# Supplementary material for: Network reconstruction and systems analysis of plant cell wall deconstruction by Neurospora crassa
Source: Biotechnol Biofuels. 2017 Sep 21;10:225. doi: 10.1186/s13068-017-0901-2 (PMC5609067; doi:10.1186/s13068-017-0901-2)
Supplement: Supplementary file 2 — Additional file 2. List of predicted genes coding for carbohydrate-active enzymes (CAZY) in N. crassa and the plant cell wall degradation network (PCWDN). List of CAZY genes in N. crassa was obtained from two sources: CAZY database [41] and the N. crassa e-Compendium [42]. The first sheet contains the consensus list of predicted CAZY genes in N. crassa. The second sheet contains the list of predicted CAZY genes in N. crassa from CAZY database. The third sheet contains the list of predicted glycoside hydrolase (GH) genes in N. crassa from e-Compendium [42]. The fourth sheet contains the list of CAZY classes known to be involved in native cell wall remodelling. NoC no carbon, CB cellobiose, XG xyloglucan, MLG mixed-linkage glucan, OPP orange peel powder. [file 13068_2017_901_MOESM2_ESM.xlsx]

## Sheet: Introduction
Additional File 2: List of predicted genes coding for carbohydrate-active enzymes (CAZY) in N. crassa and the plant cell wall degradation network (PCWDN). List of CAZY genes in N. crassa was obtained from two sources: CAZY database and the N. crassa e-Compendium. The first sheet contains the consensus list of predicted CAZY genes in N. crassa. The second sheet contains the list of predicted CAZY …

## Sheet: Consensus GH,PL,CE,AA N_crassa
CAZY Family	Gene	Name	Annotation in Plant Cell Wall Degradation Network	Accounted in Plant Cell Wall Degradation Network	Notes	BROAD Annotation version 12	BROAD Annotation version 12	PFAM	PFAM Accession	SignalP	Phobius Signal Peptide	WoLF PSORT Subcellular Localization	ProtComp Subcellular Localization	Secretome	Differential Expression relative to NoC condition										Change in Mean FPKM relative to NoC condition										Mean FPKM
															Sucrose	CB	Avicel	Xylan	XG	Mannan	MLG	Pectin	OPP	Starch	Sucrose	CB	Avicel	Xylan	XG	Mannan	MLG	Pectin	OPP	Starch	NoC	Sucrose	CB	Avicel	Xylan	XG	Mannan	MLG	Pectin	OPP	Starch
GH1	NCU00130	gh1-1	intracellular b-glucosidase	Yes		glycosylhydrolase family 1-1	beta-glucosidase	Glyco_hydro_1	PF00232.13	N, N	N, N	Cytoplasm, Cytoplasm	Cytoplasm, Cytoplasm		-1	1	1	1	1	0	1	1	1	-1	0.0781129	9.79814	179.553	7.63519	3.00099	1.41924	380.526	2.23116	2.71522	0.0512523	31.1732	2.43503	305.439	5597.24	238.013	93.5502	44.2421	11862.2	69.5524	84.6422	1.5977
GH2	NCU00890	gh2-1	intracellular b-mannosidase	Yes		glycosylhydrolase family 2-1	beta-mannosidase	Glyco_hydro_2, Glyco_hydro_2_N	PF00703.16, PF02837.13	N	N	Cytoplasm	Cytoplasm		0	0	0	0	0	0	0	0	0	0	0.220282	0.668843	19.5843	7.01023	1.45749	6.16475	22.4657	4.09166	2.27283	0.165967	2.47668	0.545567	1.65651	48.504	17.3621	3.60975	15.2681	55.6404	10.1337	5.62907	0.411048
	NCU05956	gh2-2	intracellular b-galactosidase	Yes		glycosylhydrolase family 2-2	beta-galactosidase	Bgal_small_N, Glyco_hydro_2, Glyco_hydro_2_C, Glyco_hydro_2_N	PF00703.16, PF02836.12, PF02837.13, PF02929.12	N	N	Nucleus	Cytoplasm		-1	-1	0	0	0	0	0	0	0	-1	0.0132257	0.125528	1.75974	0.312386	1.26909	1.23905	1.5607	0.527547	0.469327	0.0408128	56.573	0.748216	7.10152	99.5537	17.6726	71.796	70.0968	88.2937	29.8449	26.5512	2.30891
	NCU00810	gh2-3	intracellular b-galactosidase	Yes		glycosylhydrolase family 2-3	beta-galactosidase	Bgal_small_N, Glyco_hydro_2, Glyco_hydro_2_C, Glyco_hydro_2_N	PF00703.16, PF02836.12, PF02837.13, PF02929.12	N	N	Cytoplasm	Cytoplasm		-1	0	0	1	0	0	0	1	1	0	0.184586	0.644965	1.47353	2.00598	1.56866	1.28951	1.35456	10.7016	5.23886	0.520216	36.6108	6.75784	23.6127	53.9471	73.4405	57.4301	47.2099	49.5916	391.794	191.799	19.0455
	NCU00985	gh2-4	(probable) extracellular b-mannosidase	Yes	We hypothesize NCU00985 as the candidate extracellular beta-mannosidase.	hydrolase	hydrolase	Glyco_hydro_2, Glyco_hydro_2_C, Glyco_hydro_2_N	PF00703.16, PF02836.12, PF02837.13	Y	Y	Extracellular	Extracellular	Detected	-1	-1	0	-1	0	1	0	-1	-1	-1	0.00209435	0.103194	1.04855	0.0334306	1.00376	5.73512	0.730937	0.0949484	0.268121	0.0545964	38.6832	0.081016	3.99186	40.5612	1.2932	38.8288	221.853	28.275	3.67291	10.3718	2.11196
	NCU09042	gh2-5			Chitin enzymes	exo-beta-D-glucosaminidase	exo-beta-D-glucosaminidase	Glyco_hydro_2, Glyco_hydro_2_N	PF00703.16, PF02837.13	Y, Y	Y, Y	Extracellular, Extracellular	Plasma membrane, Plasma membrane		0	0	0	0	0	0	0	0	0	0	0.0536114	0.337787	0.724722	0.207796	1.89333	1.36524	0.683431	0.314573	0.276247	0.363925	5.21406	0.279533	1.76124	3.77874	1.08346	9.87193	7.11844	3.56345	1.6402	1.44037	1.89753
GH3	NCU03641	gh3-1	extracellular b-glucosidase	Yes		glycosylhydrolase family 3-1	beta-glucosidase 2	Fn3-like, Glyco_hydro_3, Glyco_hydro_3_C	PF00933.16, PF01915.17, PF14310.1	Y, N	Y, N	Extracellular, Extracellular	Cytoplasm, Cytoplasm		0	0	0	0	0	1	0	1	1	1	0.28492	0.845518	0.649443	0.335569	1.4656	3.17337	0.813577	2.72371	4.53849	2.32231	3.5741	1.01833	3.02197	2.32118	1.19936	5.23819	11.3419	2.90781	9.73481	16.2211	8.30019
	NCU08054	gh3-2	intracellular b-glucosidase	Yes		glycosylhydrolase 3-2	beta-glucosidase 1	Fn3-like, Glyco_hydro_3, Glyco_hydro_3_C	PF00933.16, PF01915.17, PF14310.1	N	N	Plasma membrane	Plasma membrane		0	0	0	0	0	0	0	0	0	0	0.337854	0.62579	0.732049	0.69455	1.71869	1.37726	0.525023	0.723708	0.940338	0.336828	28.3087	9.5642	17.7153	20.7234	19.6618	48.6539	38.9884	14.8627	20.4872	26.6197	9.53517
	NCU08755	gh3-3	extracellular b-glucosidase	Yes		glycosylhydrolase 3-3	beta-glucosidase 1	Fn3-like, Glyco_hydro_3, Glyco_hydro_3_C	PF00933.16, PF01915.17, PF14310.1	Y	Y	Extracellular	Extracellular	Detected	-1	1	1	1	1	0	1	1	1	-1	0.00782729	5.94123	18.2434	6.11653	4.2001	0.996122	27.37	1.65048	2.56473	0.106592	61.8473	0.484097	367.449	1128.31	378.291	259.765	61.6075	1692.76	102.078	158.621	6.59243
	NCU04952	gh3-4	extracellular b-glucosidase	Yes		glycosyl hydrolase family 3-4	beta-D-glucoside glucohydrolase	Fn3-like, Glyco_hydro_3, Glyco_hydro_3_C	PF00933.16, PF01915.17, PF14310.1	Y	Y	Extracellular	Mitochondria	Detected	-1	-1	1	-1	0	0	1	0	-1	-1	0.00529835	0.0135554	7.11107	0.195843	0.65541	1.55953	2.41998	0.345038	0.286824	0.0579221	12.7471	0.0675384	0.172792	90.6453	2.49643	8.35455	19.8795	30.8477	4.39822	3.65617	0.738337
	NCU05577	gh3-5	intracellular b-glucosidase	Yes		glycosylhydrolase family 3-5	beta-glucosidase	Fn3-like, Glyco_hydro_3, Glyco_hydro_3_C	PF00933.16, PF01915.17, PF14310.1	N	N	Cytoplasm	Cytoplasm		0	0	0	0	0	0	0	0	0	0	0.464251	1.02261	1.3525	0.730222	2.1664	1.55635	2.23826	0.877163	0.840543	0.286123	23.0211	10.6875	23.5415	31.1359	16.8105	49.8729	35.8288	51.527	20.1932	19.3502	6.58686
	NCU07487	gh3-6	intracellular b-glucosidase	Yes		glycosylhydrolase family 3-6	periplasmic beta-glucosidase	Fn3-like, Glyco_hydro_3, Glyco_hydro_3_C, PA14	PF00933.16, PF01915.17, PF07691.7, PF14310.1	N	N	Cytoplasm	Cytoplasm		0	1	1	0	0	0	1	0	0	0	0.227104	9.47105	117.852	0.673971	2.04248	1.10673	511.484	0.682502	0.629804	0.321982	1.09664	0.24905	10.3863	129.241	0.739101	2.23986	1.21368	560.912	0.748456	0.690666	0.353097
	NCU09923	gh3-7	extracellular b-xylosidase	Yes		glycosylhydrolase family 3-7	beta-xylosidase	Fn3-like, Glyco_hydro_3, Glyco_hydro_3_C	PF00933.16, PF01915.17, PF14310.1	Y	Y	Extracellular	Extracellular	Detected	-1	-1	1	1	1	0	0	1	1	0	0.0431265	0.0826572	15.7355	204.096	5.5105	1.06128	1.94767	40.6455	63.2726	0.00456167	2.03651	0.0878274	0.168332	32.0454	415.643	11.2222	2.16131	3.96645	82.7749	128.855	0.00928987
	NCU00709	gh3-8	extracellular b-xylosidase	Yes		glycosylhydrolase family 3-8	beta-xylosidase	Glyco_hydro_3, Glyco_hydro_3_C	PF00933.16, PF01915.17	Y	Y	Extracellular	Extracellular		-1	-1	1	1	1	0	0	1	1	-1	0.11676	0.185892	18.3596	263.932	6.53474	1.0038	0.622847	32.6687	50.4143	0.0642578	1.72123	0.200971	0.319963	31.6011	454.287	11.2478	1.72777	1.07206	56.2303	86.7746	0.110603
	NCU04726	gh3-9			Chitin enzymes	beta-N-acetylglucosaminidase	beta-N-acetylglucosaminidase	Glyco_hydro_3	PF00933.16	N	N	Cytoskeleton	Vacuole		0	0	0	0	0	0	0	0	0	0	0.291022	0.547444	0.904221	0.582007	1.164	1.04609	0.788157	0.486818	0.613871	0.471221	26.3837	7.67824	14.4436	23.8567	15.3555	30.7106	27.5996	20.7945	12.8441	16.1962	12.4326
GH5	NCU00762	gh5-1	endo-b-1,4-glucanase	Yes		glycosylhydrolase family 5-1	endoglucanase 3	CBM_1, Cellulase	PF00150.13, PF00734.13	Y	Y	Extracellular	Extracellular	Detected	0	0	1	1	1	1	1	1	0	0	0.369233	1.12396	2205.78	14.5756	5.27402	8.76951	2632.25	8.31577	1.30546	0.189897	2.10215	0.776182	2.36272	4636.87	30.64	11.0868	18.4348	5533.38	17.481	2.74427	0.399191
	NCU02233	gh5-2				glycosyl hydrolase	glycosyl hydrolase	Cellulase	PF00150.13	N	N	Cytoplasm	Cytoplasm		0	0	0	0	0	0	0	0	0	-1	0.267881	0.371737	0.625424	0.596732	0.777943	0.703778	0.429966	0.476603	0.521077	0.272008	34.7345	9.30471	12.9121	21.7238	20.7272	27.0215	24.4454	14.9347	16.5546	18.0994	9.44806
	NCU03254	gh5-3				hypothetical protein	hypothetical protein	Cellulase	PF00150.13	N	N	Plasma membrane	Plasma membrane		0	0	0	0	0	0	0	0	0	0	0.651179	0.570859	0.64549	0.635581	1.07355	0.840273	0.640063	0.808559	0.975077	0.583198	18.6226	12.1267	10.6309	12.0207	11.8362	19.9924	15.6481	11.9197	15.0575	18.1585	10.8607
	NCU03914	gh5-4	exo-b-1,3-glucanase	Yes		glucan 1,3-beta-glucosidase	glucan 1,3-beta-glucosidase	Cellulase	PF00150.13	N	N	Nucleus	Plasma membrane		0	0	0	0	0	0	0	0	0	0	0.454637	0.474101	0.573461	0.602104	1.18073	1.21666	0.48383	0.517982	0.713661	0.398984	13.0734	5.94363	6.19809	7.49706	7.87152	15.4361	15.9058	6.32529	6.77177	9.32995	5.21607
	NCU05882	gh5-5	endo-b-1,6-galactanase	Yes		cellulase	cellulase	Cellulase	PF00150.13	Y	Y	Extracellular	Extracellular	Detected	-1	0	0	0	0	0	0	1	1	0	0.146124	0.502271	0.738187	0.612595	1.88127	0.85994	0.633555	4.0775	2.06	0.49119	25.5213	3.72928	12.8186	18.8395	15.6342	48.0125	21.9468	16.1691	104.063	52.5739	12.5358
	NCU08412	gh5-7	endo-b-1,4-mannanase	Yes		endo-beta-1,4-mannanase	endo-beta-1,4-mannanase	Cellulase, Cellulase-like, Glyco_hydro_2_C, Glyco_hydro_42	PF00150.13, PF02449.10, PF02836.12, PF12876.2	N	N	Cytoplasm	Cytoplasm	Detected	-1	0	1	1	1	1	1	1	1	0	0.0218193	0.721307	47.8777	13.2593	2.96345	20.8232	76.4657	6.04833	2.66663	0.598895	25.7599	0.562062	18.5808	1233.33	341.558	76.3381	536.404	1969.75	155.804	68.692	15.4275
GH6	NCU03996	gh6-1	exo-b-1,4-glucanase or cellobiohydrolase	Yes		glycosylhydrolase family 6-1	exoglucanase 3	Glyco_hydro_6	PF01341.12	Y	Y	Extracellular	Extracellular		-1	-1	0	-1	0	0	0	-1	0	0	0.143972	0.169108	0.783436	0.111233	1.22862	0.702772	0.220174	0.263955	0.325615	0.281914	3.4027	0.489894	0.575424	2.66579	0.378493	4.18064	2.39132	0.749185	0.89816	1.10797	0.959268
	NCU09680	gh6-2	exo-b-1,4-glucanase or cellobiohydrolase	Yes		glycosylhydrolase family 6-2	exoglucanase 2	CBM_1, Glyco_hydro_6	PF00734.13, PF01341.12	Y	Y	Extracellular	Extracellular	Detected	0	0	1	0	1	0	1	0	0	-1	0.352948	0.839088	639.241	0.493637	2.05611	1.18085	600.595	0.572989	0.516465	0.164877	21.0707	7.43686	17.6802	13469.3	10.4013	43.3237	24.8813	12655	12.0733	10.8823	3.47407
	NCU07190	gh6-3	exo-b-1,4-glucanase or cellobiohydrolase	Yes		glycosylhydrolase family 6-3	exoglucanase 3	Glyco_hydro_6	PF01341.12	N	N	Extracellular	Mitochondria	Detected	0	1	1	1	1	0	1	1	1	-1	0.234585	24.8293	379.512	19.7089	3.22414	1.11207	1148.66	14.0799	7.26013	0.224753	11.4203	2.67902	283.557	4334.13	225.081	36.8206	12.7001	13118	160.796	82.9126	2.56674
GH7	NCU07340	cbh-1	exo-b-1,4-glucanase or cellobiohydrolase	Yes		cellobiohydrolase-1	cellobiohydrolase-1	CBM_1, Glyco_hydro_7	PF00734.13, PF00840.15	Y	Y	Extracellular	Extracellular	Detected	-1	1	1	1	1	1	1	0	0	-1	0.155689	1.42935	791.241	1.84942	2.00978	2.1648	518.28	0.962455	0.62255	0.125053	19.6298	3.05614	28.0579	15531.9	36.3038	39.4517	42.4946	10173.8	18.8928	12.2205	2.45478
	NCU05057	gh7-1	endo-b-1,4-glucanase	Yes		glycosylhydrolase family 7-1	endoglucanase EG-1	Glyco_hydro_7	PF00840.15	Y	Y	Extracellular	Extracellular	Detected	0	0	1	1	1	0	1	1	1	0	0.25781	0.895552	358.136	3.34659	2.7399	1.28549	730.019	3.53417	2.205	0.293558	4.50178	1.16061	4.03158	1612.25	15.0656	12.3344	5.787	3286.38	15.9101	9.92643	1.32153
	NCU04854	gh7-2	endo-b-1,4-glucanase	Yes		glycosylhydrolase family 7-2	endoglucanase EG-1	Glyco_hydro_7	PF00840.15	Y	Y	Extracellular	Extracellular	Detected	0	-1	1	0	0	0	1	0	0	-1	0.266223	0.281846	34.5965	1.33956	1.19374	1.11648	12.5738	0.355228	0.548017	0.215211	5.25652	1.39941	1.48153	181.857	7.0414	6.27493	5.86878	66.0942	1.86726	2.88066	1.13126
	NCU04027	gh7-3	endo-b-1,4-glucanase	Yes		glycosylhydrolase family 7-3	endoglucanase EG-1	Glyco_hydro_7	PF00840.15	N	N	Cytoplasm	Mitochondria		0	0	0	0	0	0	0	0	0	0	0	0	0.331577	0	1.04397	0.778954	0	0	0.409718	0	0.0240503	0	0	0.00797453	0	0.0251079	0.0187341	0	0	0.00985385	0
	NCU05104	gh7-4	exo-b-1,4-glucanase or cellobiohydrolase	Yes		glycosylhydrolase family 7-4	exoglucanase 1	Glyco_hydro_7	PF00840.15	Y	Y	Extracellular	Vacuole		-1	-1	1	0	0	0	1	0	0	0	0	0.0615163	4.91342	1.83246	0.996473	0.635237	3.84406	0.671266	0.329699	0.0677823	0.238773	0	0.0146884	1.17319	0.437542	0.23793	0.151677	0.917856	0.16028	0.0787231	0.0161846
GH10	NCU05924	gh10-1	endo-b-1,4-xylanase	Yes		glycosylhydrolase family 10-1	endo-1,4-beta-xylanase	Glyco_hydro_10	PF00331.15	Y	Y	Extracellular	Extracellular	Detected	0	0	1	1	1	0	1	1	1	0	0.35581	1.16324	2658.54	323.418	10.3798	1.84893	809.603	128.2	76.5014	0.269031	1.1608	0.413023	1.35029	3086.03	375.422	12.0489	2.14624	939.785	148.814	88.8025	0.312291
	NCU08189	gh10-2	endo-b-1,4-xylanase	Yes		glycosylhydrolase family 10-2	endo-1,4-beta-xylanase	Glyco_hydro_10	PF00331.15	Y	Y	Extracellular	Mitochondria	Detected	-1	0	1	1	0	0	1	1	1	-1	0.0385488	0.18655	112.811	161.819	1.93072	0.692218	4.10357	3.26169	33.1587	0.0191098	50.4229	1.94374	9.40639	5688.24	8159.4	97.3524	34.9036	206.914	164.464	1671.96	0.963572
	NCU04997	gh10-3	endo-b-1,4-xylanase	Yes		glycosylhydrolase family 10-3	xylanase	CBM_1, Glyco_hydro_10	PF00331.15, PF00734.13	Y	Y	Extracellular	Extracellular		0	1	1	1	0	0	1	1	1	0	1.57625	2.30923	21.007	3.24039	1.21284	2.2076	7.80356	47.4833	149.349	1.13138	0.913093	1.43926	2.10854	19.1814	2.95878	1.10744	2.01574	7.12538	43.3567	136.369	1.03306
	NCU07130	gh10-4	endo-b-1,4-xylanase	Yes		glycosylhydrolase 10-4	endo-beta-1,4-D-xylanase	Glyco_hydro_10	PF00331.15	N	Y	Mitochondria	Peroxisome		0	-1	0	-1	0	0	0	0	0	0	0.142335	0.20648	0.49305	0.154086	1.66262	0.7759	0.264378	0.334756	0.964888	0.261715	0.412646	0.058734	0.0852031	0.203455	0.063583	0.686073	0.320172	0.109095	0.138136	0.398157	0.107996
GH11	NCU02855	gh11-1	endo-b-1,4-xylanase	Yes		glycosylhydrolase family 11-1	endo-1,4-beta-xylanase A	Glyco_hydro_11	PF00457.12	Y	Y	Extracellular	Extracellular	Detected	-1	0	1	1	0	0	1	1	1	0	0.165582	0.527935	127.966	11.5069	2.50398	1.41217	296.079	55.2047	146.07	0.404728	2.53997	0.420573	1.34094	325.031	29.2273	6.36004	3.58687	752.031	140.218	371.013	1.028
	NCU07225	gh11-2	endo-b-1,4-xylanase	Yes		glycosylhydrolase 11-2	endo-1,4-beta-xylanase 2	CBM_1, Glyco_hydro_11	PF00457.12, PF00734.13	Y	Y	Extracellular	Extracellular	Detected	-1	-1	1	1	0	-1	1	-1	1	-1	0.0944395	0.12231	512.728	130.964	0.599598	0.284333	40.6105	0.349665	4.29506	0.024565	29.8675	2.82067	3.6531	15313.9	3911.57	17.9085	8.49229	1212.93	10.4436	128.282	0.733696
GH12	NCU08227	gh12-1				hypothetical protein	hypothetical protein	Glyco_hydro_12	PF01670.11	Y, N	Y, N	Plasma membrane, Extracellular	Endoplasmic reticulum, Extracellular		0	0	0	0	0	0	0	0	0	1	0.954973	0.680312	0.662619	1.05191	1.27185	0.713373	0.898353	0.461817	0.413408	1.48252	21.2288	20.2729	14.4422	14.0666	22.3308	26.9998	15.1441	19.071	9.80382	8.77615	31.4721
GH13	NCU08131	gh13-1	a-amylase	Yes		glycosylhydrolase family 13-1	alpha-amylase	Alpha-amylase, DUF1966	PF00128.19, PF09260.6	Y	Y	Extracellular	Extracellular		-1	0	0	0	0	0	0	0	0	0	0.134673	0.328387	1.04208	0.548948	1.61674	1.3938	1.33742	0.762729	1.10016	0.513834	988.653	133.144	324.661	1030.25	542.719	1598.39	1377.98	1322.24	754.074	1087.68	508.003
	NCU09805	gh13-2	a-amylase	Yes		glycosylhydrolase family 13-2	alpha-amylase	Alpha-amylase, CBM_20, DUF1966	PF00128.19, PF00686.14, PF09260.6	Y	Y	Extracellular	Extracellular		0	0	0	0	0	0	0	0	0	0	0.547443	0.752364	0.539688	1.44592	0.581432	0.519483	1.64057	0.750007	0.525658	0.87683	2.28829	1.25271	1.72163	1.23496	3.30869	1.33049	1.18873	3.75411	1.71624	1.20286	2.00644
	NCU09486	gh13-3	a-amylase	Yes		glycosyl hydrolase family 13-3	glucan 1,4-alpha-maltohexaosidase	Alpha-amylase	PF00128.19	N	N	Cytoplasm	Extracellular		-1	-1	0	-1	0	0	0	-1	-1	-1	0.0873392	0.228717	0.512094	0.25944	0.903869	1.06395	0.413944	0.233219	0.257392	0.148696	15.3999	1.34501	3.52221	7.88618	3.99534	13.9195	16.3847	6.37468	3.59154	3.9638	2.2899
	NCU06523	gh13-4	intracellular a-glucosidase	Yes		glycosylhydrolase family 13-4	alpha-glucosidase	Alpha-amylase	PF00128.19	N	N	Cytoplasm	Cytoplasm		-1	-1	0	-1	0	0	0	-1	-1	-1	0.0513796	0.0429918	0.447136	0.141536	0.838355	0.717756	0.166766	0.187277	0.143638	0.0144826	7.81975	0.401776	0.336185	3.49649	1.10678	6.55572	5.61267	1.30407	1.46446	1.12322	0.11325
	NCU07860	gh13-5	intracellular a-glucosidase	Yes		glycosylhydrolase 13-5	alpha-glucosidase	Alpha-amylase	PF00128.19	N	N	Nucleus	Cytoplasm		0	0	0	0	0	0	0	0	0	0	0.428674	0.567255	0.912543	1.07179	0.954588	0.854805	0.936139	0.801887	1.10876	0.624384	1.94904	0.835502	1.1056	1.77858	2.08896	1.86053	1.66605	1.82457	1.56291	2.16101	1.21695
	NCU05873	gh13-6	a-amylase	Yes		glycosylhydrolase 13-6	Amy1	Alpha-amylase	PF00128.19	N	N	Cytoplasm	Extracellular		0	0	0	0	0	0	0	0	1	1	0.526652	1.4009	0.749123	0.452859	0.562253	0.76412	0.48159	0.972316	1.83992	1.36683	11.6933	6.15831	16.3811	8.75973	5.29542	6.5746	8.93509	5.63138	11.3696	21.5147	15.9827
	NCU00743	gh13-7	amylo-a-1,6-glucosidase	Yes		glycogen debranching enzyme	glycogen debranching enzyme	GDE_C, TIGR01531	PF06202.9, TIGR01531	N	N	Cytoplasm	Cytoplasm		0	0	0	0	0	0	0	0	0	0	0.777192	1.58081	0.995224	1.24306	0.88537	0.921973	0.502522	0.855731	0.929938	0.819041	74.3075	57.7511	117.466	73.9526	92.3684	65.7896	68.5095	37.3411	63.5872	69.1013	60.8608
	NCU02478	gh13-8	a-amylase	Yes		alpha-1,3-glucan synthase Ags2	alpha-1,3-glucan synthase Ags2	Alpha-amylase, Glyco_transf_5, Glycos_transf_1	PF00128.19, PF00534.15, PF08323.6	Y	Y	Plasma membrane	Plasma membrane		1	1	0	0	0	0	0	0	1	1	3.59286	5.18096	1.93894	1.51562	0.570579	0.988741	0.874439	1.13506	2.15321	10.5554	3.5699	12.8261	18.4955	6.92183	5.41061	2.03691	3.52971	3.12166	4.05204	7.68673	37.6816
	NCU05429	gh13-9	a-amylase	Yes		1,4-alpha-glucan branching enzyme	1,4-alpha-glucan branching enzyme	Alpha-amylase, Alpha-amylase_C, CBM_48	PF00128.19, PF02806.13, PF02922.13	N, N	N, N	Cytoplasm, Cytoplasm	Vacuole, Vacuole		0	0	0	0	0	0	0	0	0	-1	0.532128	1.02343	0.577351	0.564427	0.963283	0.866326	0.333042	0.773891	0.387896	0.175419	279.189	148.564	285.731	161.19	157.582	268.938	241.869	92.9818	216.062	108.296	48.9751
	NCU08132	gh13-10	a-amylase	Yes		alpha-1,3-glucan synthase Ags2	alpha-1,3-glucan synthase Ags2	Alpha-amylase, Glyco_transf_5, Glycos_transf_1	PF00128.19, PF00534.15, PF08323.6	Y	Y	Plasma membrane	Extracellular		1	1	0	0	0	0	0	0	1	1	1.16767	1.73411	1.21333	1.32808	1.66429	1.57471	1.73342	1.07864	2.30513	2.55087	36.992	43.1943	64.1481	44.8836	49.1285	61.5656	58.2517	64.1227	39.9012	85.2715	94.3619
GH15	NCU01517	gla-1	extracellular a-glucosidase	Yes		glucoamylase precursor	glucoamylase precursor	CBM_20, Glyco_hydro_15	PF00686.14, PF00723.16	N	N	Extracellular	Extracellular	Detected	-1	1	0	1	0	0	1	1	1	1	0.0408227	5.34064	0.439161	8.8585	1.07715	1.51821	8.65202	14.2695	8.14047	2.81745	114.822	4.68734	613.222	50.4252	1017.15	123.681	174.324	993.442	1638.45	934.703	323.504
	NCU03098	gh15-1	extracellular a-glucosidase	Yes		glycosyl hydrolase	glycosyl hydrolase	Glyco_hydro_15	PF00723.16	N	N	Plasma membrane	Endoplasmic reticulum		0	-1	0	-1	0	0	0	-1	-1	-1	0.0022421	0.0187333	0.167836	0.0517197	0.707871	0.505062	0.272817	0.036881	0.0348314	0.0101416	47.6602	0.106859	0.892834	7.99908	2.46497	33.7373	24.0713	13.0025	1.75776	1.66007	0.483349
GH16	NCU01353	gh16-1			1,3-beta-Glucan synthesis and processing	glycosylhydrolase family 16-1	mixed-linked glucanase			Y	Y	Extracellular	Extracellular	Detected	1	1	1	1	1	0	1	1	1	1	10.2431	10.3306	4.06042	5.0909	2.12994	1.37095	3.31642	10.3173	13.6248	15.5043	16.4373	168.37	169.808	66.7425	83.6808	35.0106	22.5348	54.5131	169.589	223.956	254.85
	NCU04168	gh16-2			1,3-beta-Glucan synthesis and processing	hypothetical protein	hypothetical protein	Glyco_hydro_16	PF00722.16	N	N	Plasma membrane	Extracellular		-1	-1	0	0	-1	0	0	-1	-1	-1	0.0276643	0.0321988	1.6799	0.474581	0.237571	0.421252	0.278942	0.0660116	0.0742541	0.257499	10.9614	0.30324	0.352944	18.414	5.20207	2.60411	4.6175	3.05759	0.723579	0.813928	2.82255
	NCU04431	gh16-3			1,3-beta-Glucan synthesis and processing	endo-1,3(4)-beta-glucanase	endo-1,3	Glyco_hydro_16, SKN1	PF00722.16, PF03935.10	Y	Y	Extracellular	Vacuole	Detected	-1	-1	0	0	0	0	0	0	-1	0	0.0511108	0.207228	0.45259	0.327116	0.727372	0.89089	0.297616	0.333939	0.176388	0.27625	8.99979	0.459987	1.86501	4.07321	2.94398	6.5462	8.01783	2.67849	3.00538	1.58746	2.48619
	NCU04959	gh16-4			1,3-beta-Glucan synthesis and processing	secreted glucosidase	secreted glucosidase	Glyco_hydro_16	PF00722.16	Y	Y	Extracellular	Vacuole		-1	0	0	0	0	0	0	0	0	-1	0.146893	0.368776	0.584593	0.489314	0.956354	0.6173	0.412737	0.425705	0.411657	0.0960197	17.5222	2.57388	6.46176	10.2433	8.57384	16.7574	10.8164	7.23205	7.45927	7.21312	1.68247
	NCU05686	gh16-5			1,3-beta-Glucan synthesis and processing	cell wall glucanase	cell wall glucanase	Glyco_hydro_16	PF00722.16	Y	Y	Extracellular	Extracellular	Detected	-1	0	0	0	0	0	0	0	0	0	0.145333	0.467744	0.772779	0.625438	0.787089	0.792934	0.36271	0.7274	1.19869	0.955382	153.563	22.3177	71.828	118.67	96.044	120.867	121.765	55.6987	111.701	184.073	146.711
	NCU05789	gh16-6			1,3-beta-Glucan synthesis and processing	secreted glucosidase	secreted glucosidase	Glyco_hydro_16	PF00722.16	Y	Y	Extracellular	Extracellular		1	0	0	1	1	0	0	0	0	1	1.57081	1.1203	1.08225	1.9776	3.7249	2.63551	2.00995	1.11374	1.25687	1.538	199.014	312.613	222.956	215.383	393.57	741.308	524.504	400.008	221.651	250.136	306.084
	NCU05974	gh16-7			1,3-beta-Glucan synthesis and processing	cell wall glucanosyltransferase Mwg1	cell wall glucanosyltransferase Mwg1	Glyco_hydro_16	PF00722.16	Y	Y	Extracellular	Extracellular	Detected	1	1	0	1	0	0	1	1	1	1	11.062	14.2899	1.55976	6.74925	1.30477	1.01291	2.26962	6.15238	8.13485	21.7973	31.198	345.114	445.815	48.6615	210.563	40.7061	31.6008	70.8075	191.942	253.791	680.031
	NCU06504	gh16-8			1,3-beta-Glucan synthesis and processing	hypothetical protein	hypothetical protein	Glyco_hydro_16	PF00722.16	N	N	Plasma membrane	Mitochondria		-1	-1	0	0	0	0	0	0	0	-1	0.0781423	0.111288	0.61758	0.285779	0.521463	0.584621	0.240618	0.419693	0.624709	0.0385629	3.51366	0.274565	0.391029	2.16997	1.00413	1.83224	2.05416	0.845451	1.47466	2.19502	0.135497
	NCU07134	gh16-9			1,3-beta-Glucan synthesis and processing	hypothetical protein	hypothetical protein	CBM_1, Glyco_hydro_16	PF00722.16, PF00734.13	Y	Y	Extracellular	Extracellular		0	0	0	0	0	0	0	0	1	0	0.176279	0.554703	1.06254	0.350848	2.17708	1.72915	0.833097	1.10223	1.58392	0.837182	3.5018	0.617294	1.94246	3.72079	1.2286	7.62372	6.05515	2.91734	3.85981	5.54657	2.93165
	NCU08072	gh16-10			1,3-beta-Glucan synthesis and processing	cell wall glucanase	cell wall glucanase	Glyco_hydro_16	PF00722.16	Y	Y	Extracellular	Plasma membrane		0	0	0	0	0	0	0	0	0	0	0.337337	0.515166	0.964902	0.717882	1.67357	1.23843	0.992501	0.773537	1.19399	0.385317	90.0981	30.3934	46.4155	86.9358	64.6798	150.785	111.58	89.4225	69.6942	107.576	34.7163
	NCU09117	gh16-11			1,3-beta-Glucan synthesis and processing	extracellular cell wall glucanase Crf1	extracellular cell wall glucanase Crf1	Glyco_hydro_16	PF00722.16	Y	Y	Extracellular	Extracellular		0	0	0	0	0	0	0	0	0	0	0.984578	1.13041	0.857266	0.831607	0.756155	0.959941	0.608264	1.04983	1.30077	1.67799	23.8878	23.5194	27.0031	20.4782	19.8653	18.0629	22.9309	14.5301	25.0781	31.0726	40.0835
	NCU09904	gh16-12			1,3-beta-Glucan synthesis and processing	glucan 1,3-beta-glucosidase	glucan 1,3-beta-glucosidase	Glyco_hydro_16	PF00722.16	N	N	Nucleus	Plasma membrane		0	1	1	1	0	0	0	0	1	1	0.323728	1.67915	2.62972	7.11669	0.812802	0.468355	1.10878	1.33587	1.86139	10.1678	3.82896	1.23954	6.4294	10.0691	27.2495	3.11218	1.79331	4.24549	5.115	7.12719	38.9319
	NCU00061	gh16-13			1,3-beta-Glucan synthesis and processing	hypothetical protein	hypothetical protein	Glyco_hydro_16	PF00722.16	Y	Y	Extracellular	Plasma membrane		-1	-1	0	0	0	-1	0	-1	-1	-1	0.0772894	0.134228	1.56355	1.32933	0.73615	0.289202	0.454337	0.159578	0.114347	0.254641	12.5049	0.966499	1.67851	19.5521	16.6232	9.20551	3.61645	5.68145	1.99552	1.4299	3.18426
	NCU09672				1,3-beta-Glucan synthesis and processing	extracellular cell wall glucanase Crf1	extracellular cell wall glucanase Crf1	Glyco_hydro_16	PF00722.16	Y	Y	Extracellular	Extracellular		-1	-1	0	-1	0	0	0	0	0	0	0.106108	0.220707	0.612031	0.2264	0.898753	0.861724	0.378943	0.358458	0.532578	0.327188	1.99565	0.211754	0.440454	1.2214	0.451816	1.7936	1.7197	0.75624	0.715358	1.06284	0.652954
GH17	NCU06381	gh17-1	endo-b-1,3-glucanase	Yes		GPI-anchored cell wall beta-1,3-endoglucanase EglC	GPI-anchored cell wall beta-1,3-endoglucanase EglC			Y	Y	Extracellular	Mitochondria		0	0	0	0	0	0	0	0	0	0	0.416966	0.503335	0.617446	0.297953	0.745472	1.02313	0.301063	0.314541	0.315554	0.35014	2.99403	1.24841	1.507	1.84865	0.892081	2.23197	3.06329	0.901391	0.941746	0.944778	1.04833
	NCU07347	gh17-2	endo-b-1,3-glucanase	Yes		endo-beta-1,3-glucanase	endo-beta-1,3-glucanase	Glyco_hydro_17	PF00332.13	N, N	N, N	Plasma membrane, Plasma membrane	Plasma membrane, Plasma membrane		0	0	0	0	0	0	0	0	0	0	0.573196	0.946802	0.780226	0.913792	1.16713	0.905499	0.733286	1.00999	1.24774	0.983498	21.1148	12.1029	19.9915	16.4743	19.2945	24.6437	19.1194	15.4832	21.3257	26.3457	20.7663
	NCU09175	gh17-3	endo-b-1,3-glucanase	Yes		GPI-anchored cell wall beta-1,3-endoglucanase EglC	GPI-anchored cell wall beta-1,3-endoglucanase EglC	Glyco_hydro_17	PF00332.13	Y	Y	Extracellular	Extracellular	Detected	0	0	0	0	0	0	0	0	0	1	0.374292	1.29638	2.13929	1.23002	1.81268	1.45637	1.71076	0.761665	1.13282	2.1884	690.613	258.491	895.3	1477.42	849.469	1251.86	1005.78	1181.47	526.016	782.338	1511.34
	NCU09326	gh17-4	exo-b-1,3-glucanase	Yes		hypothetical protein	hypothetical protein			Y	Y	Extracellular	Extracellular	Detected	1	1	0	1	0	0	0	1	1	1	2.13977	3.45293	1.85184	2.25551	2.15841	1.43727	1.73863	3.01199	4.40185	5.54534	497.253	1064.01	1716.98	920.834	1121.56	1073.28	714.688	864.539	1497.72	2188.84	2757.44
GH18	NCU02184	chit-1			Chitin enzymes	chitinase-1	hypothetical protein	Glyco_hydro_18	PF00704.23	Y, N	Y, N	Extracellular, Plasma membrane	Extracellular, Extracellular	Detected	1	1	0	1	1	0	1	1	1	1	8.80748	27.7724	1.55894	14.0406	6.56204	0.961496	5.15259	13.7695	49.8548	13.2505	5.61745	49.4756	156.01	8.75724	78.8726	36.8619	5.40116	28.9444	77.3492	280.057	74.4338
	NCU04500	gh18-1			Chitin enzymes	glycosylhydrolase family 18-1	chitinase	CBM_1, Glyco_hydro_18	PF00704.23, PF00734.13	N	N	Extracellular	Extracellular		0	0	0	0	0	0	0	0	0	0	0	1.87799	3.97347	0	2.24265	2.49131	0.39908	0	2.15811	0	0.0163748	0	0.0307517	0.065065	0	0.0367231	0.0407948	0.00653487	0	0.0353387	0
	NCU03209	gh18-2			Chitin enzymes	glycosylhydrolase family 18-2	chitinase 1	Glyco_hydro_18	PF00704.23	Y	Y	Extracellular	Extracellular		0	0	0	-1	0	0	0	0	0	0	0.217549	0.414997	0.436385	0.0634325	0.62962	0.552013	0.247079	0.609554	0.361061	0.601933	1.22028	0.265469	0.50641	0.53251	0.0774051	0.76831	0.673608	0.301504	0.743823	0.440594	0.734524
	NCU03026	gh18-3			Chitin enzymes	glycosylhydrolase family 18-3	chitinase	Glyco_hydro_18	PF00704.23	N	N	Mitochondria	Mitochondria		-1	0	0	-1	0	0	0	0	1	-1	0.0989762	0.337427	0.612935	0.0951607	0.569647	0.561699	0.179338	0.403293	1.57728	0.182137	13.522	1.33835	4.56267	8.28809	1.28676	7.70275	7.59528	2.42501	5.45332	21.328	2.46285
	NCU04883	gh18-4			Chitin enzymes	glycosyl hydrolase family 18-4	chitinase 1	Glyco_hydro_18	PF00704.23	N	N	Mitochondria	Mitochondria		-1	-1	0	-1	0	0	0	-1	-1	-1	0.0803528	0.17294	0.746722	0.273154	0.845603	0.646443	0.495132	0.220421	0.153106	0.0989099	4.31168	0.346455	0.745661	3.21962	1.17775	3.64597	2.78725	2.13485	0.950384	0.660143	0.426468
	NCU04554	gh18-5			Chitin enzymes	glycosylhydrolase family 18-5	endochitinase 1	Glyco_hydro_18	PF00704.23	N	Y	Extracellular	Plasma membrane		0	0	0	0	0	0	0	0	0	0	1.93241	1.51952	0.728967	1.05581	1.22046	1.64881	0.798227	1.36709	1.21303	1.10776	117.142	226.367	178	85.3928	123.68	142.968	193.146	93.5061	160.144	142.097	129.765
	NCU05137	gh18-6			Chitin enzymes	non-anchored cell wall protein-1	non-anchored cell wall protein-1			Y	Y	Extracellular	Extracellular	Detected	-1	0	0	0	0	0	0	-1	0	0	0.121478	0.50245	0.612146	0.495014	0.722503	0.306802	0.288986	0.178422	0.247973	1.10344	1487.45	180.692	747.369	910.537	736.308	1074.69	456.352	429.852	265.393	368.847	1641.31
	NCU06020	gh18-7			Chitin enzymes	glycosylhydrolase family 18-7	chitinase	Glyco_hydro_18	PF00704.23	Y	Y	Extracellular	Endoplasmic reticulum		-1	-1	0	0	0	0	0	-1	0	0	0.0821132	0.266337	0.673638	0.340773	1.18101	0.939484	0.459613	0.313905	0.386971	0.273497	64.8423	5.3244	17.2699	43.6802	22.0965	76.5796	60.9183	29.8024	20.3543	25.0921	17.7341
	NCU07484	gh18-8			Chitin enzymes	glycosylhydrolase family 18-8	chitinase	Glyco_hydro_18, LysM	PF00704.23, PF01476.15	Y	Y	Extracellular	Plasma membrane		0	0	0	-1	0	0	0	0	0	0	0.237667	0.772884	1.93554	0.0838832	1.38443	2.31313	1.59418	0.523516	1.12319	0.743653	0.201856	0.0479745	0.156011	0.390699	0.0169323	0.279456	0.466919	0.321794	0.105675	0.226723	0.150111
	NCU07035	gh18-9			Chitin enzymes	glycosylhydrolase family 18-9	bacteriodes thetaiotaomicron symbiotic chitinase	Glyco_hydro_18	PF00704.23	N	N	Nucleus	Cytoplasm		-1	0	0	0	0	0	0	0	0	-1	0.161282	0.409551	0.764809	0.34735	1.35298	1.24321	0.406428	0.37109	0.522453	0.225356	4.69541	0.757286	1.92301	3.59109	1.63095	6.3528	5.83738	1.90835	1.74242	2.45313	1.05814
	NCU01393	gh18-10			Chitin enzymes	class III chitinase	class III chitinase	Glyco_hydro_18	PF00704.23	N	N	Mitochondria	Cytoplasm		0	0	0	0	0	0	0	0	0	0	1.02813	1.0332	0.898271	1.48178	0.968179	1.01595	1.05938	1.05228	1.24365	0.891677	13.0533	13.4204	13.4866	11.7254	19.3421	12.6379	13.2615	13.8283	13.7357	16.2338	11.6393
	NCU12033	gh18-11			Chitin enzymes	class III chitinase	class III chitinase	Glyco_hydro_18	PF00704.23	Y	Y	Extracellular	Mitochondria		-1	-1	0	-1	0	0	0	-1	-1	0	0.028515	0.122641	0.616786	0.178261	0.758074	0.562178	0.391245	0.202083	0.261068	0.20182	3.39442	0.096792	0.416295	2.09363	0.605094	2.57322	1.90827	1.32805	0.685953	0.886173	0.685061
GH20	NCU10852	gh20-1			Chitin enzymes	exochitinase	exochitinase	Glyco_hydro_20, Glyco_hydro_20b	PF00728.17, PF02838.10	Y, Y	Y, Y	Extracellular, Extracellular	Extracellular, Extracellular	Detected	0	0	0	0	0	0	0	0	0	1	0.316508	1.22256	0.443445	0.447944	0.558601	0.63811	0.266378	0.610706	0.687556	3.01528	21.4945	6.80317	26.2782	9.53161	9.62831	12.0068	13.7158	5.72566	13.1268	14.7787	64.8119
GH25	NCU00701	lyz			Bacterial wall degrading enzymes	lysozyme	lysozyme	Glyco_hydro_25	PF01183.15	Y	Y	Extracellular	Extracellular	Detected	0	1	0	0	0	0	0	1	1	1	0.667487	1.73967	0.794494	0.956637	0.848705	1.16426	0.768855	1.98169	5.13405	1.93231	6.94557	4.63608	12.083	5.51822	6.64439	5.89474	8.08645	5.34014	13.764	35.6589	13.421
GH26	NCU08087	gh26-1				hypothetical protein	hypothetical protein	Glyco_hydro_26	PF02156.10	Y	Y	Extracellular	Vacuole		1	1	1	1	1	0	0	0	0	0	5.27479	2.53826	4.18226	15.5943	2.89676	0.782077	1.69884	1.26489	0.475578	1.35341	1.29685	6.84059	3.29173	5.42375	20.2234	3.75665	1.01423	2.20313	1.64037	0.616751	1.75517
GH28	NCU02369	gh28-1	endogalacturonase	Yes		glycosylhydrolase family 28-1	polygalacturonase	Glyco_hydro_28	PF00295.12	Y	Y	Extracellular	Extracellular	Detected	0	0	0	0	0	0	0	1	1	0	2.67583	2.35946	0.972637	2.19545	1.77917	0.962296	1.60523	27.3759	15.1811	3.91296	3.5075	9.38547	8.27582	3.41152	7.70055	6.24043	3.37525	5.63033	96.021	53.2477	13.7247
	NCU06961	gh28-2	exogalacturonase	Yes		glycosylhydrolase family 28-2	exopolygalacturonase	Glyco_hydro_28	PF00295.12	Y	Y	Extracellular	Extracellular	Detected	-1	-1	0	1	1	0	0	1	1	-1	0.00178242	0.0326018	0.765982	4.81671	29.5968	0.522289	1.0843	52.636	25.4749	0.024547	89.6216	0.159743	2.92183	68.6486	431.681	2652.52	46.8084	97.1769	4717.33	2283.11	2.19994
GH30	NCU04395	gh30-1			1,6-beta-Glucan synthesis and processing	glycosyl hydrolase family 30-1	glycosyl hydrolase family 30-1	Glyco_hydro_30	PF02055.11	Y	Y	Extracellular	Extracellular	Detected	-1	0	0	0	0	0	0	1	0	-1	0.100068	0.5421	0.75636	1.12067	1.38729	0.834002	0.396536	2.55539	1.58405	0.249906	10.0197	1.00265	5.43169	7.57852	11.2288	13.9002	8.35647	3.97318	25.6043	15.8717	2.50399
	NCU09702		endo-b-1,6-galactanase	Yes		endo-beta-1,6-galactanase	endo-beta-1,6-galactanase			Y	Y	Extracellular	Extracellular		0	0	0	0	0	0	0	-1	0	0	0.280796	0.293632	0.718784	0.546373	0.627018	0.482831	0.360324	0.340219	0.513404	0.441931	7.41043	2.08082	2.17594	5.3265	4.04886	4.64648	3.57799	2.67015	2.52117	3.80455	3.2749
GH31	NCU02583	gla-2	extracellular a-glucosidase	Yes		glucoamylase-2	alpha-glucosidase	Glyco_hydro_31	PF01055.21	N, Y	N, Y	Plasma membrane, Extracellular	Plasma membrane, Endoplasmic reticulum	Detected	-1	-1	0	0	0	0	0	0	0	-1	0.0319737	0.223364	0.49585	1.45202	1.06143	1.08085	0.447813	1.14001	0.763998	0.0184901	110.677	3.53876	24.7213	54.8793	160.706	117.476	119.626	49.5626	126.173	84.5571	2.04643
	NCU09281	gh31-1	extracellular a-glucosidase	Yes		glycosylhydrolase 31-1	alpha-glucosidase	Gal_mutarotas_2, Glyco_hydro_31	PF01055.21, PF13802.1	Y	Y	Extracellular	Extracellular	Detected	-1	-1	0	-1	0	0	0	0	0	-1	0.0193777	0.0593259	0.19315	0.0413332	1.2091	1.59469	0.439074	0.106491	0.0910959	0.0162412	77.6821	1.5053	4.60856	15.0043	3.21085	93.9254	123.879	34.1082	8.27247	7.07652	1.26165
	NCU04203	gh31-2	extracellular a-glucosidase	Yes		glycosylhydrolase family 31-2	glucosidase II alpha subunit	Gal_mutarotas_2, Glyco_hydro_31	PF01055.21, PF13802.1	Y	Y	Cytoplasm	Endoplasmic reticulum		0	0	0	0	0	0	0	0	1	0	0.781818	0.950815	1.38689	1.09268	1.41192	1.26694	1.45438	1.24477	1.43278	0.402266	83.7835	65.5035	79.6626	116.199	91.5488	118.295	106.148	121.853	104.291	120.043	33.7033
	NCU04674	gh31-3	extracellular a-glucosidase	Yes		glycosylhydrolase family 31-3	alpha-glucosidase	Gal_mutarotas_2, Glyco_hydro_31	PF01055.21, PF13802.1	Y	Y	Extracellular	Extracellular	Detected	-1	0	0	1	0	0	0	1	0	0	0.0274608	0.834622	0.893759	5.49655	1.432	0.7172	0.939751	2.17848	1.45047	0.303818	85.7536	2.35486	71.5719	76.6431	471.349	122.8	61.5025	80.5871	186.813	124.383	26.0535
	NCU04885	gh31-4	a-xylosidase	Yes		alpha-xylosidase	alpha-xylosidase	Glyco_hydro_31	PF01055.21	N	N	CNucleus	Nucleus		-1	0	0	0	0	1	0	0	0	-1	0.133295	0.415853	0.939688	0.339665	2.01179	2.67215	0.40422	0.626446	1.19337	0.136589	28.657	3.81985	11.9171	26.9286	9.73377	57.6518	76.5758	11.5837	17.9521	34.1985	3.91424
GH32	NCU04265	inv				invertase	hypothetical protein	Glyco_hydro_32C, Glyco_hydro_32N	PF00251.15, PF08244.7	Y	Y	Extracellular	Extracellular	Detected	0	1	0	1	0	0	1	1	1	1	0.310671	17.3122	1.98078	12.8846	1.03097	3.54578	5.5093	10.0297	18.5952	5.7296	129.738	40.3059	2246.05	256.982	1671.62	133.756	460.022	714.765	1301.24	2412.5	743.347
GH35	NCU00642	gh35-1	extracellular b-galactosidase	Yes		glycosylhydrolase family 35-1	beta-galactosidase	BetaGal_dom2, BetaGal_dom3, BetaGal_dom4_5, Glyco_hydro_35	PF01301.14, PF10435.4, PF13363.1, PF13364.1	Y	Y	Extracellular	Extracellular	Detected	-1	0	0	1	1	0	0	1	1	0	0.0673008	0.689245	0.706259	7.36724	4.55056	1.06537	0.746146	15.6162	14.9014	0.760987	28.1646	1.8955	19.4123	19.8915	207.495	128.165	30.0056	21.0149	439.824	419.692	21.4329
	NCU04623	gh35-2	extracellular b-galactosidase	Yes		glycosylhydrolase family 35-2	beta-galactosidase	BetaGal_dom2, BetaGal_dom3, BetaGal_dom4_5, Glyco_hydro_35	PF01301.14, PF10435.4, PF13363.1, PF13364.1	Y	Y	Extracellular	Extracellular	Detected	-1	0	1	1	1	0	1	1	1	-1	0.0464125	0.34716	2.56692	3.26626	2.90412	1.13616	6.17917	13.4413	10.1425	0.136053	7.57086	0.351382	2.6283	19.4338	24.7284	21.9867	8.60171	46.7817	101.762	76.7878	1.03004
GH36	NCU02550	gh36-1	a-galactosidase	Yes		alpha-galactosidase	alpha-galactosidase	Glyco_hydro_31, Raffinose_syn	PF01055.21, PF05691.7	N	N	CNucleus	Vacuole		-1	-1	0	0	0	0	0	0	0	-1	0.123209	0.218945	0.858551	0.620637	0.906061	0.730548	0.776949	0.580878	0.560887	0.170282	36.8897	4.54515	8.07682	31.6717	22.8951	33.4243	26.9497	28.6614	21.4284	20.691	6.28165
GH37	NCU00943	tre-1			Trehalase	trehalase-1	trehalase	Trehalase	PF01204.13	Y	Y	Extracellular	Extracellular	Detected	0	-1	0	1	0	0	0	0	0	-1	0.0139518	0.144161	0.655184	3.78887	0.477885	0.625022	0.532741	0.505494	0.468211	0.0529941	62.0697	0.865981	8.94803	40.6671	235.174	29.6622	38.7949	33.0671	31.3759	29.0617	3.28933
	NCU04221	tre-2			Trehalase	trehalase-2	trehalase-2	Trehalase, Trehalase_Ca-bi	PF01204.13, PF07492.6	N	N	Nucleus	Cytoplasm		0	0	0	0	0	0	0	0	0	1	0.613929	0.938807	0.743005	0.533766	0.883495	1.10999	0.501331	0.594752	0.780755	1.61532	75.2265	46.1837	70.6232	55.8937	40.1534	66.4623	83.5007	37.7134	44.7411	58.7335	121.515
GH38	NCU07404	gh38-1			Mannosylated Glycan processing	glycosylhydrolase 38-1	alpha-mannosidase	Alpha-mann_mid, Glyco_hydro_38, Glyco_hydro_38C	PF01074.17, PF07748.8, PF09261.6	N	N	Cytoplasm	Cytoplasm		-1	0	0	0	0	0	0	0	0	0	0.158473	0.535001	1.00348	0.331463	1.48631	1.30044	0.572333	0.592872	0.984313	0.532966	29.0824	4.60878	15.5591	29.1836	9.63973	43.2255	37.8198	16.6448	17.2421	28.6261	15.4999
GH43	NCU00852	gh43-1	endoarabinanase	Yes		endo-arabinase	endo-arabinase	Glyco_hydro_43	PF04616.9	Y	Y	Extracellular	Extracellular		0	0	0	0	0	0	0	0	0	0	0	0.294266	0.908179	0.706984	0.316066	0	0.747463	0.100249	0.0338606	0	0.179665	0	0.0528693	0.163168	0.12702	0.056786	0	0.134293	0.0180112	0.00608355	0
	NCU01900	gh43-2	intracellular b-xylosidase	Yes		xylosidase/arabinosidase	xylosidase/arabinosidase	Glyco_hydro_43	PF04616.9	N	N	Cytoplasm	Peroxisome		-1	0	1	1	0	0	1	1	1	-1	0.0986685	0.845044	51.2461	87.1016	0.706379	0.705864	4.37763	1.47274	11.568	0.0599733	26.1859	2.58372	22.1282	1341.92	2280.83	18.4971	18.4837	114.632	38.5649	302.917	1.57045
	NCU06861	gh43-3				glycosyl hydrolase family 43 protein	glycosyl hydrolase family 43 protein	Glyco_hydro_43	PF04616.9	Y	Y	Extracellular	Extracellular	Detected	-1	-1	0	0	0	0	0	1	0	-1	0.0457617	0.0700392	0.964833	0.552042	0.834544	0.682995	0.463224	2.38892	1.02502	0.0925718	13.1849	0.603363	0.923459	12.7212	7.27862	11.0034	9.00522	6.10756	31.4977	13.5147	1.22055
	NCU09170	gh43-4	a-arabinofuranosidase	Yes		alpha-N-arabinofuranosidase II	alpha-N-arabinofuranosidase II	AbfB, Glyco_hydro_43	PF04616.9, PF05270.8	Y	Y	Extracellular	Mitochondria	Detected	-1	-1	0	0	1	0	0	1	1	0	0.00357981	0.131285	1.15156	1.41202	2.87372	1.36162	0.673893	14.6286	8.1569	0.500288	46.4551	0.166301	6.09888	53.4961	65.5957	133.499	63.2545	31.3058	679.574	378.93	23.2409
	NCU09652	gh43-5	intracellular b-xylosidase	Yes		beta-xylosidase	beta-xylosidase	Glyco_hydro_43	PF04616.9	N	N	Cytoplasm	Cytoplasm		-1	-1	1	1	0	0	0	0	1	-1	0.0352528	0.241611	7.22489	15.311	1.02833	0.563662	0.88604	0.873027	3.28966	0.03641	50.3962	1.77661	12.1763	364.107	771.615	51.8237	28.4064	44.653	43.9973	165.786	1.83493
	NCU07326	gh43-6	a-arabinofuranosidase	Yes		hypothetical protein	hypothetical protein	Glyco_hydro_32N	PF00251.15	Y	Y	Extracellular	Extracellular	Detected	0	0	1	0	0	0	1	1	1	-1	0.199461	0.545807	102.576	1.39955	1.23353	0.980849	64.6907	6.25847	5.43333	0.185938	7.22933	1.44197	3.94582	741.557	10.1178	8.91759	7.09088	467.67	45.2446	39.2794	1.34421
	NCU05965	gh43-7	endoarabinanase	Yes		arabinosidase	arabinosidase			Y	Y	Extracellular	Vacuole	Detected	0	0	0	1	1	0	0	1	1	0	0.382534	0.52896	0.897925	52.2262	11.3263	1.11399	1.62578	65.6731	23.4895	0.366	6.84171	2.61719	3.61899	6.14334	357.316	77.4912	7.62162	11.1231	449.316	160.708	2.50406
GH45	NCU05121	gh45-1	endo-b-1,4-glucanase	Yes		glycosylhydrolase family 45-1	endoglucanase V	CBM_1, Glyco_hydro_45	PF00734.13, PF02015.11	Y	Y	Extracellular	Extracellular	Detected	-1	0	1	0	0	0	1	0	-1	-1	0.149586	0.249073	11.341	0.437795	0.893883	0.675177	10.1718	0.387582	0.303961	0.114095	7.88344	1.17925	1.96355	89.4061	3.45133	7.04687	5.32272	80.1886	3.05548	2.39626	0.899465
GH47	NCU02778	gh47-1			Mannosylated Glycan processing	glycosylhydrolase family 47-1	mannosyl-oligosaccharide 1,2-alpha-mannosidase	Glyco_hydro_47	PF01532.15	N	N	Mitochondria	Mitochondria		0	0	0	0	0	0	0	0	0	0	0.554432	0.69464	0.826872	0.81249	1.07514	0.964885	0.880865	0.73261	0.842834	0.590724	28.0499	15.5518	19.4846	23.1937	22.7903	30.1576	27.065	24.7082	20.5497	23.6414	16.5698
	NCU03134	gh47-2			Mannosylated Glycan processing	glycosylhydrolase family 47-2	class I alpha-mannosidase 1A	Glyco_hydro_47	PF01532.15	N	Y	Extracellular	Golgi		0	0	0	0	0	0	0	-1	-1	0	0.197264	0.330563	0.546115	0.309002	0.780745	1.02312	0.305965	0.18546	0.27762	0.288473	7.28185	1.43644	2.40711	3.97673	2.25011	5.68527	7.45019	2.22799	1.35049	2.02158	2.10062
	NCU01059	gh47-3			Mannosylated Glycan processing	glycosylhydrolase family 47-3	glycosyl hydrolase family 47 protein	Glyco_hydro_47	PF01532.15	N	Y	Extracellular	Endoplasmic reticulum		0	1	1	0	0	0	1	0	0	0	0.62903	1.43798	5.0692	0.862539	1.34191	0.986554	5.94644	0.59984	0.994163	0.404104	6.52346	4.10345	9.38062	33.0688	5.62674	8.75388	6.43575	38.7914	3.91304	6.48538	2.63616
	NCU05836	gh47-4			Mannosylated Glycan processing	glycosylhydrolase 47-4	glycosyl hydrolase family 47 protein	Glyco_hydro_47	PF01532.15	N	Y	Mitochondria	Golgi		1	1	0	1	0	0	1	1	1	1	2.67603	2.79081	0.980644	3.02984	1.77582	0.828066	3.58667	1.85912	2.12717	2.2732	15.1564	40.5589	42.2985	14.863	45.9214	26.915	12.5505	54.3609	28.1776	32.2401	34.4534
	NCU07067	gh47-5			Mannosylated Glycan processing	glycosylhydrolase 47-5	mannosyl-oligosaccharide alpha-1,2-mannosidase	Glyco_hydro_47	PF01532.15	Y	Y	Extracellular	Extracellular	Detected	-1	-1	-1	-1	0	0	0	-1	-1	-1	0.00317389	0.0168903	0.201324	0.125474	1.22853	0.800069	0.231432	0.151736	0.119808	0.0209949	159.064	0.504852	2.68663	32.0234	19.9584	195.414	127.262	36.8125	24.1357	19.0571	3.33953
	NCU02235	gh47-6			Mannosylated Glycan processing	glycosylhydrolase family 47-6	class I alpha-mannosidase 1A	Glyco_hydro_47	PF01532.15	N, N	Y, Y	Golgi, Golgi	Plasma membrane, Plasma membrane		-1	-1	0	0	0	0	0	0	0	-1	0.18625	0.263865	0.803347	0.391735	1.24045	1.05034	0.521329	0.485355	0.582968	0.108723	69.7336	12.9879	18.4003	56.0203	27.3171	86.501	73.2442	36.3541	33.8455	40.6525	7.58165
	NCU02091	gh47-7			Mannosylated Glycan processing	glycosylhydrolase family 47-7	ER glycosyl hydrolase	Glyco_hydro_47	PF01532.15	Y	Y	Extracellular	Plasma membrane		0	0	0	0	0	0	1	0	0	0	0.799548	0.9072	1.56232	0.695577	1.1298	1.06756	2.72485	0.966053	1.0114	0.321476	4.80286	3.84012	4.35716	7.5036	3.34076	5.42629	5.12733	13.0871	4.63982	4.85763	1.544
	NCU09028	gh47-8			Mannosylated Glycan processing	glycosylhydrolase 47-8	class I alpha-mannosidase	Glyco_hydro_47	PF01532.15	N	Y	Mitochondria	Endoplasmic reticulum		-1	-1	0	0	0	-1	-1	0	0	-1	0.0120989	0.0044575	0.268752	0.375269	0.336681	0.182039	0.0802941	0.473605	0.288264	0.0186549	2.56632	0.0310497	0.0114394	0.689704	0.963061	0.864033	0.467171	0.206061	1.21542	0.73978	0.0478746
GH51	NCU02343	gh51-1	a-arabinofuranosidase	Yes		alpha-L-arabinofuranosidase 2	alpha-L-arabinofuranosidase 2	Alpha-L-AF_C	PF06964.7	Y	Y	Extracellular	Vacuole	Detected	-1	-1	1	1	1	0	0	1	1	-1	0.0328578	0.144557	9.64502	26.2876	7.37545	1.80976	1.08394	10.0782	14.5333	0.0367903	115.912	3.80861	16.7559	1117.98	3047.05	854.904	209.773	125.642	1168.19	1684.59	4.26444
GH53	NCU00972	gh53-1	endo-b-1,4-galactanase	Yes		arabinogalactan endo-1,4-beta-galactosidase	arabinogalactan endo-1,4-beta-galactosidase	Glyco_hydro_53	PF07745.8	Y	Y	Extracellular	Extracellular		0	1	1	1	0	0	1	1	1	0	0.711872	1.9338	16.3878	23.2663	1.80245	1.30581	88.7212	52.8832	10.4552	1.25843	6.9507	4.94801	13.4413	113.907	161.717	12.5283	9.07628	616.675	367.576	72.6707	8.74696
GH54	NCU09775	gh54-1	a-arabinofuranosidase	Yes		alpha-N-arabinofuranosidase	alpha-N-arabinofuranosidase	ArabFuran-catal	PF09206.6	Y	Y	Extracellular	Extracellular	Detected	0	0	1	1	1	1	1	1	1	0	0.0440214	0.530891	16.3741	62.2249	25.8116	5.38368	8.08214	574.345	185.946	1.67293	0.779008	0.034293	0.413568	12.7556	48.4737	20.1074	4.19393	6.29605	447.42	144.853	1.30322
GH55	NCU04850	gh55-1			1,3-beta-Glucan synthesis and processing	exo-beta-1,3-glucanase	exo-beta-1,3-glucanase	Pectate_lyase_3	PF12708.2	Y	Y	Extracellular	Extracellular	Detected	-1	-1	0	-1	0	0	0	1	0	-1	0.0600997	0.105242	0.788012	0.246503	0.481968	0.491402	0.405018	1.61589	0.825868	0.0975175	37.9006	2.27781	3.98873	29.8661	9.3426	18.2669	18.6244	15.3504	61.2431	31.3009	3.69597
	NCU05105	gh55-2			1,3-beta-Glucan synthesis and processing	glucan endo-1,3-beta-glucosidase	glucan endo-1,3-beta-glucosidase	Pectate_lyase_3	PF12708.2	Y	Y	Extracellular	Extracellular		-1	0	0	1	0	0	0	1	1	0	0.169692	0.339308	0.479432	4.44464	1.7873	0.37328	0.484985	2.68133	2.73955	0.407508	7.22459	1.22595	2.45136	3.4637	32.1107	12.9125	2.6968	3.50381	19.3715	19.7921	2.94408
	NCU07523	gh55-3			1,3-beta-Glucan synthesis and processing	1,3-beta glucanase	1,3-beta glucanase	Pectate_lyase_3	PF12708.2	N	N	Extracellular	Plasma membrane	Detected	1	1	0	0	0	0	0	1	1	0	1.10903	1.76084	1.35324	1.1027	1.25426	1.27638	1.09408	1.97397	1.52251	0.722546	10.2393	11.3558	18.0298	13.8563	11.2909	12.8428	13.0692	11.2027	20.2122	15.5894	7.39839
	NCU09791	gh55-4			1,3-beta-Glucan synthesis and processing	beta-1,3-exoglucanase	beta-1,3-exoglucanase	Pectate_lyase_3	PF12708.2	Y	Y	Extracellular	Extracellular	Detected	-1	-1	0	0	0	0	-1	-1	-1	-1	0.0961297	0.154548	1.20525	0.390861	0.501461	0.463009	0.155573	0.222751	0.182266	0.054111	56.4594	5.42743	8.72568	68.0478	22.0678	28.3122	26.1412	8.78358	12.5764	10.2906	3.05507
	NCU08097	gh55-5			1,3-beta-Glucan synthesis and processing	exo-beta-1,3-glucanase	exo-beta-1,3-glucanase	Pectate_lyase_3	PF12708.2	Y	Y	Extracellular	Extracellular		-1	-1	0	0	0	0	0	-1	-1	-1	0.106925	0.181017	0.628097	0.274729	1.12679	1.13708	0.392925	0.220754	0.25359	0.0726935	3.03889	0.324934	0.550091	1.90872	0.834872	3.42419	3.45545	1.19406	0.670847	0.770632	0.220908
	NCU04947	gh55-6			1,3-beta-Glucan synthesis and processing	LysM domain-containing protein	LysM domain-containing protein	Pectate_lyase_3	PF12708.2	N	N	Cytoplasm	Plasma membrane		1	0	0	0	0	0	1	0	0	0	1.24927	1.23351	1.74147	0.752904	1.11574	0.753178	2.95911	1.10816	0.81543	0.829677	0.670933	0.838175	0.827605	1.16841	0.505148	0.748585	0.505332	1.98536	0.743499	0.547099	0.556658
GH63	NCU03657	gh63-1			1,3-alpha-Glucan synthesis and processing	glycosylhydrolase family 63-1	mannosyl-oligosaccharide glucosidase	GDE_C, Glyco_hydro_63, Trehalase	PF01204.13, PF03200.11, PF06202.9	Y, Y	Y, Y	Extracellular, Extracellular	Endoplasmic reticulum, Endoplasmic reticulum		0	0	0	0	0	0	0	0	0	0	0.752102	0.857004	1.28455	0.844092	1.12896	1.17503	1.27736	0.943293	1.00469	0.310816	36.0226	27.0927	30.8715	46.2729	30.4064	40.6682	42.3277	46.0137	33.9799	36.1917	11.1964
GH64	NCU01080	gh64-1			1,3-beta-Glucan synthesis and processing	glucanase B	glucanase B			N	N	Extracellular	Extracellular		0	1	0	0	0	0	0	0	0	1	0.990779	2.36938	1.00613	0.55673	0.900785	1.97233	0.472084	0.544561	1.11523	3.31953	21.0391	20.8451	49.8496	21.1682	11.7131	18.9517	41.496	9.93222	11.4571	23.4633	69.8399
	NCU06505	gh64-2			1,3-beta-Glucan synthesis and processing	glucanase B	glucanase B			N	N	Mitochondria	Extracellular		-1	-1	0	-1	0	0	0	0	0	0	0.0377529	0.105091	0.240457	0.136539	0.612948	0.699461	0.283607	0.166236	0.281936	0.714111	0.867299	0.032743	0.091145	0.208548	0.11842	0.531609	0.606641	0.245972	0.144177	0.244523	0.619347
	NCU00572	gh64-3			1,3-beta-Glucan synthesis and processing	thaumatin family protein	thaumatin family protein	Thaumatin	PF00314.12	N	N	Extracellular	Plasma membrane		-1	-1	0	0	0	0	0	0	0	-1	0.0968903	0.182329	0.603706	0.376515	0.886448	0.773897	0.442151	0.401484	0.424271	0.130203	9.35147	0.906067	1.70504	5.64553	3.52097	8.28959	7.23707	4.13476	3.75446	3.96755	1.21759
GH67	NCU07351	gh67-1	a-glucuronidase	Yes		alpha-glucuronidase	alpha-glucuronidase	Glyco_hydro_67C, Glyco_hydro_67M, Glyco_hydro_67N	PF03648.9, PF07477.7, PF07488.7	Y	Y	Extracellular	Mitochondria		0	1	0	1	1	1	0	1	1	1	0.89357	6.3754	3.06063	2.63744	5.61517	7.19594	1.54564	15.9425	8.38406	11.0832	6.39787	5.71695	40.789	19.5815	16.874	35.9252	46.0387	9.88882	101.998	53.6401	70.9089
GH71	NCU06010	gh71-2			1,3-alpha-Glucan synthesis and processing	mutanase	mutanase	Glyco_hydro_71	PF03659.9	Y, Y	Y, Y	Extracellular, Extracellular	Extracellular, Extracellular		0	0	0	0	0	0	0	0	0	0	0.885801	1.09983	0.737493	0.930274	0.923418	0.407985	1.15956	0.833939	0.456352	1.42423	1.20712	1.06927	1.32762	0.89024	1.12295	1.11467	0.492486	1.39973	1.00666	0.55087	1.71922
	NCU11405	gh71-3			1,3-alpha-Glucan synthesis and processing	alpha-1,3-glucanase/mutanase	alpha-1,3-glucanase/mutanase	Glyco_hydro_71	PF03659.9	Y	Y	Plasma membrane	Plasma membrane		1	1	0	0	0	0	1	1	1	0	5.15265	7.17288	1.52849	0.431403	0.863245	0.347582	6.07404	13.7648	5.7902	0.417911	2.33153	12.0136	16.7238	3.56372	1.00583	2.01268	0.8104	14.1618	32.0931	13.5	0.974372
	NCU08473	gh71-4			1,3-alpha-Glucan synthesis and processing	alpha-1,3-glucanase	alpha-1,3-glucanase	Glyco_hydro_71	PF03659.9	Y	Y	Extracellular	Plasma membrane		1	1	0	0	0	0	0	0	0	1	55.3553	26.8638	0.879079	0.943766	0.788856	1.04094	0.612174	0.940399	0.777793	1.90854	0.46085	25.5105	12.3802	0.405124	0.434935	0.363545	0.479719	0.282121	0.433383	0.358446	0.87955
	NCU07355	gh71-5			1,3-alpha-Glucan synthesis and processing	glycosyl hydrolase family 71 protein	glycosyl hydrolase family 71 protein	Glyco_hydro_71	PF03659.9	Y	Y	Extracellular	Mitochondria		0	0	0	-1	0	0	0	-1	-1	0	0.485635	0.508624	0.566602	0.164025	0.727948	0.643135	0.446101	0.272687	0.258012	0.54216	4.72951	2.29681	2.40554	2.67975	0.775758	3.44284	3.04171	2.10984	1.28967	1.22027	2.56415
	NCU04691				1,3-alpha-Glucan synthesis and processing	alpha-1,3-glucanase	alpha-1,3-glucanase	Glyco_hydro_71	PF03659.9	N	N	Extracellular	Vacuole		0	0	0	0	0	0	0	0	0	0	0.274124	0.43386	1.02057	0.624005	1.20441	1.40219	0.244766	0.899002	1.47184	0.16519	0.435242	0.11931	0.188834	0.444195	0.271593	0.524207	0.610292	0.106533	0.391283	0.640605	0.0718976
	NCU05600				1,3-alpha-Glucan synthesis and processing	serine/threonine protein kinase-33	ubiquinone biosynthesis protein	ABC1	PF03109.11	N	Y	Mitochondria	Golgi		0	0	0	0	0	0	0	0	0	0	0.447814	0.637473	0.492606	0.344777	0.977576	1.40071	0.328912	0.30868	0.466864	0.71111	14.1871	6.35318	9.04389	6.98865	4.89139	13.869	19.8721	4.66631	4.37928	6.62344	10.0886
GH72	NCU01162	gh72-1			1,3-beta-Glucan synthesis and processing	glycolipid-anchored surface protein 5	glycolipid-anchored surface protein 5	Cellulase, Glyco_hydro_72	PF00150.13, PF03198.9	Y	Y	Extracellular	Extracellular		-1	-1	0	-1	0	0	0	-1	-1	0	0.0351785	0.162083	0.446913	0.155296	0.714948	0.992091	0.305023	0.143604	0.199382	0.646009	12.6461	0.444869	2.04971	5.65169	1.96388	9.04128	12.546	3.85734	1.81602	2.5214	8.16947
	NCU06781	gh72-2			1,3-beta-Glucan synthesis and processing	1,3-beta-glucanosyltransferase Gel2	1,3-beta-glucanosyltransferase Gel2	Glyco_hydro_72	PF03198.9	Y	Y	Extracellular	Extracellular	Detected	0	0	0	0	0	0	0	0	0	0	0.447808	0.722757	0.994839	1.02972	1.0988	1.04135	0.948045	0.862003	1.28126	1.02021	701.741	314.245	507.188	698.119	722.597	771.076	730.76	665.282	604.902	899.112	715.921
	NCU06850	gh72-3			1,3-beta-Glucan synthesis and processing	1,3-beta-glucanosyltransferase gel3	1,3-beta-glucanosyltransferase gel3	Glyco_hydro_72	PF03198.9	N	Y	Extracellular	Extracellular		1	1	0	1	0	0	0	1	1	1	3.30922	2.26318	1.54828	2.74417	0.891884	1.34971	1.33191	2.95038	3.89261	3.04227	3.05373	10.1055	6.91115	4.72802	8.37995	2.72357	4.12165	4.0673	9.00965	11.887	9.29026
	NCU07253	gh72-4			1,3-beta-Glucan synthesis and processing	1,3-beta-glucanosyltransferase gel1	1,3-beta-glucanosyltransferase gel1	Glyco_hydro_72	PF03198.9	Y	Y	Extracellular	Extracellular		0	1	0	0	0	0	0	0	0	1	0.854547	2.51508	1.35137	1.09475	1.20587	1.18666	0.927269	0.393252	0.991399	7.56071	68.0562	58.1572	171.167	91.9692	74.5047	82.0668	80.7598	63.1064	26.7633	67.4708	514.553
	NCU08909	gh72-5			1,3-beta-Glucan synthesis and processing	beta-1,3-glucanosyltransferase	beta-1,3-glucanosyltransferase	Glyco_hydro_2_C, Glyco_hydro_72, X8	PF02836.12, PF03198.9, PF07983.8	Y	Y	Extracellular	Extracellular	Detected	0	1	0	0	0	0	0	1	1	1	0.976884	2.50752	0.871503	1.11237	1.32086	0.691775	1.17689	1.63775	1.63009	5.03874	312.42	305.198	783.399	272.275	347.526	412.665	216.125	367.685	511.666	509.274	1574.2
GH74	NCU05955	gh74-1	endo-b-1,4-glucanase	Yes		Cel74a	Cel74a	CBM_1	PF00734.13	Y	Y	Extracellular	Extracellular	Detected	-1	0	1	0	0	0	1	0	0	0	0.136966	0.33969	44.2231	0.540855	1.27878	0.906556	51.168	0.447332	0.51	0.270753	15.4312	2.11355	5.24181	682.414	8.34602	19.7331	13.9892	789.583	6.90286	7.86991	4.17803
GH75	NCU02909	gh75-1			Chitosan enzymes	chitosanase	chitosanase	Glyco_hydro_75	PF07335.6	Y	Y	Extracellular	Extracellular		-1	0	0	0	0	0	0	0	0	0	0.0734434	0.318866	0.621571	0.485403	0.440823	0.453937	0.248133	0.288242	0.347041	0.835912	5.87258	0.431303	1.87257	3.65023	2.85057	2.58877	2.66578	1.45718	1.69272	2.03803	4.90896
GH76	NCU02032	gh76-1			Mannosylated Glycan processing	glycosylhydrolase family 76-1	glycosyl hydrolase family 76 protein	Glyco_hydro_76	PF03663.9	Y	Y	Extracellular	Plasma membrane		0	0	0	0	0	0	0	0	0	0	0.170986	0.166829	0.469979	0.650938	1.00918	0.9392	0.284536	1.08939	0.833798	0.698074	0.0901329	0.0154115	0.0150368	0.0423605	0.0586709	0.0909605	0.0846528	0.025646	0.0981899	0.0751526	0.0629194
	NCU04262	gh76-2			Mannosylated Glycan processing	glycosylhydrolase family 76-2	hypothetical protein	Glyco_hydro_76	PF03663.9	Y	Y	Extracellular	Extracellular		0	0	0	0	0	0	0	0	0	1	0.440302	1.18475	0.772878	0.780611	1.20267	0.839081	0.653869	1.01081	0.911935	1.95349	30.0402	13.2268	35.5902	23.2174	23.4497	36.1286	25.2062	19.6424	30.3649	27.3947	58.6833
	NCU08127	gh76-3			Mannosylated Glycan processing	glycosylhydrolase family 76-3	hypothetical protein	Glyco_hydro_76	PF03663.9	Y	Y	Extracellular	Plasma membrane		-1	-1	0	0	0	0	0	0	-1	0	0.0629759	0.179371	0.607155	0.360767	0.895816	0.812532	0.381318	0.425554	0.280032	0.388101	36.9698	2.32821	6.63132	22.4464	13.3375	33.1181	30.0391	14.0973	15.7326	10.3527	14.348
	NCU06319	gh76-4			Mannosylated Glycan processing	glycosyl hydrolase family 76-4	hypothetical protein	Glyco_hydro_76	PF03663.9	N	N	Mitochondria	Mitochondria		0	0	0	0	0	0	0	0	0	0	0.22514	0.590949	0.8876	0.412859	1.68979	1.52932	0.721217	0.558416	0.71357	0.521712	5.70313	1.284	3.37026	5.0621	2.35459	9.63712	8.72193	4.1132	3.18472	4.06959	2.97539
	NCU09937	gh76-5			Mannosylated Glycan processing	glycosylhydrolase family 76-5	cell wall glycosyl hydrolase Dfg5	Glyco_hydro_76	PF03663.9	N	Y	Extracellular	Extracellular		0	0	0	1	0	0	0	1	0	0	0.271656	0.875736	1.23264	3.075	1.98299	0.910359	1.39015	2.58532	0.988994	0.343265	22.5396	6.12301	19.7387	27.7832	69.3092	44.6957	20.5191	31.3334	58.2721	22.2915	7.73703
	NCU02216	gh76-6			Mannosylated Glycan processing	glycosylhydrolase family 76-6	cell wall glycosyl hydrolase Dfg5	Glyco_hydro_76	PF03663.9	Y	Y	Extracellular	Plasma membrane		-1	-1	0	0	0	0	0	0	0	-1	0.0866376	0.238004	0.59328	0.324476	0.935455	0.919157	0.458628	0.524809	0.466307	0.101343	54.381	4.71144	12.9429	32.2632	17.6453	50.871	49.9847	24.9406	28.5396	25.3583	5.51116
	NCU03770	gh76-7			Mannosylated Glycan processing	glycosyl hydrolase family 76-7	cell wall glycosyl hydrolase Dfg5	Glyco_hydro_76	PF03663.9	Y	Y	Extracellular	Extracellular		0	0	0	0	0	0	0	0	0	0	0.389808	0.552452	0.747801	0.619031	1.17742	1.16735	0.736539	0.612601	0.848951	0.753347	78.0065	30.4076	43.0949	58.3334	48.2885	91.8462	91.061	57.4548	47.7869	66.2237	58.766
	NCU00086	gh76-8			Mannosylated Glycan processing	glycosyl hydrolase	glycosyl hydrolase	Glyco_hydro_76	PF03663.9	N	N	Extracellular	Extracellular		-1	-1	0	0	0	0	0	0	0	0	0.111356	0.161689	0.490312	0.301281	0.932573	0.8569	0.161054	0.407231	0.292136	0.179344	2.51255	0.279786	0.406252	1.23193	0.756982	2.34313	2.153	0.404657	1.02319	0.734004	0.450609
	NCU07005	gh76-9			Mannosylated Glycan processing	glycosyl hydrolase	glycosyl hydrolase	Glyco_hydro_76	PF03663.9	N	N	Extracellular	Mitochondria		0	0	0	0	0	0	0	0	0	0	0.512018	0.316771	0.543615	0.374391	0.77214	0.495608	0.41063	0.63618	0.594916	0.596917	7.24788	3.71105	2.29592	3.94006	2.71354	5.59638	3.59211	2.9762	4.61096	4.31189	4.32638
	NCU03215	gh76-10			Mannosylated Glycan processing	glycosyl hydrolase	glycosyl hydrolase	Glyco_hydro_76	PF03663.9	Y	Y	Extracellular	Mitochondria		-1	0	0	0	0	0	0	0	0	0	0.141747	0.364591	0.816192	0.557003	0.955815	0.830226	0.528118	0.354455	0.431098	0.464862	42.5005	6.02431	15.4953	34.6886	23.6729	40.6226	35.285	22.4453	15.0645	18.3219	19.7569
GH79	NCU00937	gh79-1	extracellular b-glucuronidase	Yes		beta-glucuronidase	beta-glucuronidase			Y	Y	Extracellular	Extracellular	Detected	0	-1	0	0	0	0	0	0	0	-1	0.00784632	0.0173979	0.458515	1.02677	1.92184	0.412043	0.122091	1.37638	0.366175	0.00913823	141.271	1.10845	2.45781	64.7747	145.053	271.499	58.2096	17.2478	194.442	51.7298	1.29096
	NCU08179	gh79-2	extracellular b-glucuronidase	Yes		hypothetical protein	hypothetical protein			Y	Y	Extracellular	Extracellular		0	0	0	0	0	0	0	1	1	0	0.278875	0.361491	1.72583	0.875224	1.35697	1.27723	1.12108	6.54605	2.37349	0.234624	1.7865	0.498212	0.645804	3.0832	1.56359	2.42423	2.28178	2.00281	11.6945	4.24024	0.419157
GH81	NCU07076	gh81-1			1,3-beta-Glucan synthesis and processing	glycosylhydrolase 81-1	endo-1,3-beta-glucanase	Glyco_hydro_81	PF03639.8	N	N	Mitochondria	Mitochondria		-1	-1	0	0	0	0	0	0	0	-1	0.0497041	0.130126	0.645846	0.376972	1.1515	0.948993	0.343771	0.317249	0.327417	0.0134598	1.36175	0.0676844	0.177198	0.879478	0.513341	1.56805	1.29229	0.468129	0.432013	0.445859	0.0183288
GH92	NCU04798	gh92-1			Mannosylated Glycan processing	alpha-1,2-mannosidase subfamily	alpha-1,2-mannosidase subfamily	Glyco_hydro_92, TIGR01180	PF07971.7, TIGR01180	N	N	Extracellular	Plasma membrane		0	0	0	0	0	0	0	0	0	-1	0.243213	0.464814	0.844428	0.90922	1.52203	0.847744	0.70265	0.9174	1.13569	0.150269	12.3306	2.99896	5.73142	10.4123	11.2112	18.7675	10.4532	8.66407	11.3121	14.0037	1.8529
	NCU07269	gh92-2			Mannosylated Glycan processing	alpha-1,2-mannosidase	alpha-1,2-mannosidase	Glyco_hydro_92, TIGR01180	PF07971.7, TIGR01180	Y	Y	Extracellular	Extracellular		-1	-1	0	-1	0	0	0	-1	-1	-1	0.00392084	0.0342232	0.36311	0.0551198	0.854275	0.760443	0.353375	0.119979	0.0602555	0.0225654	22.3912	0.0877925	0.7663	8.13049	1.2342	19.1283	17.0273	7.9125	2.68648	1.34919	0.505267
GH93	NCU09924	gh93-1	exoarabinanase	Yes		BNR/Asp-box repeat protein	BNR/Asp-box repeat protein			Y	Y	Extracellular	Mitochondria		-1	-1	1	1	1	0	0	1	1	-1	0.0557278	0.0482831	6.72651	141.998	3.22829	0.58145	1.17373	28.5864	26.4571	0.084951	2.64372	0.147329	0.127647	17.783	375.402	8.53469	1.53719	3.10302	75.5743	69.9451	0.224587
GH94	NCU09425	gh94-1	cellobiose phosphorylase	Yes		NdvB protein	NdvB protein	GT36_AF, Glyco_transf_36	PF06165.6, PF06205.6	N	N	Mitochondria	Mitochondria		-1	0	0	0	0	0	1	0	0	-1	0.03317	0.311133	3.39136	0.583512	0.811239	0.713147	3.12775	0.700736	0.904502	0.051726	127.968	4.24469	39.815	433.984	74.6707	103.812	91.2598	400.251	89.6716	115.747	6.61925
GH105	NCU02654	gh105-1	unsaturated rhamnogalacturonyl hydrolase	Yes		glycosyl hydrolase family 88	glycosyl hydrolase family 88	Glyco_hydro_88	PF07470.8	N	N	Cytoskeleton	Cytoplasm		-1	-1	0	1	1	0	0	1	1	-1	0.0361118	0.0775082	0.586298	2.47481	4.4797	0.430918	0.674685	12.5333	6.46154	0.077412	9.98305	0.360506	0.773768	5.85304	24.7062	44.721	4.30187	6.73542	125.121	64.5058	0.772808
GH114	NCU05136	gh114-1				endo alpha-1,4 polygalactosaminidase precursor	endo alpha-1,4 polygalactosaminidase precusor	DUF297	PF03537.8	N	N	Extracellular	Plasma membrane		0	0	0	0	0	0	0	0	0	1	0.294051	0.952546	0.646303	0.58474	0.863462	0.546795	0.435674	0.436292	0.581518	1.61646	512.597	150.73	488.272	331.293	299.736	442.608	280.285	223.325	223.642	298.084	828.591
GH115	NCU06143	gh115-1	a-glucuronidase	Yes		hypothetical protein	hypothetical protein			Y	Y	Extracellular	Extracellular	Detected	-1	-1	1	1	1	0	0	1	1	-1	0.0717578	0.109691	28.6217	50.0943	5.18701	0.917053	1.47661	16.0751	23.1565	0.0605174	20.5434	1.47415	2.25344	587.989	1029.11	106.559	18.8394	30.3346	330.238	475.714	1.24324
GH125	NCU09737	gh125-1			Mannosylated Glycan processing	DUF1237 domain-containing protein	DUF1237 domain-containing protein	DUF1237	PF06824.6	Y	Y	Extracellular	Extracellular		0	0	0	0	0	0	0	0	0	0	0.272048	0.343472	0.589762	0.507496	0.872479	0.866451	0.468753	0.438682	0.473424	0.354101	16.1501	4.3936	5.54709	9.52469	8.19609	14.0906	13.9932	7.5704	7.08474	7.64583	5.71876
	NCU08371	gh125-2			Mannosylated Glycan processing	hypothetical protein	hypothetical protein	DUF1237	PF06824.6	N	Y	Extracellular	Plasma membrane		-1	-1	0	0	0	0	0	0	0	-1	0.153797	0.204379	2.22756	0.608861	1.42	1.40186	1.73696	1.19429	1.28673	0.0873196	35.0826	5.39559	7.17013	78.1485	21.3604	49.8172	49.181	60.9371	41.8989	45.1417	3.0634
	NCU05819	gh125-3			Mannosylated Glycan processing	DUF1237 domain-containing protein	DUF1237 domain-containing protein	DUF1237	PF06824.6	N	Y	Extracellular	Nucleus		-1	-1	0	-1	1	0	0	-1	-1	-1	0.00564294	0.0666905	0.384773	0.104225	2.17035	1.25083	0.714944	0.282001	0.217479	0.0229175	32.0186	0.180679	2.13534	12.3199	3.33714	69.4917	40.05	22.8915	9.02928	6.96338	0.733787
GH128	NCU01720					hypothetical protein	hypothetical protein	Glyco_hydro_cc	PF11790.3	Y	Y	Extracellular	Mitochondria		1	1	1	1	0	0	1	1	1	1	14.7916	17.7313	3.76546	14.2647	1.82253	1.2287	5.5349	6.77928	2.47573	67.2973	8.23348	121.786	145.99	31.0028	117.448	15.0057	10.1165	45.5715	55.8171	20.3838	554.091
GH131	NCU00449	gh131-1				hypothetical protein	hypothetical protein			Y	Y	Extracellular	Vacuole	Detected	0	0	1	0	0	0	1	0	0	0	0.2188	0.287754	94.4774	3.55684	1.07291	0.795483	63.2967	0.62714	0.665822	0.235542	1.88713	0.412904	0.543029	178.291	6.7122	2.02472	1.50118	119.449	1.18349	1.25649	0.444498
	NCU02516	gh131-2				hypothetical protein	hypothetical protein			N	N	Extracellular	Golgi		0	-1	0	0	0	0	0	0	0	-1	0.0355911	0.0849383	0.589674	0.271512	0.297178	0.9326	0.171788	0.288509	0.32958	0	0.405438	0.01443	0.0344372	0.239076	0.110081	0.120487	0.378111	0.0696495	0.116972	0.133624	0
	NCU09764		endo-b-1,4-glucanase and exo-b-1,3/1,6-glucanase	Yes		hypothetical protein	hypothetical protein	CBM_1	PF00734.13	Y	Y	Extracellular	Extracellular	Detected	1	1	1	1	1	0	1	1	1	0	3.06881	8.88277	287.724	2.17373	2.91378	1.10809	710.474	6.14942	5.30675	1.37791	1.85861	5.70372	16.5096	534.766	4.04012	5.41558	2.0595	1320.49	11.4294	9.86318	2.561
GH132	NCU02668	gh132-1			1,3-beta-Glucan synthesis and processing	cell wall synthesis protein-Penicillium chrysogenum	cell wall synthesis protein-Penicillium chrysogenum	SUN	PF03856.8	Y	Y	Extracellular	Extracellular		1	1	0	1	0	0	1	1	1	1	3.54187	5.65993	1.77281	3.54499	1.47884	1.08522	2.8341	3.63229	3.63183	14.3416	164.755	583.54	932.5	292.078	584.053	243.646	178.795	466.931	598.437	598.361	2362.84
	NCU09733	gh132-2			1,3-beta-Glucan synthesis and processing	SUN domain-containing protein	SUN domain-containing protein	SUN	PF03856.8	Y	Y	Extracellular	Plasma membrane		1	1	0	1	0	0	0	1	1	1	2.2728	2.25221	1.14545	4.95015	1.9595	0.921035	1.28682	6.17863	5.71853	1.90517	4.62372	10.5088	10.4136	5.29624	22.8881	9.06018	4.2586	5.94988	28.5682	26.4409	8.80897
GHnc	NCU01768					hypothetical protein	hypothetical protein	Glyco_hydro_63	PF03200.11	N	N	Nucleus	Cytoplasm		0	0	0	0	0	0	0	0	0	0	0.48226	1.14682	0.690123	1.06699	0.964701	0.885567	0.327724	0.687082	0.556034	0.336748	152.091	73.3474	174.421	104.961	162.28	146.722	134.687	49.8439	104.499	84.5678	51.2163
	NCU07050					hypothetical protein	hypothetical protein	RicinB_lectin_2	PF14200.1	N	Y	Extracellular	Extracellular		0	1	0	0	0	0	0	0	0	1	4.57316	10.5361	3.34553	0	1.72683	3.27228	2.33119	0.845432	2.3179	47.7145	0.0253333	0.115853	0.266914	0.0847533	0	0.0437463	0.0828976	0.0590567	0.0214176	0.0587201	1.20877
	NCU08936					clock-controlled gene-15	clock-controlled gene-15	Ecm33	PF12454.3	Y	Y	Extracellular	Extracellular	Detected	0	0	0	0	0	0	0	0	0	0	0.387283	0.706477	0.747843	0.719235	1.2395	1.28682	0.959746	0.668288	0.718349	1.33076	1653.02	640.186	1167.82	1236.2	1188.91	2048.92	2127.15	1586.48	1104.69	1187.44	2199.77
PL1	NCU06326	pl1-1	pectate lyase	Yes		pectate lyase 1	pectate lyase 1	Pec_lyase_C	PF00544.14	Y	Y	Extracellular	Extracellular	Detected	0	0	1	1	1	1	1	1	1	0	0.660811	0.487589	3.98497	16.3735	25.1593	2.64433	9.28513	314.277	88.5366	0.675015	4.83744	3.19663	2.35868	19.277	79.2057	121.706	12.7918	44.9162	1520.3	428.29	3.26534
PL3	NCU08176	pl3-1	pectate lyase	Yes		pectate lyase A	pectate lyase A	Pectate_lyase	PF03211.8	Y	Y	Extracellular	Extracellular	Detected	0	0	0	0	0	0	0	1	1	0	0.105672	0.657343	86.2155	14.4201	15.8902	5.87105	221.495	593.142	166.471	0.38088	1.27947	0.135204	0.841048	110.31	18.45	20.3309	7.51182	283.395	758.906	212.994	0.487324
PL4	NCU05598	pl4-1	rhamnogalacturonan lyase	Yes		ascus development-1	ascus development-1	RhgB_N	PF09284.5	Y	Y	Extracellular	Plasma membrane	Detected	1	1	1	1	1	0	1	1	1	1	1.92545	6.35476	10.3911	4.16915	3.47488	1.77401	26.4411	37.4871	14.8396	10.0654	4.88637	9.40846	31.0517	50.7746	20.372	16.9796	8.66845	129.201	183.176	72.5119	49.1831
PL20	NCU05852					glucuronan lyase A	glucuronan lyase A	N-glycanase_C, Polysacc_lyase	PF09113.5, PF14099.1	Y	Y	Extracellular	Extracellular	Detected	-1	-1	0	0	0	0	0	0	0	-1	0.0316864	0.135339	1.68294	0.318172	1.42448	1.04532	1.54821	0.474499	0.620669	0.0580541	18.4579	0.584864	2.49808	31.0635	5.87279	26.293	19.2945	28.5768	8.75826	11.4563	1.07156
CE1	NCU04870	ce1-1	acetyl esterase	Yes		acetyl xylan esterase	acetyl xylan esterase	Esterase_phd, Peptidase_S9, TIGR01840	PF00326.16, PF10503.4, TIGR01840	Y	Y	Extracellular	Extracellular	Detected	0	0	1	1	1	0	1	1	1	0	0.120654	0.235136	981.015	567.875	21.4768	1.41374	422.727	71.9144	38.4621	1.60747	1.25601	0.151542	0.295334	1232.17	713.258	26.9751	1.77568	530.95	90.3254	48.3088	2.019
	NCU04494	ce1-2	acetyl esterase	Yes		acetyl xylan esterase	acetyl xylan esterase	Esterase, Esterase_phd, Peptidase_S9, TIGR01840	PF00326.16, PF00756.15, PF10503.4, TIGR01840	Y	Y	Extracellular	Extracellular		0	0	0	0	0	0	0	0	1	0	0.740452	1.0698	5.00177	1.46627	0.71813	0.934089	3.31091	3.74462	3.72283	0.597801	12.4154	9.19299	13.2819	62.0988	18.2043	8.91585	11.5971	41.1062	46.4908	46.2203	7.42191
	NCU08785	ce1-3	feruloyl esterase	Yes		fungal cellulose binding domain-containing protein	fungal cellulose binding domain-containing protein	Abhydrolase_2, Abhydrolase_5	PF02230.11, PF12695.2	Y	Y	Extracellular	Extracellular	Detected	-1	0	1	1	0	0	1	0	1	0	0.0298727	0.30211	190.275	4.91313	2.00954	1.22661	141.506	1.70371	5.91595	0.279008	4.88915	0.146052	1.47706	930.283	24.021	9.82493	5.99707	691.842	8.32968	28.924	1.36411
	NCU00710	ce1-4	acetyl esterase	Yes		acetyl xylan esterase	acetyl xylan esterase	CBM_1, Esterase, Esterase_phd, Peptidase_S9, TIGR01840	PF00326.16, PF00734.13, PF00756.15, PF10503.4, TIGR01840	N	Y	Extracellular	Extracellular		0	0	1	1	0	0	1	1	1	0	0.813677	0.766815	65.6197	10.4247	1.19973	1.15934	8.04198	4.15118	9.33485	0.61069	2.14153	1.74252	1.64216	140.527	22.3249	2.56927	2.48276	17.2222	8.88988	19.9909	1.30781
	NCU09774	ce1-5	feruloyl esterase	Yes		cellulase	cellulase			Y	Y	Extracellular	Extracellular		0	0	1	0	0	0	1	1	1	0	0	0	206.935	0	4.10241	2.50477	105.002	63.9132	17.3852	3.84643	0.0119258	0	0	2.46788	0	0.0489247	0.0298715	1.25223	0.762219	0.207334	0.045872
	NCU09491	fea-1	feruloyl esterase	Yes		feruloyl esterase B	feruloyl esterase B	Abhydrolase_5, Esterase_phd, Peptidase_S9, TIGR01840	PF00326.16, PF10503.4, PF12695.2, TIGR01840	Y	Y	Extracellular	Extracellular	Detected	-1	-1	1	1	1	1	1	1	1	-1	0.028053	0.125592	17.9487	8.4407	23.6859	5.77241	20.8185	37.7768	50.4139	0.119848	2.87057	0.0805279	0.360521	51.5228	24.2296	67.9918	16.5701	59.7608	108.441	144.716	0.344031
CE3	NCU04526					hypothetical protein	hypothetical protein	Lipase_GDSL, Lipase_GDSL_2	PF00657.17, PF13472.1	Y	Y	Extracellular	Mitochondria		0	1	0	0	0	-1	0	1	0	1	0.591923	1.90375	0.502655	0.64872	0.695999	0.235646	0.289171	1.65523	0.790148	4.00761	6.93243	4.10347	13.1976	3.48462	4.49721	4.82496	1.6336	2.00466	11.4748	5.47765	27.7825
	NCU05751					cellulose-binding protein	cellulose-binding protein	Lipase_GDSL, Lipase_GDSL_2	PF00657.17, PF13472.1	Y	Y	Extracellular	Extracellular	Detected	0	0	1	1	1	0	1	1	1	0	0.300309	0.387191	90.3515	160.148	12.7141	0.775531	42.0512	114.379	56.5315	0.801094	1.78555	0.536217	0.691349	161.327	285.953	22.7017	1.38475	75.0845	204.23	100.94	1.43039
	NCU06599					cellulose-binding protein	cellulose-binding protein	Lipase_GDSL, Lipase_GDSL_2	PF00657.17, PF13472.1	Y	Y	Extracellular	Extracellular		-1	-1	0	0	0	0	0	0	0	0	0.1664	0.233132	0.550813	0.330058	0.606004	0.534096	0.21194	0.699954	0.590902	0.260861	3.77322	0.627862	0.879659	2.07834	1.24538	2.28659	2.01526	0.799697	2.64108	2.2296	0.984286
CE4	NCU02997				Chitin enzymes	polysaccharide deacetylase	polysaccharide deacetylase	Polysacc_deac_1	PF01522.16	N	Y	Mitochondria	Mitochondria		0	0	0	0	0	0	0	0	0	0	0.784845	0.715236	0.590577	1.41082	1.06154	1.32143	0.855825	0.538872	0.581946	1.84888	1.4576	1.14399	1.04253	0.860826	2.05641	1.5473	1.92613	1.24745	0.785461	0.848246	2.69494
	NCU05212				Chitin enzymes	glycosyl hydrolase	glycosyl hydrolase	Polysacc_deac_1	PF01522.16	Y	Y	Extracellular	Plasma membrane		0	0	0	0	0	0	0	0	0	0	0.326464	0.493365	0.62219	1.49936	0.947233	0.51418	0.361455	0.402004	0.53817	1.33299	1.19563	0.390331	0.589884	0.743911	1.79268	1.13254	0.614771	0.432168	0.48065	0.643454	1.59377
	NCU09508				Chitin enzymes	chitin deacetylase	chitin deacetylase	Polysacc_deac_1	PF01522.16	N	N	Nucleus	Extracellular		-1	-1	0	-1	0	0	0	0	0	0	0.0926231	0.193554	0.440114	0.138964	1.03262	0.709091	0.200969	0.316994	0.256375	0.159866	3.77392	0.349552	0.730459	1.66095	0.524439	3.89703	2.67605	0.75844	1.19631	0.967539	0.603321
	NCU09582				Chitin enzymes	chitin deacetylase	chitin deacetylase	Polysacc_deac_1	PF01522.16	Y	Y	Extracellular	Mitochondria		0	0	1	1	0	0	1	1	1	0	0.303673	0.638774	166.403	34.8201	1.33903	0.726045	152.078	2.6964	10.1202	0.140382	3.98112	1.20896	2.54304	662.469	138.623	5.33083	2.89048	605.441	10.7347	40.2897	0.558878
CE5	NCU05159	ce5-1	acetyl esterase	Yes		acetylxylan esterase	acetylxylan esterase	CBM_1, Cutinase, PE-PPE	PF00734.13, PF01083.17, PF08237.6	Y	Y	Extracellular	Extracellular	Detected	-1	-1	1	1	0	0	1	1	1	-1	0.0836367	0.204517	171.718	47.1286	1.17188	1.35862	65.3222	2.94129	9.19243	0.0894618	16.122	1.34839	3.29722	2768.43	759.806	18.893	21.9037	1053.12	47.4194	148.2	1.4423
	NCU09663	ce5-2	acetyl esterase	Yes		Axe2	Axe2	Cutinase	PF01083.17	N	N	Extracellular	Extracellular	Detected	0	0	0	0	0	0	0	1	1	1	0.964875	1.22861	0.785811	0.6521	0.573177	0.818502	0.947848	2.19321	3.00564	1.84341	81.6535	78.7854	100.32	64.1643	53.2463	46.8019	66.8336	77.3951	179.083	245.422	150.521
	NCU09664	ce5-3	acetyl esterase	Yes		acetylxylan esterase	acetylxylan esterase	Cutinase, PE-PPE	PF01083.17, PF08237.6	Y	Y	Extracellular	Extracellular	Detected	0	0	1	1	0	0	1	1	1	0	0.160049	0.605603	186.28	28.8659	1.38807	0.983719	166.082	5.93657	2.91906	1.02961	0.765605	0.122535	0.463653	142.617	22.0999	1.06271	0.753141	127.154	4.54507	2.23484	0.788276
CE8	NCU10045	ce8-1	pectin methyl esterase	Yes		pectinesterase	pectinesterase	Pectinesterase	PF01095.14	Y, Y	Y, Y	Extracellular, Extracellular	Extracellular, Extracellular	Detected	-1	0	1	1	1	1	1	1	1	-1	0.170917	0.341858	13.3367	11.3273	22.5078	2.7547	20.0004	79.2378	22.5848	0.217842	19.0856	3.26204	6.52455	254.538	216.188	429.575	52.5751	381.72	1512.3	431.043	4.15763
CE9	NCU04725					N-acetylglucosamine-6-phosphate deacetylase	N-acetylglucosamine-6-phosphate deacetylase	Amidohydro_1, Amidohydro_3, Amidohydro_4, TIGR00221	PF01979.15, PF07969.6, PF13147.1, TIGR00221	N	N	Cytoplasm	Nucleus		0	-1	0	0	0	0	0	0	0	0	0.187809	0.237611	0.581955	0.741877	0.965041	0.775338	0.361193	0.378453	0.391587	0.478386	2.14944	0.403683	0.510731	1.25088	1.59462	2.0743	1.66654	0.776362	0.813461	0.841693	1.02826
CE12	NCU09976	ce12-1	rhamnogalacturonan acetyl esterase	Yes		rhamnogalacturonan acetylesterase	rhamnogalacturonan acetylesterase	Lipase_GDSL, Lipase_GDSL_2	PF00657.17, PF13472.1	Y	Y	Extracellular	Extracellular	Detected	0	0	1	1	0	0	1	1	1	0	0.37822	0.836919	9.78374	3.1307	0.925152	0.962932	12.7388	57.172	22.1064	0.544022	1.18703	0.44896	0.99345	11.6136	3.71624	1.09819	1.14303	15.1214	67.865	26.2411	0.645771
CE15	NCU09445					Cip2	Cip2			Y	Y	Extracellular	Mitochondria	Detected	0	0	1	1	1	0	0	1	1	0	0.414342	0.444373	14.5258	2.9415	3.85485	2.59049	3.14499	8.10212	12.9867	0.799713	0.29466	0.12209	0.130939	4.28018	0.866744	1.13587	0.763316	0.926705	2.38737	3.82667	0.235644
CE16	NCU09416		acetyl mannan esterase	Yes		cellulose-binding GDSL lipase/acylhydrolase	cellulose-binding GDSL lipase/acylhydrolase	CBM_1, Lipase_GDSL	PF00657.17, PF00734.13	Y	Y	Extracellular	Extracellular		0	0	1	1	1	1	1	1	1	0	0.447427	1.61909	817.939	50.742	7.96432	39.1616	2536.36	139.324	34.9484	0.770013	0.355644	0.159125	0.57582	290.895	18.0461	2.83246	13.9276	902.042	49.5497	12.4292	0.273851
CEnc	NCU03181		acetyl esterase	Yes		acetylxylan esterase	acetylxylan esterase	Lipase_GDSL, Lipase_GDSL_2	PF00657.17, PF13472.1	Y	Y	Extracellular	Vacuole		-1	-1	1	0	0	0	1	1	0	0	0.0958513	0.260952	45.4391	1.36542	1.07069	2.22141	28.6267	1.97099	1.03345	0.270452	6.60463	0.633062	1.72349	300.109	9.0181	7.07152	14.6716	189.069	13.0177	6.82556	1.78623
AA1	NCU00526					Lcc1	Lcc1	Cu-oxidase, Cu-oxidase_2, Cu-oxidase_3	PF00394.17, PF07731.9, PF07732.10	N	N	Extracellular	Extracellular		0	0	0	0	0	0	0	0	0	0	0.110066	0.657945	0.631982	0.401984	1.88337	0.865785	0.31997	0.497489	0.620145	0.541459	0.23935	0.0263442	0.157479	0.151265	0.0962148	0.450785	0.207225	0.0765847	0.119074	0.148431	0.129598
	NCU02201					laccase	laccase	Cu-oxidase, Cu-oxidase_2, Cu-oxidase_3	PF00394.17, PF07731.9, PF07732.10	Y	Y	Extracellular	Golgi		-1	0	0	0	0	0	0	0	0	0	0.183669	0.60943	0.980355	0.639706	1.44118	0.919817	1.04547	0.627584	0.783431	0.607669	13.8083	2.53616	8.41519	13.537	8.83325	19.9002	12.7011	14.4361	8.66587	10.8178	8.39088
	NCU03498					Lcc3	Lcc3	Cu-oxidase, Cu-oxidase_2, Cu-oxidase_3	PF00394.17, PF07731.9, PF07732.10	Y	Y	Extracellular	Endoplasmic reticulum		0	0	0	1	0	0	0	1	1	1	0.643477	1.17884	0.978755	2.83471	0.698045	0.908507	0.651065	3.32171	3.32247	1.96982	23.0126	14.8081	27.1281	22.5237	65.234	16.0638	20.9071	14.9827	76.4412	76.4586	45.3306
	NCU04528					laccase precursor	laccase precursor	Cu-oxidase, Cu-oxidase_2, Cu-oxidase_3	PF00394.17, PF07731.9, PF07732.10	Y	Y	Extracellular	Extracellular		-1	0	0	0	0	0	0	-1	-1	0	0.173589	0.318354	0.510759	0.43941	0.405976	0.477505	0.386933	0.239828	0.309712	0.726613	2.47768	0.430099	0.78878	1.2655	1.08872	1.00588	1.18311	0.958697	0.594218	0.767368	1.80032
	NCU04593					Lcc9	Lcc9	Cu-oxidase, Cu-oxidase_2, Cu-oxidase_3	PF00394.17, PF07731.9, PF07732.10	Y	Y	Extracellular	Vacuole		0	-1	0	0	0	0	0	0	-1	0	0.183884	0.0699828	0.536601	0.269202	0.810126	0.4424	0.195694	0.200969	0.119277	0.1542	1.14245	0.210077	0.0799515	0.613037	0.307549	0.925525	0.505418	0.22357	0.229597	0.136267	0.176165
	NCU05113					laccase precursor	laccase precursor	Cu-oxidase, Cu-oxidase_2, Cu-oxidase_3	PF00394.17, PF07731.9, PF07732.10	Y	Y	Extracellular	Vacuole		-1	-1	0	0	0	0	0	-1	-1	-1	0.0545253	0.163648	0.954546	0.321318	1.36477	1.32178	0.336385	0.240992	0.280594	0.149499	6.28574	0.342732	1.02865	6.00003	2.01972	8.57856	8.30834	2.11443	1.51481	1.76374	0.939714
	NCU07920					Lcc2	Lcc2	Cu-oxidase, Cu-oxidase_2, Cu-oxidase_3	PF00394.17, PF07731.9, PF07732.10	Y	Y	Extracellular	Vacuole		0	-1	0	-1	0	0	0	0	0	0	0.0153851	0.039839	0.275282	0	0.982815	0.800813	0.193866	0.178632	0.193606	0.0552767	0.187504	0.00288476	0.00746997	0.0516165	0	0.184282	0.150156	0.0363507	0.0334943	0.0363019	0.0103646
	NCU09023					laccase 2	laccase 2	Cu-oxidase, Cu-oxidase_2, Cu-oxidase_3	PF00394.17, PF07731.9, PF07732.10	Y	Y	Extracellular	Cytoplasm		0	0	0	0	0	0	0	0	0	0	0.0942311	0.150649	1.18868	0.0865078	1.12466	4.20104	0.504323	0.301108	0.654575	0.104183	2.4301	0.228991	0.366092	2.88861	0.210223	2.73304	10.209	1.22556	0.731724	1.59068	0.253175
AA3	NCU00206	cdh-1	cellobiose dehydrogenase	Yes		cellobiose dehydrogenase-1	cellobiose dehydrogenase	CBM_1, GMC_oxred_C, GMC_oxred_N	PF00732.14, PF00734.13, PF05199.8	Y	Y	Extracellular	Extracellular	Detected	0	0	1	0	0	0	1	0	0	-1	0.403333	0.685279	432.258	0.561599	1.34157	0.88899	304.99	0.492087	0.663368	0.182217	3.45398	1.3931	2.36694	1493.01	1.93975	4.63376	3.07055	1053.43	1.69966	2.29126	0.629375
AA3	NCU05923	cdh-2	cellobiose dehydrogenase	Yes		cellobiose dehydrogenase	cellobiose dehydrogenase	GMC_oxred_C, GMC_oxred_N	PF00732.14, PF05199.8	Y	Y	Extracellular	Mitochondria		-1	-1	0	-1	0	0	0	-1	-1	-1	0.000780357	0.0166797	0.609633	0.18031	0.456064	0.419844	0.228878	0.186292	0.136592	0.0128844	4.00836	0.00312795	0.0668584	2.44363	0.722747	1.82807	1.68288	0.917427	0.746724	0.547508	0.0516454
AA5	NCU09209					galactose oxidase	galactose oxidase	DUF1929, F5_F8_type_C, Kelch_4, Kelch_6	PF00754.20, PF09118.6, PF13418.1, PF13964.1	Y	Y	Cytoplasm	Cytoplasm		-1	1	0	0	0	0	0	0	-1	-1	0.118	2.09832	0.467474	0.579858	1.80014	0.422271	0.530056	1.22797	0.182647	0.0531772	34.197	4.03523	71.7561	15.9862	19.8294	61.5593	14.4404	18.1263	41.9928	6.24599	1.8185
AA9	NCU02240		lytic polysaccharide monooxygenase 2 (LPMO2)	Yes		glycosylhydrolase family 61-1	endoglucanase II	CBM_1, Glyco_hydro_61	PF00734.13, PF03443.9	Y	Y	Extracellular	Extracellular	Detected	-1	-1	1	1	0	1	1	0	0	-1	0.0805886	0.252788	261.671	2.447	1.59536	2.87253	184.01	0.984475	0.586935	0.188466	9.54802	0.769461	2.41362	2498.44	23.364	15.2326	27.4269	1756.93	9.39978	5.60407	1.79948
	NCU07760		lytic polysaccharide monooxygenase 3 (LPMO3)	Yes		glycosylhydrolase family 61-2	endoglucanase IV	CBM_1, Glyco_hydro_61	PF00734.13, PF03443.9	Y	Y	Extracellular	Extracellular		1	1	1	1	0	1	1	1	1	0	2.46538	2.94903	12.6058	3.72861	2.24473	4.94931	18.0384	11.8265	16.8665	0.860444	2.73426	6.74098	8.06342	34.4676	10.195	6.13769	13.5327	49.3218	32.3367	46.1174	2.35268
	NCU02916	NcLPMO9C	lytic polysaccharide monooxygenase 2 (LPMO2)	Yes		glycosylhydrolase family 61-3	endoglucanase II	CBM_1, Glyco_hydro_61	PF00734.13, PF03443.9	Y	Y	Extracellular	Extracellular		0	1	1	1	0	0	1	1	1	0	0.645473	5.24958	227.002	1.60388	1.78297	1.04561	364.689	5.61168	4.60189	0.50035	5.70626	3.68324	29.9555	1295.33	9.15215	10.1741	5.9665	2081.01	32.0217	26.2596	2.85513
	NCU01050	NcLPMO9D	lytic polysaccharide monooxygenase 2 (LPMO2)	Yes		glycosylhydrolase family 61-4	endoglucanase II	Glyco_hydro_61	PF03443.9	Y	Y	Extracellular	Extracellular	Detected	0	1	1	1	1	0	1	0	0	0	1.29385	11.6793	10466.6	2.99609	10.4925	3.76554	7527.19	0.316714	0.15693	0.719049	0.473871	0.613117	5.53449	4959.84	1.41976	4.97212	1.78438	3566.92	0.150082	0.0743645	0.340737
	NCU08760	NcLPMO9E	lytic polysaccharide monooxygenase 1 (LPMO1)	Yes		glycosylhydrolase family 61-5	endoglucanase II	CBM_1, Glyco_hydro_61	PF00734.13, PF03443.9	Y	Y	Extracellular	Extracellular	Detected	0	0	1	1	0	0	1	0	1	0	0.32711	1.24894	775.939	5.89969	1.79501	2.18449	540.024	1.63659	2.01261	0.448586	5.28041	1.72727	6.5949	4097.28	31.1528	9.47837	11.535	2851.55	8.64188	10.6274	2.36872
	NCU03328	NcLPMO9F	lytic polysaccharide monooxygenase 1 (LPMO1)	Yes		glycosylhydrolase family 61-6	endoglucanase II	Glyco_hydro_61	PF03443.9	Y	Y	Extracellular	Extracellular		-1	-1	1	-1	0	0	1	-1	-1	-1	0.0202372	0.159326	30.5784	0.245355	0.810908	0.398526	17.9022	0.315637	0.308041	0.117045	30.0894	0.608925	4.79403	920.087	7.38258	24.3997	11.9914	538.667	9.49732	9.26877	3.52181
	NCU00836		lytic polysaccharide monooxygenase 1 (LPMO1)	Yes		glycosylhydrolase family 61-7	hypothetical protein	CBM_1, Glyco_hydro_61	PF00734.13, PF03443.9	Y	Y	Extracellular	Extracellular		0	1	1	1	1	0	1	1	1	0	0.525186	1.74484	909.253	4.54628	3.7376	2.08585	1272.11	2.63833	2.9165	0.173927	2.06762	1.08588	3.60766	1879.99	9.39998	7.72793	4.31275	2630.24	5.45507	6.0302	0.359614
	NCU03000		lytic polysaccharide monooxygenase 3 (LPMO3)	Yes		glycosylhydrolase family 61-8	hypothetical protein	Glyco_hydro_61	PF03443.9	Y	Y	Extracellular	Extracellular		-1	-1	0	0	0	0	0	0	0	0	0.0336036	0.140677	0.892711	0.34735	1.82243	0.954723	0.295456	0.413246	0.274656	0.209342	1.46992	0.0493947	0.206784	1.31221	0.510576	2.67882	1.40337	0.434296	0.607439	0.403722	0.307715
	NCU05969		lytic polysaccharide monooxygenase 3 (LPMO3)	Yes		glycosylhydrolase family 61-9	endo-1,4-beta-glucanase	Glyco_hydro_61	PF03443.9	Y	Y	Extracellular	Extracellular		1	1	0	0	0	0	1	1	1	0	1.34975	4.63674	1.75514	0.867209	1.24545	0.842303	10.7655	2.44605	2.52815	0.728501	12.2039	16.4722	56.5862	21.4195	10.5833	15.1993	10.2794	131.38	29.8513	30.8532	8.89053
	NCU01867	NcLPMO9J	lytic polysaccharide monooxygenase 1 (LPMO1)	Yes		glycosylhydrolase family 61-10	endoglucanase II	CBM_1, Glyco_hydro_61	PF00734.13, PF03443.9	Y	Y	Extracellular	Extracellular		-1	-1	0	-1	0	0	0	-1	-1	-1	0.0110943	0.122455	0.384591	0.0595372	0.736964	0.581105	0.27663	0.217955	0.207068	0.155268	2.81002	0.0311751	0.344102	1.08071	0.167301	2.07089	1.63292	0.777338	0.612459	0.581866	0.436308
	NCU07520		lytic polysaccharide monooxygenase 3 (LPMO3)	Yes		glycosylhydrolase family 61-11	endo-1,4-beta-glucanase	Glyco_hydro_61	PF03443.9	Y	Y	Extracellular	Mitochondria		-1	-1	0	0	0	0	0	0	-1	0	0.115334	0.213254	0.682447	0.479336	0.473743	0.423764	0.331691	0.267904	0.229114	0.178345	2.15189	0.248187	0.458899	1.46855	1.03148	1.01944	0.911896	0.713765	0.576501	0.49303	0.38378
	NCU02344		lytic polysaccharide monooxygenase 1 (LPMO1)	Yes		fungal cellulose binding domain-containing protein	fungal cellulose binding domain-containing protein	Glyco_hydro_61	PF03443.9	Y	Y	Extracellular	Mitochondria		1	1	1	1	0	0	1	1	1	1	5.9902	3.8604	22.7735	2.50376	0.958298	0.964307	65.5901	16.266	18.1134	1.76193	2.26262	13.5536	8.73462	51.5279	5.66506	2.16827	2.18186	148.406	36.8039	40.9838	3.98659
	NCU07898	NcLPMO9M	lytic polysaccharide monooxygenase 3 (LPMO3)	Yes		endoglucanase IV	endoglucanase IV	Glyco_hydro_61	PF03443.9	Y	Y	Extracellular	Extracellular	Detected	-1	0	1	1	1	0	1	1	1	0	0.108434	0.542213	340.878	2.76468	2.72385	2.62123	325.193	2.29655	1.96772	0.290527	3.93449	0.426631	2.13333	1341.18	10.8776	10.717	10.3132	1279.47	9.03575	7.74198	1.14308
	NCU07974		lytic polysaccharide monooxygenase 3 (LPMO3)	Yes		endoglucanase B	endoglucanase B	Glyco_hydro_61	PF03443.9	Y	Y	Extracellular	Extracellular		1	1	0	0	0	0	0	1	1	0	2.41437	2.89665	1.42205	1.31968	1.61338	0.972698	1.67709	2.13537	1.78287	1.18563	16.6936	40.3044	48.3555	23.7391	22.0301	26.9331	16.2378	27.9966	35.647	29.7625	19.7925
AA11	NCU00822					hypothetical protein	hypothetical protein			Y	Y	Extracellular	Extracellular		-1	-1	0	0	0	0	0	0	-1	-1	0.0070699	0.0474698	0.47746	0.303233	0.50567	0.444116	0.150537	0.41578	0.13781	0	1.10921	0.00784203	0.0526542	0.529606	0.33635	0.560896	0.49262	0.166977	0.461189	0.152861	0
	NCU01380					ctr copper transporter	ctr copper transporter			Y	Y	Extracellular	Extracellular		1	1	0	0	1	1	0	1	1	0	1.18609	1.74745	1.97748	0.690046	3.46981	3.34481	0.736916	2.22277	6.85782	0.382558	9.06183	10.7481	15.8351	17.9196	6.25308	31.4428	30.3101	6.67781	20.1423	62.1444	3.46668
	NCU05404					endoglucanase	endoglucanase			Y	Y	Extracellular	Extracellular		1	1	0	1	1	0	1	1	1	1	1.86364	3.89469	1.53125	1.99255	3.19737	2.30643	2.21247	2.07894	2.33299	2.99185	235.745	439.343	918.152	360.985	469.734	753.763	543.729	521.577	490.098	549.99	705.313
	NCU05932					hypothetical protein	hypothetical protein			Y	Y	Extracellular	Plasma membrane		0	0	0	0	0	0	0	0	0	0	0.221384	0.331197	0.474981	0.523655	1.05995	0.78544	0.201006	0.384053	0.433295	0.192991	0.473854	0.104904	0.156939	0.225072	0.248136	0.50226	0.372184	0.0952477	0.181985	0.205318	0.0914497
AA12	NCU04066					hypothetical protein	hypothetical protein			Y	Y	Extracellular	Plasma membrane		-1	-1	0	-1	0	0	0	-1	-1	0	0.0548947	0.159232	0.517809	0.131546	1.579	1.62787	0.351986	0.271932	0.294981	0.372961	6.82036	0.374402	1.08602	3.53164	0.897193	10.7693	11.1027	2.40067	1.85468	2.01187	2.54373
	NCU07811					hypothetical protein	hypothetical protein			Y	Y	Extracellular	Extracellular		0	0	0	0	0	0	0	0	0	-1	0.238271	0.279331	0.492329	0.909642	0.755181	0.58756	0.39533	0.44285	0.346988	0.0931947	7.28859	1.73666	2.03593	3.58838	6.63001	5.50421	4.28248	2.8814	3.22775	2.52905	0.679258
	NCU09785					hypothetical protein	hypothetical protein			Y	Y	Extracellular	Extracellular		-1	-1	0	-1	-1	-1	-1	-1	-1	-1	0.00586246	0.015488	0.626031	0.161294	0.229109	0.239937	0.151419	0.0521254	0.0447249	0.0350288	60.3238	0.353646	0.934298	37.7646	9.72988	13.8207	14.4739	9.13415	3.14441	2.69798	2.11307
AA13	NCU08746		starch-active lytic polysaccharide monooxygenase (LPMO)	Yes		starch binding domain-containing protein	starch binding domain-containing protein	CBM_20, Chitin_bind_3	PF00686.14, PF03067.10	Y	Y	Extracellular	Extracellular	Detected	-1	1	1	1	0	0	1	1	1	1	0.0532631	2.82265	5.52441	10.5771	0.903455	0.734485	90.2495	8.4104	2.41469	1.36697	10.1804	0.542238	28.7356	56.2405	107.679	9.1975	7.47732	918.772	85.6209	24.5825	13.9162

## Sheet: CAZY database N_crassa
Category	Family	CAZY Annotation and Gene	Sequence
Glycoside Hydrolases (GH)	GH105	NCU02654.1	XP_331853.1
	GH10,CBM1	NCU04997.1	XP_324354.1
	GH10	NCU05924.1	EAA28999.1
	GH10	NCU07130.1	XP_327416.1
	GH10	NCU08189.1	EAA30043.1
	GH114	NCU05136	EAA27398.1
	GH115	NCU06143	EAA30769.1
	GH11,CBM1	NCU07225	CAD71059.1
	GH11	NCU02855	CAE76228.1
	GH125	NCU05819	EAA30843.1
	GH125	NCU08371	EAA36038.1
	GH125	NCU09737 (probable fragment)	EAA35203.1
	GH128	G3C5.170	CAF06108.1
	GH128	NCU01720	EAA26798.1
	GH12	NCU08227.1	XP_328933.1
	GH131,CBM1	NCU09764	EAA29112.1
	GH131	NCU00449.1	EAA27532.1
	GH131	NCU02516	EAA36411.2
	GH132	NCU02668	EAA36205.1
	GH132	NCU09733	EAA35199.1
	GH13,CBM48	NCU05429.1 (B8B20.330)	CAB91480.2
	GH13,GH133	NCU00743.1	XP_324923.1
	GH13,GT5	NCU02478.1 (B1O14.220)	CAE76407.1
	GH13,GT5	NCU08132.1	XP_328838.1
	GH13	NCU05873.1	XP_325728.1
	GH13	NCU06523.1	XP_326378.1
	GH13	NCU07860.1	XP_328566.1
	GH13	NCU08131.1	XP_328837.1
	GH13	NCU09486.1 (B22K18.090)	CAE75731.1
	GH13	NCU09805	EAA34829.1
	GH15,CBM20	glucoamylase (Glα-1;NCU01517.1;B5O22.70)	CAB91426.1
	GH15	NCU03098.1	XP_330534.1
	GH16,CBM18	NCU05686.1	XP_325541.1
	GH16	NCU00061.1	XP_322147.1
	GH16	NCU01353.1 (15E6.230)	CAB88654.1
	GH16	NCU04168.1 (B7A16.110)	CAC28724.1
	GH16	NCU04431.1 (G21B4.300)	CAF06015.1
	GH16	NCU04959.1	XP_324316.1
	GH16	NCU05789.1	XP_325644.1
	GH16	NCU05974.1	XP_325829.1
	GH16	NCU06504.1 (fragment)	XP_326359.1
	GH16	NCU07134.1	XP_327420.1
	GH16	NCU08072.1	XP_328778.1
	GH16	NCU09117.1	XP_331509.1
	GH16	NCU09672.1 (64C2.250)	XP_330322.1
	GH16	NCU09904.1	XP_329652.1
	GH17	NCU06381.1	XP_326236.1
	GH17	NCU07347.1	XP_327633.1
	GH17	NCU09175.1	EAA29849.1
	GH17	NCU09326.1	XP_332018.1
	GH18,CBM18	NCU05317 (Gh18-6)	EAA32694.1
	GH18,CBM1	NCU04500 (Gh18-1)	EAA27833.1
	GH18,CBM50,CBM50,CBM18	NCU07484 (Gh18-8)	EAA35795.2
	GH18	NCU01393 (MatA;Gh18-10)	CAD70866.1
	GH18	NCU02184 (Chit-1)	EAA35018.1
	GH18	NCU03026 (Gh18-3)	CAE76268.1
	GH18	NCU03209 (Gh18-2)	EAA36073.2
	GH18	NCU04554 (Gh18-5)	EAA26709.1
	GH18	NCU04883 (Gh18-4)	EAA28688.1
	GH18	NCU06020 (Gh18-7)	EAA30374.2
	GH18	NCU07035 (Gh18-9)	EAA32938.2
	GH18	NCU08394 / NCU12033.5 (Gh18-11)	EAA33997.1
	GH1	β-glucosidase (Bgl1;Gh1-1;NCU00130)	EAA26947.1
	GH20	NCU10852 (Nag-1)	EDO65100.1
	GH25	NCU00701.1	XP_324881.1
	GH26	NCU08087.1	XP_328793.1
	GH28	NCU02369.1	XP_331145.1
	GH28	NCU06961.1	XP_327247.1
	GH2	NCU00810 (BgaD)	DAA35009.1
	GH2	NCU00890.1	XP_325070.1
	GH2	NCU00985.1 (B20J13.350)	CAE76354.1
	GH2	NCU05956.1	XP_325811.1
	GH2	NCU09042.1	XP_331434.1
	GH30	endo-β-1,6-galactanase (6Gal;Nc6GAL;NCU09702.1)	XP_330352.1
	GH30	β-1,6-glucanase (Neg1;NCU04395.1/29E8.200)	CAF06053.1
	GH31	NCU02583.1 (B5K2.030)	CAE76419.1
	GH31	NCU04203.1 (62D11.010)	CAD36981.1
	GH31	NCU04674.1 (X4G11.130)	XP_324030.1
	GH31	NCU04885.1	XP_324242.1
	GH31	NCU09281.1	XP_331973.1
	GH32,CBM38	invertase (NCU04265)	CAC28747.2
	GH35	NCU00642.1	XP_324822.1
	GH35	NCU04623.1 (B13H18.180)	CAD37064.1
	GH36	NCU02550.1	XP_331749.1
	GH37	NCU00943.1	EAA35900.1
	GH37	NCU04221.1 (TreB)	EAA31609.1
	GH38	NCU07404.1	EAA29252.1
	GH3	NCU00709.1	XP_324889.1
	GH3	NCU03641 (Bgl7;Gh3-1)	EAA32132.2
	GH3	NCU04726.1 (B8I24.010)	CAE85548.1
	GH3	NCU05577 (Bgl3;Gh3-5)	EAA31303.1
	GH3	NCU07487 (Bgl4;Gh3-6)	EAA35798.2
	GH3	NCU08054.1 (Bgl5;Gh3-2)	EAA35949.1
	GH3	β-glucosidase (Bgl2;Gh3-4;NCU04952)	EAA30164.1
	GH3	β-glucosidase (Bgl6;Gh3-3;NcGH3-3;NcCel3A;Ncrα-Bgl101;NCU08755)	EAA26868.1
	GH3	β-xylosidase (Gh3-7;NCU09923)	CAB91343.2
	GH43	NCU00852.1	EAA34736.1
	GH43	NCU01900.1	XP_329090.1
	GH43	NCU05965.1	XP_325820.1
	GH43	NCU06861.1	XP_327147.1
	GH43	NCU07326.1	EAA33248.1
	GH43	NCU09170.1	XP_331562.1
	GH43	NCU09652.1	XP_330302.1
	GH45,CBM1	endoglucanase (NcCel45A;NCU05121.1)	CAD70529.1
	GH47	NCU01059.1 (B14A6.310)	CAD21333.1
	GH47	NCU02091.1	XP_329281.1
	GH47	NCU02235.1	EAA30258.1
	GH47	NCU02778.1	XP_329966.1
	GH47	NCU03134.1 (5C2.170)	CAE76560.1
	GH47	NCU05836.1	EAA30860.1
	GH47	NCU07067.1	XP_327353.1
	GH47	NCU09028.1	EAA29739.1
	GH51	NCU02343.1 (B23N11.060)	CAF05858.1
	GH53	NCU00972.1 (B20J13.230)	CAE76342.1
	GH54	α-L-arabinofuranosidase (Araf1;NcAraf1;NCU09775.1)	EAA29123.1
	GH55	NCU04850.1	EAA31173.1
	GH55	NCU04947.1	EAA30159.1
	GH55	NCU05105.1 (B23B10.170)	CAD70430.1
	GH55	NCU07523.1	EAA29800.1
	GH55	NCU08097.1	EAA35992.1
	GH55	NCU09791.1	EAA30953.1
	GH5,CBM1	endo-β-1,4-glucanase (GH5-1;EG2;NCU00762)	CAE81955.1
	GH5	NCU02233.1	XP_331009.1
	GH5	NCU03254.1	XP_330690.1
	GH5	NCU03254	EAA35171.2
	GH5	NCU03914 (Ncrα-Bgl501)	XP_323233.1
	GH5	NCU05882.1	XP_325737.1
	GH5	NCU08412.1	XP_329458.1
	GH63	NCU03657.1 (B2F7.60)	CAC18158.1
	GH64	NCU01080.1 (B14A6.090) (frameshift)	CAD21311.1
	GH64	NCU06505.1	EAA27909.1
	GH67	NCU07351.1	EAA29095.1
	GH6,CBM1	cellobiohydrolase (GH6-2;CBHII;NCU09680)	CAD70733.1
	GH6	NCU03996.1	XP_323315.1
	GH6	NCU07190 (GH6-3)	CAD71092.1
	GH71,CBM24,CBM24,CBM24,CBM24	NCU08473.1	EAA33915.1
	GH71,CBM24,CBM24,CBM24	NCU09507.1	EAA29200.1
	GH71,CBM24	NCU06010.1	EAA29582.1
	GH71	NCU04691.1 (probable fragment)	EAA30893.1
	GH71	NCU05600.1	EAA31326.1
	GH71	NCU07355.1	EAA29099.1
	GH72,CBM43	NCU08909.1 (B24G20.120)	CAD70754.1
	GH72	NCU01162 (Gel-1)	CAD21369.1
	GH72	NCU06781.1 (B14D6.340)	CAD21216.1
	GH72	NCU06850.1	CAD70378.1
	GH72	NCU07253 (Gel1;GEL-1)	EAA32871.1
	GH74,CBM1	NCU05955.1	EAA29333.1
	GH75	NCU02909.1	EAA36355.1
	GH76	B2J23.120	CAC10089.2
	GH76	cell wall α-1,6-mannotransglycosylase / α-1,6-mannanase (Dcw1;GH76-3;NCU08127)	EAA30434.1
	GH76	cell wall α-1,6-mannotransglycosylase / α-1,6-mannanase (Dfg5;GH76-7;NCU03770)	CAC28653.1
	GH76	NCU00086.1	EAA27974.1
	GH76	NCU02216.1	EAA30195.1
	GH76	NCU03215.1	XP_330651.1
	GH76	NCU04262.1	EAA32017.1
	GH76	NCU06319.1	EAA33345.1
	GH76	NCU07005.1	EAA32525.1
	GH76	NCU09937.1 (B21J21.40)	EAA28695.1
	GH79	NCU08179.1	XP_959572.1
	GH79	β-glucuronidase (Nc6GAL;NCU00937.1)	BAF75800.1
	GH7,CBM1	cellobiohydrolase (Cbh-1;CBH1;NCU07340)	EAA33262.1
	GH7	NCU04027.1 (B10H18.030)	CAE85587.1
	GH7	NCU04854.1	XP_324211.1
	GH7	NCU05057 (GH7-1)	EAA27195.1
	GH7	NCU05104.1 (B23B10.160)	CAD70429.1
	GH81	NCU07076.1	EAA31105.1
	GH92	NCU04798.1	EAA31188.1
	GH92	NCU07269.1	EAA32887.1
	GH93	NCU09051.1	EAA29319.1
	GH93	NCU09924.1	XP_329672.1
	GH94	cellobionic acid phosphorylase (CelAP;NdvB;NCU09425)	EAA28929.1
	GHnc,CBM13	NCU07050.1	XP_327336.1
	GHnc,CBM13	NCU07050	EAA30896.1
	GHnc	NCU01768 (probable fragment)	EAA27955.2
	GHnc	NCU08936 (Acw1;ACW-1)	EDO64991.1
Auxiliary Activity (AA)	AA11	NCU00822	EAA35129.1
	AA11	NCU01380	EAA31701.1
	AA11	NCU05404	EAA34256.1
	AA11	NCU05932	EAA28891.1
	AA12	NCU04066 (fragment)	EAA28445.2
	AA12	NCU07811	EAA28613.3
	AA12	NCU09785	EAA30888.1
	AA13,CBM20	lytic polysaccharide mono-oxygenase active on starch (NcAA13;NCU08746)	EAA34371.2
	AA1	laccase (NCU04528)	EAA27703.1
	AA1	NCU00526	EAA34842.1
	AA1	NCU02201	EAA30359.2
	AA1	NCU03498	EAA26599.1
	AA1	NCU04593	EAA28691.2
	AA1	NCU05113	EAA27863.1
	AA1	NCU07920	EAA33200.1
	AA1	NCU09023	EAA29734.1
	AA3,AA8,CBM1	cellobiose dehydrogenase (Cdh-1;CDH-1;CdhIIA;Nc-Cdh1;NCU00206)	EAA27355.1
	AA3,AA8	cellobiose dehydrogenase (Cdh2;CdhIIB;Nc-Cdh2;NCU05923)	EAA28998.1
	AA5,CBM32	NCU09209.1 (B1D14.200)	CAD79663.1
	AA9,CBM1	lytic polysaccharide monooxygenase (active on cellulose and cellooligosaccharides) (PMO-02916;NcLPMO9C;GH61-3;NCU02916)	EAA36362.1
	AA9,CBM1	lytic polysaccharide monooxygenase (active on cellulose) (GH61-1;NCU02240)	EAA30263.1
	AA9,CBM1	lytic polysaccharide monooxygenase (active on cellulose) (GH61-2;NCU07760)	EAA29018.1
	AA9,CBM1	lytic polysaccharide monooxygenase (active on cellulose) (NCU00836)	EAA34466.1
	AA9,CBM1	lytic polysaccharide monooxygenase (active on cellulose) (PMO-08760;NcLPMO9E;GH61-5;NCU08760)	EAA26873.1
	AA9,CBM1	lytic polysaccharide monooxygenase (PMO-01867;NcLPMO9J;GH61-10;NCU01867;B13N4.070)	CAE81966.1
	AA9	lytic polysaccharide monooxygenase 9F (active on cellulose) (PMO-03328;NcLPMO9F;GH61-6;NCU03328)	CAD70347.1
	AA9	lytic polysaccharide monooxygenase (active on cellulose) (PMO-2;NcLPMO9D;GH61-4;NCU01050)	CAD21296.1
	AA9	lytic polysaccharide monooxygenase (active on cellulose) (PMO-3;NcLPMO9M;GH61-13;NcPMO-3;NCU07898)	EAA33178.1
	AA9	NCU02344.1 (B23N11.050)	CAF05857.1
	AA9	NCU03000.1 (B24P7.180)	EAA36150.1
	AA9	NCU05969.1	EAA29347.1
	AA9	NCU07520.1	EAA29132.1
	AA9	NCU07974.1	EAA33408.1
Carbohydrate Esterase (CE)	CE12	NCU09976.1	XP_322080.1
	CE15	NCU09445.1	XP_332137.1
	CE16,CBM1	NCU09416.1	XP_332108.1
	CE1,CBM1	NCU00710.1	XP_324890.1
	CE1	feruloyl esterase B (FaeB;Fae-1) (NCU09491.1/B22K18.040)	CAC05587.1
	CE1	feruloyl esterase D (FaeD;FaeD-3.544;NCU08785.1)	XP_330902.1
	CE1	NCU04494.1	XP_323847.1
	CE1	NCU04870.1	XP_324227.1
	CE1	NCU09774.1	XP_330424.1
	CE3	NCU04526.1	XP_323879.1
	CE3	NCU05751.1	XP_325606.1
	CE3	NCU06599.1	XP_326454.1
	CE4	NCU02997.1 (B24P7.150)	CAB97280.1
	CE4	NCU05212.1	XP_324569.1
	CE4	NCU09508.1	XP_329867.1
	CE4	NCU09582.1	XP_329941.1
	CE5,CBM1	NCU05159.1 (B19A17.360)	CAD70564.1
	CE5	NCU09663.1	XP_330313.1
	CE5	NCU09664.1	XP_330314.1
	CE8	NCU10045.1	XP_323412.1
	CE9	NCU04725.1	XP_324082.1
	CEnc	NCU03181	EAA35351.2
Polysaccharide Lyase (PL)	PL1	NCU06326.1 (fragment)	XP_326181.1
	PL20	NCU05852	EAA30607.1
	PL3	NCU08176.1	XP_328882.1
	PL4	NCU05598.1 (Asd-1)	AAB39649.1
GlycosylTransferase (GT)	GT15	NCU01388.1 (15E11.10)	CAC18268.1
	GT15	NCU04037.1 (B10H18.140)	CAE85598.1
	GT15	NCU05680.1	XP_325535.1
	GT15	NCU06166.1	XP_326021.1
	GT15	NCU06541.1	XP_326396.1
	GT17	NCU07455.1	XP_327741.1
	GT1	NCU00281.1	XP_322367.1
	GT1	NCU00679.1	XP_324859.1
	GT1	NCU03344.1 (B10C3.180) (fragment)	CAD70365.1
	GT1	NCU07473.1	XP_327759.1
	GT1	NCU08625.1	XP_329749.1
	GT1	NCU09301.1	XP_331993.1
	GT20	NCU00793.1	XP_324973.1
	GT20	NCU05041.1	XP_324398.1
	GT20	NCU09715.1	XP_330365.1
	GT21	NCU01116.1 (13E11.330)	CAB88601.1
	GT22	NCU00193.1	XP_322279.1
	GT22	NCU04454.1 (G21B4.070)	CAF05992.1
	GT22	NCU07472.1	XP_327758.1
	GT24	NCU02349.1	XP_331125.1
	GT25	NCU05138.1	XP_324495.1
	GT2	chitin synthase 2 (Chs2;NcChs2;Chs-2;NCU05239.1)	CAA54816.1
	GT2	chitin synthase 3 (G65A3.40)	CAC28596.1
	GT2	chitin synthase 3 (NCU03611.1/B11H24.170)	AAA33568.1
	GT2	Chitin synthase 4 (NCU09324.1)	AAB03563.1
	GT2	NCU00911.1 (B13C5.060) (fragment)	CAE81990.1
	GT2	NCU04350.1	XP_323703.1
	GT2	NCU05268.1	XP_324625.1
	GT2	NCU06386.1	XP_326241.1
	GT2	NCU07965.1	XP_328671.1
	GT2	NCU08226.1	XP_328932.1
	GT2	NCU09875.1	XP_330797.1
	GT31	NCU02213.1	XP_330989.1
	GT31	NCU05878.1	XP_325733.1
	GT31	NCU07762.1	XP_328468.1
	GT32	NCU00609.1	XP_324789.1
	GT32	NCU07761.1	XP_328467.1
	GT32	NCU08232.1	XP_328938.1
	GT32	α-1,6-mannosyltransferase (Och1;Och-1;NCU07338)	XP_327624.1
	GT33	NCU07261.1	XP_327547.1
	GT34	NCU03055.1	XP_330491.1
	GT34	NCU06762.1 (B14D6.530)	CAB91762.2
	GT35	NCU07027.1	XP_327313.1
	GT39	NCU01648.1 (B13I18.50)	CAB99175.1
	GT39	NCU01912.1	XP_329102.1
	GT39	NCU09332.1	XP_332024.1
	GT3	UDP-Glc: glycogen α-1,4-glucosyltransferase / glycogen synthase (Gsn;Gsy-1;NCU06687.1/7F4.080)	AAC98780.2
	GT41	NCU01315.1 (B12K8.10)	CAC28786.1
	GT48	NCU06871.1	XP_327157.1
	GT4	glycosylphosphatidylinositol anchor N-acetylglucosaminyltransferase (Gpi3;Gpig-1;NCU09757.1)	XP_330407.1
	GT4	NCU03503.1 (B12N19.090)	CAD21070.1
	GT4	NCU04029.1 (B10H18.050)	CAE85589.1
	GT4	NCU05132.1 (B19A17.110)	CAD70539.1
	GT4	NCU06779.1	CAB91745.2
	GT4	NCU09559.1	XP_329918.1
	GT50	NCU06057.1	XP_325912.1
	GT55	NCU05700.1	XP_325555.1
	GT57	NCU00163.1	XP_322249.1
	GT57	NCU03317.1	XP_330753.1
	GT58	NCU06552.1 (G6G8.10)	AAK07848.1
	GT59	NCU07328.1	XP_327614.1
	GT5,GH13	NCU02478.1 (B1O14.220)	CAE76407.1
	GT5,GH13	NCU08132.1	XP_328838.1
	GT62	NCU02635.1	XP_331834.1
	GT62	NCU08024.1 (B2N18.080)	CAE85509.1
	GT62	NCU08939.1 (20H10.160)	CAD70999.1
	GT66	NCU02708.1 (B12J7.070)	XP_331907.1
	GT69	NCU04473.1	XP_323826.1
	GT69	NCU05916.1	XP_325771.1
	GT71	NCU04887.1	EAA29160.1
	GT76	NCU05960.1	EAA29338.1
	GT8	glycogenin (GNN;NCU06698.1;7F4.180)	CAD70922.1
	GT8	NCU00244.1	XP_322330.1
	GT90	NCU02336.1	EAA30526.1
	GT90	NCU05123.1	XP_957109.1
	GT90	NCU06430.1	EAA28085.1
	GTnc	NCU04223.1	EAA31611.1
	GTnc	NCU09906.1	EAA29069.1

## Sheet: GH N_crassa e-compendium
Family	Gene	Name	Notes
GH1	NCU00130	gh1-1
GH2	NCU00890	gh2-1
	NCU05956	gh2-2
	NCU00810	gh2-3
	NCU00985	gh2-4
	NCU09042	gh2-5
GH3	NCU03641	gh3-1
	NCU08054	gh3-2
	NCU08755	gh3-3
	NCU04952	gh3-4
	NCU05577	gh3-5
	NCU07487	gh3-6
	NCU09923	gh3-7
	NCU00709	gh3-8
	NCU04726	gh3-9
GH5	NCU00762	gh5-1
	NCU02233	gh5-2
	NCU03254	gh5-3
	NCU03914	gh5-4
	NCU05882	gh5-5
	NCU09702	gh5-6
	NCU08412	gh5-7
GH6	NCU03996	gh6-1
	NCU09680	gh6-2
	NCU07190	gh6-3
GH7	NCU07340	cbh-1
	NCU05057	gh7-1
	NCU04854	gh7-2
	NCU04027	gh7-3
	NCU05104	gh7-4
GH10	NCU05924	gh10-1
	NCU08189	gh10-2
	NCU04997	gh10-3
	NCU07130	gh10-4
GH12	NCU08227	gh12-1
GH13	NCU08131	gh13-1
	NCU09805	gh13-2
	NCU09486	gh13-3
	NCU06523	gh13-4
	NCU07860	gh13-5
	NCU05873	gh13-6
	NCU00743	gh13-7
	NCU02478	gh13-8
	NCU05429	gh13-9
	NCU08132	gh13-10
GH15	NCU01517	gla-1
	NCU03098	gh15-1
GH16	NCU01353	gh16-1
	NCU04168	gh16-2
	NCU04431	gh16-3
	NCU04959	gh16-4
	NCU05686	gh16-5
	NCU05789	gh16-6
	NCU05974	gh16-7
	NCU06504	gh16-8
	NCU07134	gh16-9
	NCU08072	gh16-10
	NCU09117	gh16-11
	NCU09904	gh16-12
	NCU00061	gh16-13
GH17	NCU06381	gh17-1
	NCU07347	gh17-2
	NCU09175	gh17-3
	NCU09326	gh17-4
GH18	NCU02184	chit-1
	NCU04500	gh18-1
	NCU03209	gh18-2
	NCU03026	gh18-3
	NCU04883	gh18-4
	NCU04554	gh18-5
	NCU05137	gh18-6
	NCU06020	gh18-7
	NCU07484	gh18-8
	NCU07035	gh18-9
	NCU01393	gh18-10
	NCU12033	gh18-11
GH25	NCU00701	lyz
GH26	NCU08087	gh26-1
GH28	NCU02369	gh28-1
	NCU06961	gh28-2
GH30	NCU04395	gh30-1
GH31	NCU02583	gla-2
	NCU09281	gh31-1
	NCU04203	gh31-2
	NCU04674	gh31-3
	NCU04885	gh31-4
GH32	NCU04365	inv
GH35	NCU00642	gh35-1
	NCU04623	gh35-2
GH36	NCU02550	gh36-1
GH37	NCU00943	tre-1
	NCU04221	tre-2
GH38	NCU07404	gh38-1
GH43	NCU00852	gh43-1
	NCU01900	gh43-2
	NCU06861	gh43-3
	NCU09170	gh43-4
	NCU09652	gh43-5
	NCU07326	gh43-6
	NCU05965	gh43-7
GH45	NCU05121	gh45-1
GH47	NCU02778	gh47-1
	NCU03134	gh47-2
	NCU01059	gh47-3
	NCU05836	gh47-4
	NCU07067	gh47-5
	NCU02235	gh47-6
	NCU02091	gh47-7
	NCU09028	gh47-8
GH51	NCU02343	gh51-1
GH53	NCU11198	gh53-1	NCU00972.7
GH54	NCU09775	gh54-1
GH55	NCU04850	gh55-1
	NCU05105	gh55-2
	NCU07523	gh55-3
	NCU09791	gh55-4
	NCU08097	gh55-5
	NCU04947	gh55-6
GH61	NCU02240	gh61-1
	NCU07760	gh61-2
	NCU02916	gh61-3
	NCU01050	gh61-4
	NCU08760	gh61-5
	NCU03328	gh61-6
	NCU00836	gh61-7
	NCU03000	gh61-8
	NCU05969	gh61-9
	NCU01867	gh61-10
	NCU07520	gh61-11
	NCU02344	gh61-12
	NCU07898	gh61-13
	NCU09764	gh61-14
	NCU07974	gh61-15
GH62	NCU09774	gh62-1
GH63	NCU03657	gh63-1
GH64	NCU01080	gh64-1
	NCU06505	gh64-2
	NCU00572	gh64-3
GH67	NCU07351	gh67-1
GH71	NCU07351	gh71-1	Error
	NCU06010	gh71-2
	NCU11405	gh71-3
	NCU08473	gh71-4
	NCU07355	gh71-5
GH72	NCU01162	gh72-1
	NCU06781	gh72-2
	NCU06850	gh72-3
	NCU07253	gh72-4
	NCU08909	gh72-5
GH74	NCU05955	gh74-1
GH75	NCU02909	gh75-1
GH76	NCU02032	gh76-1
	NCU04262	gh76-2
	NCU08127	gh76-3
	NCU06139	gh76-4
	NCU09937	gh76-5
	NCU02216	gh76-6
	NCU03770	gh76-7
	NCU00086	gh76-8
	NCU07005	gh76-9
	NCU03215	gh76-10
GH79	NCU00937	gh79-1
	NCU08179	gh79-2
GH81	NCU07076	gh81-1
GH92	NCU04798	gh92-1
	NCU07269	gh92-2
GH93	NCU09924	gh93-1
GH94	NCU09425	gh94-1
GH105	NCU02654	gh105-1
GH114	NCU05136	gh114-1
GH115	NCU06143	gh115-1
GH125	NCU09737	gh125-1
	NCU08371	gh125-2
	NCU05819	gh125-3

## Sheet: CAZY Native_Cell_Wall_Modelling
List of known CAZY families in filamentous fungi not involved in Plant cell wall degradation but rather in native cell wall remodelling
Function	CAZY	References
Chitin enzymes (Native Cell Wall)	GH18, GH19, GH20, CE4	18838391 19585695 21873410 22134638
Chitosan enzymes (Native Cell Wall)	GH2, GH75	18838391 19585695 21873410 22134638
1,3-beta-Glucan synthesis and processing (Native Cell Wall)	GH5, GH16, GH55, GH64, GH72, GH81, GH132	18838391 19585695 21873410 23508952 23616783
1,6-beta-Glucan synthesis and processing (Native Cell Wall)	GH30	21873410
1,3-alpha-Glucan synthesis and processing (Native Cell Wall)	GT5, GH63, GH71	18838391 19585695 21873410
Trehalase	GH37, GH65	15780651
Mannosylated Glycan processing	GH27, GH38, GH47, GH76, GH92, GH125	16760306 21388958 21873410 22701726 23139423
Bacterial wall degrading enzymes	GH25	22835028
