# Supplementary material for: Network reconstruction and systems analysis of plant cell wall deconstruction by Neurospora crassa
Source: Biotechnol Biofuels. 2017 Sep 21;10:225. doi: 10.1186/s13068-017-0901-2 (PMC5609067; doi:10.1186/s13068-017-0901-2)
Supplement: Supplementary file 3 — Additional file 3. Functional genomics-based annotation support for genes in the plant cell wall degradation network (PCWDN) of N. crassa. The table contains information from following sources: CAZY, BROAD, TransportDB, SignalP, Phobius, WoLF PSORT and ProtComp. [file 13068_2017_901_MOESM3_ESM.xlsx]

## Sheet: Introduction
Additional File 3: Functional genomics-based annotation support for genes in the plant cell wall degradation network (PCWDN) of N. crassa. The table contains information from following sources: CAZY, BROAD, TransportDB, SignalP, Phobius, WoLF PSORT and ProtComp.

## Sheet: Functional Genomics
Gene	Name	Our Annotation	Functional Genomics
			Annotation Support	CAZY	BROAD Annotation version 12	BROAD Annotation version 10	TransportDB Annotation	SignalP	Phobius Signal Peptide	WoLF PSORT Subcellular Localization	ProtComp Subcellular Localization
NCU00762	gh5-1	endo-b-1,4-glucanase	1	GH5	glycosylhydrolase family 5-1	endoglucanase 3		Y	Y	Extracellular	Extracellular
NCU04027	gh7-3	endo-b-1,4-glucanase	0	GH7	glycosylhydrolase family 7-3	endoglucanase EG-1		N	N	Cytoplasm	Mitochondria
NCU04854	gh7-2	endo-b-1,4-glucanase	1	GH7	glycosylhydrolase family 7-2	endoglucanase EG-1		Y	Y	Extracellular	Extracellular
NCU05057	gh7-1	endo-b-1,4-glucanase	1	GH7	glycosylhydrolase family 7-1	endoglucanase EG-1		Y	Y	Extracellular	Extracellular
NCU05121	gh45-1	endo-b-1,4-glucanase	1	GH45	glycosylhydrolase family 45-1	endoglucanase V		Y	Y	Extracellular	Extracellular
NCU05955	gh74-1	endo-b-1,4-glucanase	1	GH74	Cel74a	Cel74a		Y	Y	Extracellular	Extracellular
NCU09764		endo-b-1,4-glucanase and exo-b-1,3/1,6-glucanase	1	GH131	hypothetical protein	hypothetical protein		Y	Y	Extracellular	Extracellular
NCU00836		lytic polysaccharide monooxygenase 1 (LPMO1)	0	AA9	glycosylhydrolase family 61-7	hypothetical protein		Y	Y	Extracellular	Extracellular
NCU01867	NcLPMO9J	lytic polysaccharide monooxygenase 1 (LPMO1)	1	AA9	glycosylhydrolase family 61-10	endoglucanase II		Y	Y	Extracellular	Extracellular
NCU02344		lytic polysaccharide monooxygenase 1 (LPMO1)	1	AA9	fungal cellulose binding domain-containing protein	fungal cellulose binding domain-containing protein		Y	Y	Extracellular	Mitochondria
NCU03328	NcLPMO9F	lytic polysaccharide monooxygenase 1 (LPMO1)	1	AA9	glycosylhydrolase family 61-6	endoglucanase II		Y	Y	Extracellular	Extracellular
NCU08760	NcLPMO9E	lytic polysaccharide monooxygenase 1 (LPMO1)	1	AA9	glycosylhydrolase family 61-5	endoglucanase II		Y	Y	Extracellular	Extracellular
NCU03000		lytic polysaccharide monooxygenase 3 (LPMO3)	1	AA9	glycosylhydrolase family 61-8	hypothetical protein		Y	Y	Extracellular	Extracellular
NCU05969		lytic polysaccharide monooxygenase 3 (LPMO3)	1	AA9	glycosylhydrolase family 61-9	endo-1,4-beta-glucanase		Y	Y	Extracellular	Extracellular
NCU07520		lytic polysaccharide monooxygenase 3 (LPMO3)	1	AA9	glycosylhydrolase family 61-11	endo-1,4-beta-glucanase		Y	Y	Extracellular	Mitochondria
NCU07760		lytic polysaccharide monooxygenase 3 (LPMO3)	1	AA9	glycosylhydrolase family 61-2	endoglucanase IV		Y	Y	Extracellular	Extracellular
NCU07898	NcLPMO9M	lytic polysaccharide monooxygenase 3 (LPMO3)	1	AA9	endoglucanase IV	endoglucanase IV		Y	Y	Extracellular	Extracellular
NCU07974		lytic polysaccharide monooxygenase 3 (LPMO3)	1	AA9	endoglucanase B	endoglucanase B		Y	Y	Extracellular	Extracellular
NCU01050	NcLPMO9D	lytic polysaccharide monooxygenase 2 (LPMO2)	1	AA9	glycosylhydrolase family 61-4	endoglucanase II		Y	Y	Extracellular	Extracellular
NCU02240		lytic polysaccharide monooxygenase 2 (LPMO2)	1	AA9	glycosylhydrolase family 61-1	endoglucanase II		Y	Y	Extracellular	Extracellular
NCU02916	NcLPMO9C	lytic polysaccharide monooxygenase 2 (LPMO2)	1	AA9	glycosylhydrolase family 61-3	endoglucanase II		Y	Y	Extracellular	Extracellular
NCU03996	gh6-1	exo-b-1,4-glucanase or cellobiohydrolase	1	GH6	glycosylhydrolase family 6-1	exoglucanase 3		Y	Y	Extracellular	Extracellular
NCU05104	gh7-4	exo-b-1,4-glucanase or cellobiohydrolase	1	GH7	glycosylhydrolase family 7-4	exoglucanase 1		Y	Y	Extracellular	Vacuole
NCU07190	gh6-3	exo-b-1,4-glucanase or cellobiohydrolase	0	GH6	glycosylhydrolase family 6-3	exoglucanase 3		N	N	Extracellular	Mitochondria
NCU07340	cbh-1	exo-b-1,4-glucanase or cellobiohydrolase	1	GH7	cellobiohydrolase-1	cellobiohydrolase-1		Y	Y	Extracellular	Extracellular
NCU09680	gh6-2 or cbh-2	exo-b-1,4-glucanase or cellobiohydrolase	1	GH6	glycosylhydrolase family 6-2	exoglucanase 2		Y	Y	Extracellular	Extracellular
NCU01866		extracellular lactonase	1		lactonohydrolase	lactonohydrolase		Y	Y	Extracellular	Extracellular
NCU07143		extracellular lactonase	1		6-phosphogluconolactonase	6-phosphogluconolactonase		Y	Y	Extracellular	Extracellular
NCU07703		extracellular lactonase	1		hypothetical protein	hypothetical protein		N	Y	Extracellular	Extracellular
NCU00206	cdh-1	cellobiose dehydrogenase	1	AA3	cellobiose dehydrogenase-1	cellobiose dehydrogenase		Y	Y	Extracellular	Extracellular
NCU05923	cdh-2	cellobiose dehydrogenase	1	AA3	cellobiose dehydrogenase	cellobiose dehydrogenase		Y	Y	Extracellular	Mitochondria
NCU03641	gh3-1	extracellular b-glucosidase	1	GH3	glycosylhydrolase family 3-1	beta-glucosidase 2		Y, N	Y, N	Extracellular, Extracellular	Cytoplasm, Cytoplasm
NCU04952	gh3-4	extracellular b-glucosidase	1	GH3	glycosyl hydrolase family 3-4	beta-D-glucoside glucohydrolase		Y	Y	Extracellular	Mitochondria
NCU08755	gh3-3	extracellular b-glucosidase	1	GH3	glycosylhydrolase 3-3	beta-glucosidase 1		Y	Y	Extracellular	Extracellular
NCU02855	gh11-1	endo-b-1,4-xylanase	1	GH11	glycosylhydrolase family 11-1	endo-1,4-beta-xylanase A		Y	Y	Extracellular	Extracellular
NCU04997	gh10-3	endo-b-1,4-xylanase	1	GH10	glycosylhydrolase family 10-3	xylanase		Y	Y	Extracellular	Extracellular
NCU05924	gh10-1	endo-b-1,4-xylanase	1	GH10	glycosylhydrolase family 10-1	endo-1,4-beta-xylanase		Y	Y	Extracellular	Extracellular
NCU07130	gh10-4	endo-b-1,4-xylanase	0	GH10	glycosylhydrolase 10-4	endo-beta-1,4-D-xylanase		N	Y	Mitochondria	Peroxisome
NCU07225	gh11-2	endo-b-1,4-xylanase	1	GH11	glycosylhydrolase 11-2	endo-1,4-beta-xylanase 2		Y	Y	Extracellular	Extracellular
NCU08189	gh10-2	endo-b-1,4-xylanase	1	GH10	glycosylhydrolase family 10-2	endo-1,4-beta-xylanase		Y	Y	Extracellular	Mitochondria
NCU02343	gh51-1	a-arabinofuranosidase	1	GH51	alpha-L-arabinofuranosidase 2	alpha-L-arabinofuranosidase 2		Y	Y	Extracellular	Vacuole
NCU07326	gh43-6	a-arabinofuranosidase	1	GH43	hypothetical protein	hypothetical protein		Y	Y	Extracellular	Extracellular
NCU09170	gh43-4	a-arabinofuranosidase	1	GH43	alpha-N-arabinofuranosidase II	alpha-N-arabinofuranosidase II		Y	Y	Extracellular	Mitochondria
NCU09775	gh54-1	a-arabinofuranosidase	1	GH54	alpha-N-arabinofuranosidase	alpha-N-arabinofuranosidase		Y	Y	Extracellular	Extracellular
NCU06143	gh115-1	a-glucuronidase	1	GH115	hypothetical protein	hypothetical protein		Y	Y	Extracellular	Extracellular
NCU07351	gh67-1	a-glucuronidase	1	GH67	alpha-glucuronidase	alpha-glucuronidase		Y	Y	Extracellular	Mitochondria
NCU02550	gh36-1	a-galactosidase	0	GH36	alpha-galactosidase	alpha-galactosidase		N	N	Cytoplasm-Nucleus	Vacuole
NCU00642	gh35-1	extracellular b-galactosidase	1	GH35	glycosylhydrolase family 35-1	beta-galactosidase		Y	Y	Extracellular	Extracellular
NCU04623	gh35-2	extracellular b-galactosidase	1	GH35	glycosylhydrolase family 35-2	beta-galactosidase		Y	Y	Extracellular	Extracellular
NCU08785	ce1-3	feruloyl esterase	1	CE1	fungal cellulose binding domain-containing protein	fungal cellulose binding domain-containing protein		Y	Y	Extracellular	Extracellular
NCU09026		feruloyl esterase	1		feruloyl esterase B	feruloyl esterase B		Y	Y	Extracellular	Plasma membrane
NCU09491	fea-1	feruloyl esterase	1	CE1	feruloyl esterase B	feruloyl esterase B		Y	Y	Extracellular	Extracellular
NCU09774	ce1-5	feruloyl esterase	1	CE1	cellulase	cellulase		Y	Y	Extracellular	Extracellular
NCU00710	ce1-4	acetyl esterase	1	CE1	acetyl xylan esterase	acetyl xylan esterase		N	Y	Extracellular	Extracellular
NCU03181		acetyl esterase	1	CEnc	acetylxylan esterase	acetylxylan esterase		Y	Y	Extracellular	Vacuole
NCU04494	ce1-2	acetyl esterase	1	CE1	acetyl xylan esterase	acetyl xylan esterase		Y	Y	Extracellular	Extracellular
NCU04870	ce1-1	acetyl esterase	1	CE1	acetyl xylan esterase	acetyl xylan esterase		Y	Y	Extracellular	Extracellular
NCU05159	ce5-1	acetyl esterase	1	CE5	acetylxylan esterase	acetylxylan esterase		Y	Y	Extracellular	Extracellular
NCU09663	ce5-2	acetyl esterase	0	CE5	Axe2	Axe2		N	N	Extracellular	Extracellular
NCU09664	ce5-3	acetyl esterase	1	CE5	acetylxylan esterase	acetylxylan esterase		Y	Y	Extracellular	Extracellular
NCU00709	gh3-8	extracellular b-xylosidase	1	GH3	glycosylhydrolase family 3-8	beta-xylosidase		Y	Y	Extracellular	Extracellular
NCU09923	gh3-7	extracellular b-xylosidase	1	GH3	glycosylhydrolase family 3-7	beta-xylosidase		Y	Y	Extracellular	Extracellular
NCU09416		acetyl mannan esterase	1	CE16	cellulose-binding GDSL lipase/acylhydrolase	cellulose-binding GDSL lipase/acylhydrolase		Y	Y	Extracellular	Extracellular
NCU08412	gh5-7	endo-b-1,4-mannanase	0	GH5	endo-beta-1,4-mannanase	endo-beta-1,4-mannanase		N	N	Cytoplasm	Cytoplasm
NCU00985	gh2-4	(probable) extracellular b-mannosidase	1	GH2	hydrolase	hydrolase		Y	Y	Extracellular	Extracellular
NCU04885	gh31-4	a-xylosidase	0	GH31	alpha-xylosidase	alpha-xylosidase		N	N	Cytoplasm-Nucleus	Nucleus
NCU06381	gh17-1	endo-b-1,3-glucanase	1	GH17	GPI-anchored cell wall beta-1,3-endoglucanase EglC	GPI-anchored cell wall beta-1,3-endoglucanase EglC		Y	Y	Extracellular	Mitochondria
NCU07347	gh17-2	endo-b-1,3-glucanase	0	GH17	endo-beta-1,3-glucanase	endo-beta-1,3-glucanase		N, N	N, N	Plasma membrane, Plasma membrane	Plasma membrane, Plasma membrane
NCU09175	gh17-3	endo-b-1,3-glucanase	1	GH17	GPI-anchored cell wall beta-1,3-endoglucanase EglC	GPI-anchored cell wall beta-1,3-endoglucanase EglC		Y	Y	Extracellular	Extracellular
NCU03914	gh5-4	exo-b-1,3-glucanase	0	GH5	glucan 1,3-beta-glucosidase	glucan 1,3-beta-glucosidase		N	N	Nucleus	Plasma membrane
NCU09326	gh17-4	exo-b-1,3-glucanase	1	GH17	hypothetical protein	hypothetical protein		Y	Y	Extracellular	Extracellular
NCU02369	gh28-1	endogalacturonase	1	GH28	glycosylhydrolase family 28-1	polygalacturonase		Y	Y	Extracellular	Extracellular
NCU06961	gh28-2	exogalacturonase	1	GH28	glycosylhydrolase family 28-2	exopolygalacturonase		Y	Y	Extracellular	Extracellular
NCU06326	pl1-1	pectate lyase	1	PL1	pectate lyase 1	pectate lyase 1		Y	Y	Extracellular	Extracellular
NCU08176	pl3-1	pectate lyase	1	PL3	pectate lyase A	pectate lyase A		Y	Y	Extracellular	Extracellular
NCU10045	ce8-1	pectin methyl esterase	1	CE8	pectinesterase	pectinesterase		Y, Y	Y, Y	Extracellular, Extracellular	Extracellular, Extracellular
NCU05598	pl4-1	rhamnogalacturonan lyase	1	PL4	ascus development-1	ascus development-1		Y	Y	Extracellular	Plasma membrane
NCU00972	gh53-1	endo-b-1,4-galactanase	1	GH53	arabinogalactan endo-1,4-beta-galactosidase	arabinogalactan endo-1,4-beta-galactosidase		Y	Y	Extracellular	Extracellular
NCU05882	gh5-5	endo-b-1,6-galactanase	1	GH5	cellulase	cellulase		Y	Y	Extracellular	Extracellular
NCU09702		endo-b-1,6-galactanase	1	GH30	endo-beta-1,6-galactanase	endo-beta-1,6-galactanase		Y	Y	Extracellular	Extracellular
NCU00852	gh43-1	endoarabinanase	1	GH43	endo-arabinase	endo-arabinase		Y	Y	Extracellular	Extracellular
NCU05965	gh43-7	endoarabinanase	1	GH43	arabinosidase	arabinosidase		Y	Y	Extracellular	Vacuole
NCU09924	gh93-1	exoarabinanase	1	GH93	BNR/Asp-box repeat protein	BNR/Asp-box repeat protein		Y	Y	Extracellular	Mitochondria
NCU00937	gh79-1	extracellular b-glucuronidase	1	GH79	beta-glucuronidase	beta-glucuronidase		Y	Y	Extracellular	Extracellular
NCU08179	gh79-2	extracellular b-glucuronidase	1	GH79	hypothetical protein	hypothetical protein		Y	Y	Extracellular	Extracellular
NCU09976	ce12-1	rhamnogalacturonan acetyl esterase	1	CE12	rhamnogalacturonan acetylesterase	rhamnogalacturonan acetylesterase		Y	Y	Extracellular	Extracellular
NCU00743	gh13-7	amylo-a-1,6-glucosidase	0	GH13	glycogen debranching enzyme	glycogen debranching enzyme		N	N	Cytoplasm	Cytoplasm
NCU02478	gh13-8	a-amylase	1	GH13	alpha-1,3-glucan synthase Ags2	alpha-1,3-glucan synthase Ags2		Y	Y	Plasma membrane	Plasma membrane
NCU05429	gh13-9	a-amylase	0	GH13	1,4-alpha-glucan branching enzyme	1,4-alpha-glucan branching enzyme		N, N	N, N	Cytoplasm, Cytoplasm	Vacuole, Vacuole
NCU05873	gh13-6	a-amylase	0	GH13	glycosylhydrolase 13-6	Amy1		N	N	Cytoplasm	Extracellular
NCU08131	gh13-1	a-amylase	1	GH13	glycosylhydrolase family 13-1	alpha-amylase		Y	Y	Extracellular	Extracellular
NCU08132	gh13-10	a-amylase	1	GH13	alpha-1,3-glucan synthase Ags2	alpha-1,3-glucan synthase Ags2		Y	Y	Plasma membrane	Extracellular
NCU09486	gh13-3	a-amylase	0	GH13	glycosyl hydrolase family 13-3	glucan 1,4-alpha-maltohexaosidase		N	N	Cytoplasm	Extracellular
NCU09805	gh13-2	a-amylase	1	GH13	glycosylhydrolase family 13-2	alpha-amylase		Y	Y	Extracellular	Extracellular
NCU08746		starch-active lytic polysaccharide monooxygenase (LPMO)	1	AA13	starch binding domain-containing protein	starch binding domain-containing protein		Y	Y	Extracellular	Extracellular
NCU01517	gla-1	extracellular a-glucosidase	0	GH15	glucoamylase precursor	glucoamylase precursor		N	N	Extracellular	Extracellular
NCU02583	gla-2	extracellular a-glucosidase	1	GH31	glucoamylase-2	alpha-glucosidase		N, Y	N, Y	Plasma membrane, Extracellular	Plasma membrane Endoplasmic Reticulum
NCU03098	gh15-1	extracellular a-glucosidase	0	GH15	glycosyl hydrolase	glycosyl hydrolase		N	N	Plasma membrane	Endoplasmic Reticulum
NCU04203	gh31-2	extracellular a-glucosidase	0	GH31	glycosylhydrolase family 31-2	glucosidase II alpha subunit		Y	Y	Cytoplasm	Endoplasmic Reticulum
NCU04674	gh31-3	extracellular a-glucosidase	1	GH31	glycosylhydrolase family 31-3	alpha-glucosidase		Y	Y	Extracellular	Extracellular
NCU09281	gh31-1	extracellular a-glucosidase	1	GH31	glycosylhydrolase 31-1	alpha-glucosidase		Y	Y	Extracellular	Extracellular
NCU08398		extracellular aldose 1-epimerase	1		aldose 1-epimerase	aldose 1-epimerase		Y	Y	Extracellular	Vacuole
NCU08516		extracellular aldose 1-epimerase	1		aldose 1-epimerase	aldose 1-epimerase		Y	Y	Extracellular	Extracellular
NCU00801	cdt-1	cellodextrin transporter	1		cellodextrin transport-1	MFS lactose permease	The Major Facilitator Superfamily (MFS)	N	N	Plasma membrane	Plasma membrane
NCU00809		cellobiose transporter	1		MFS monosaccharide transporter	MFS monosaccharide transporter	The Major Facilitator Superfamily (MFS)	N	N	Plasma membrane	Plasma membrane
NCU08114	cdt-2	cellodextrin and xylodextrin transporter	1		cellodextrin transport-2	hexose transporter	The Major Facilitator Superfamily (MFS)	N	N	Plasma membrane	Plasma membrane
NCU05853	cdt-3	cellobionic acid transporter	1		MFS sugar transporter	MFS sugar transporter	The Major Facilitator Superfamily (MFS)	N	N	Plasma membrane	Plasma membrane
NCU01633	glt-1	glucose transporter	1		hexose transporter HXT13	hexose transporter HXT13	The Major Facilitator Superfamily (MFS)	N	N	Plasma membrane	Plasma membrane
NCU04963	an29-2	glucose and xylose transporter	1		high-affinity glucose transporter	high-affinity glucose transporter	The Major Facilitator Superfamily (MFS)	N	N	Plasma membrane	Plasma membrane
NCU06138	xy31	glucose and xylose transporter	1		quinate permease	quinate permease	The Major Facilitator Superfamily (MFS)	N	N	Plasma membrane	Plasma membrane
NCU10021	hgt-1	glucose transporter	1		high affinity glucose transporter-1	MFS monosaccharide transporter	The Major Facilitator Superfamily (MFS)	N	N	Plasma membrane	Plasma membrane
NCU01132	xat-1	xylose and arabinose transporter	1		MFS monosaccharide transporter	MFS monosaccharide transporter	The Major Facilitator Superfamily (MFS)	N	N	Plasma membrane	Endoplasmic Reticulum
NCU02188	lat-1	xylose and arabinose transporter	1		sugar transporter	sugar transporter	The Major Facilitator Superfamily (MFS)	N	N	Plasma membrane	Plasma membrane
NCU00988	gat-1	galacturonic acid and glucuronic acid transporter	1		MFS quinate transporter	MFS quinate transporter	The Major Facilitator Superfamily (MFS)	N	N	Plasma membrane	Plasma membrane
NCU00821	an25	xylose transporter	1		sugar transporter	sugar transporter	The Major Facilitator Superfamily (MFS)	N	Y	Plasma membrane	Plasma membrane
NCU04537		xylose transporter	1		monosaccharide transporter	monosaccharide transporter	The Major Facilitator Superfamily (MFS)	N	N	Plasma membrane	Plasma membrane
NCU05627	xyt-1	xylose transporter	1		high affinity glucose transporter ght1	high affinity glucose transporter ght1	The Major Facilitator Superfamily (MFS)	N	N	Plasma membrane	Plasma membrane
NCU09287		xylose transporter	1		sugar transporter	sugar transporter	The Major Facilitator Superfamily (MFS)	N	N	Plasma membrane	Plasma membrane
NCU05897		fucose transporter	1		l-fucose permease	l-fucose permease	The Major Facilitator Superfamily (MFS)	N	N	Plasma membrane	Plasma membrane
NCU01868		maltose transporter	1		MFS maltose permease MalP	MFS maltose permease MalP	The Major Facilitator Superfamily (MFS)	N	N	Plasma membrane	Endoplasmic Reticulum
NCU06522		maltose transporter	1		MFS maltose permease	MFS maltose permease	The Major Facilitator Superfamily (MFS)	N	N	Plasma membrane	Plasma membrane
NCU12154		maltose transporter	1		maltose permease MAL61	maltose permease MAL61		N	N	Mitochondria	Plasma membrane
NCU00130	gh1-1	intracellular b-glucosidase	1	GH1	glycosylhydrolase family 1-1	beta-glucosidase		N, N	N, N	Cytoplasm, Cytoplasm	Cytoplasm, Cytoplasm
NCU05577	gh3-5	intracellular b-glucosidase	1	GH3	glycosylhydrolase family 3-5	beta-glucosidase		N	N	Cytoplasm	Cytoplasm
NCU07487	gh3-6	intracellular b-glucosidase	1	GH3	glycosylhydrolase family 3-6	periplasmic beta-glucosidase		N	N	Cytoplasm	Cytoplasm
NCU08054	gh3-2	intracellular b-glucosidase	0	GH3	glycosylhydrolase 3-2	beta-glucosidase 1		N	N	Plasma membrane	Plasma membrane
NCU09425	gh94-1	cellobiose phosphorylase	1	GH94	NdvB protein	NdvB protein		N	N	Mitochondria	Mitochondria
NCU10058	rg-1	phosphoglucomutase	1		phosphoglucomutase 2	phosphoglucomutase 2		N	N	Cytoplasm	Endoplasmic Reticulum
NCU00575		hexokinase	1		glucokinase	glucokinase		N	N	Cytoplasm	Mitochondria
NCU02542		hexokinase	1		embden-meyerhof pathway-1	hexokinase		N, N	N, N	Cytoplasm, Cytoplasm	Cytoplasm, Cytoplasm
NCU04728		hexokinase	1		hexokinase-1	hexokinase-1		N	Y	Mitochondria	Mitochondria
NCU06996		hexokinase	1		hexokinase-2	hexokinase-2		N	N	Extracellular	Cytoplasm
NCU07626		hexokinase	1		thermoresistant gluconokinase	thermoresistant gluconokinase		N	N	Cytoplasm	Cytoplasm
NCU04923	gcy-1	glyceraldehyde reductase	1		glycerol dehydrogenase-1	Gld1		N	N	Cytoplasm	Peroxisome
NCU01900	gh43-2	intracellular b-xylosidase	1	GH43	xylosidase/arabinosidase	xylosidase/arabinosidase		N	N	Cytoplasm	Peroxisome
NCU09652	gh43-5	intracellular b-xylosidase	1	GH43	beta-xylosidase	beta-xylosidase		N	N	Cytoplasm	Cytoplasm
NCU08384		D-xylose reductase, L-arabinose reductase, D-galactose reductase	1		xylose reductase	xylose reductase		N	N	Cytoplasm	Cytoplasm
NCU00891		xylitol dehydrogenase, D-sorbitol dehydrogenase	1		xylitol dehydrogenase	xylitol dehydrogenase		N	N	Cytoplasm	Extracellular
NCU11353		xylulokinase	1		D-xylulose kinase	D-xylulose kinase		N	N	Cytoplasm	Cytoplasm
NCU00519		ribulose-phosphate 3-epimerase	1		ribulose-phosphate 3-epimerase	ribulose-phosphate 3-epimerase		N	N	Cytoplasm	Cytoplasm
NCU00643		L-arabitol dehydrogenase, galactitol dehydrogenase	1		L-arabinitol 4-dehydrogenase	L-arabinitol 4-dehydrogenase		N	N	Cytoplasm	Cytoplasm
NCU09041		L-xylulose reductase, L-sorbitol reductase	1		L-xylulose reductase	L-xylulose reductase		N	N	Mitochondria	Mitochondria
NCU00890	gh2-1	intracellular b-mannosidase	1	GH2	glycosylhydrolase family 2-1	beta-mannosidase		N	N	Cytoplasm	Cytoplasm
NCU02322		mannose-6-phosphate isomerase	1		mannose-6-phosphate isomerase	mannose-6-phosphate isomerase		N	N	Cytoplasm	Cytoplasm
NCU07165		mannose-6-phosphate isomerase	1		mannose-6-phosphate isomerase	mannose-6-phosphate isomerase		N	N	Cytoplasm	Cytoplasm
NCU08687		galactokinase	1		galactokinase	galactokinase		N	N	Cytoplasm	Cytoplasm
NCU04460		galactose-1-phosphate uridylyltransferase	1		galactose-1-phosphate uridylyltransferase	galactose-1-phosphate uridylyltransferase		N	N	Nucleus	Mitochondria
NCU07072		galactose-1-phosphate uridylyltransferase	1		galactose-1-phosphate uridylyltransferase	galactose-1-phosphate uridylyltransferase		N	N	Mitochondria	Mitochondria
NCU02654	gh105-1	unsaturated rhamnogalacturonyl hydrolase	1	GH105	glycosyl hydrolase family 88	glycosyl hydrolase family 88		N	N	Cytoskeleton	Cytoplasm
NCU01906		D-galacturonate reductase	1		GCY protein	GCY protein		N	N	Cytoplasm	Cytoplasm
NCU09533		D-galacturonate reductase	1		NAD binding Rossmann fold oxidoreductase	NAD binding Rossmann fold oxidoreductase		N	N	Cytoplasm	Peroxisome
NCU07064		L-galactonate dehydratase	1		L-galactonate dehydratase	L-galactonate dehydratase		N	N	Cytoplasm	Peroxisome
NCU05977		2-keto-3-deoxy-L-galactonate aldolase	0		dihydrodipicolinate synthase	dihydrodipicolinate synthase		N	N	Cytoplasm	Cytoplasm
NCU09532		2-keto-3-deoxy-L-galactonate aldolase	1		L-threo-3-deoxy-hexulosonate aldolase	L-threo-3-deoxy-hexulosonate aldolase		N	N	Cytoplasm	Mitochondria
NCU01399		4-deoxy-L-erythro-5-hexoseulose uronate reductase	1		short chain dehydrogenase/reductase family	short chain dehydrogenase/reductase family		N	N	Cytoplasm	Mitochondria
NCU09035		L-rhamnose 1-dehydrogenase	1		alcohol dehydrogenase	alcohol dehydrogenase		N	N	Extracellular	Cytoplasm
NCU03605		L-rhamnono-1,4-lactonase	0		amidohydrolase	amidohydrolase		N	N	Mitochondria	Golgi apparatus
NCU09034		L-rhamnonate dehydratase	0		mandelate racemase/muconate lactonizing enzyme family protein	mandelate racemase/muconate lactonizing enzyme family protein		N	N	Plasma membrane	Vacuole
NCU05037		L-2-keto-3-deoxy-rhamnonate aldolase	0		dihydrodipicolinate synthetase	dihydrodipicolinate synthetase		N	N	Mitochondria	Mitochondria
NCU00378		lactaldehyde dehydrogenase	1		aldehyde dehydrogenase	aldehyde dehydrogenase		N	N	Mitochondria	Mitochondria
NCU00417		lactaldehyde dehydrogenase	0		cell cycle control protein cwf14	cell cycle control protein cwf14		N	N	Nucleus	Mitochondria
NCU00810	gh2-3	intracellular b-galactosidase	1	GH2	glycosylhydrolase family 2-3	beta-galactosidase		N	N	Cytoplasm	Cytoplasm
NCU05956	gh2-2	intracellular b-galactosidase	1	GH2	glycosylhydrolase family 2-2	beta-galactosidase		N	N	Nucleus	Cytoplasm
NCU06523	gh13-4	intracellular a-glucosidase	1	GH13	glycosylhydrolase family 13-4	alpha-glucosidase		N	N	Cytoplasm	Cytoplasm
NCU07860	gh13-5	intracellular a-glucosidase	1	GH13	glycosylhydrolase 13-5	alpha-glucosidase		N	N	Nucleus	Cytoplasm
NCU04442		intracellular aldose 1-epimerase	1		GAL10	GAL10		N	N	Cytoplasm	Cytoplasm
NCU08030		intracellular aldose 1-epimerase	1		UDP-glucose 4-epimerase Gal10	UDP-glucose 4-epimerase Gal10		N	N	Cytoplasm	Cytoplasm
NCU09705		intracellular aldose 1-epimerase	1		GAL10	GAL10		N	N	Cytoplasm	Extracellular
