# Supplementary material for: Network reconstruction and systems analysis of plant cell wall deconstruction by Neurospora crassa
Source: Biotechnol Biofuels. 2017 Sep 21;10:225. doi: 10.1186/s13068-017-0901-2 (PMC5609067; doi:10.1186/s13068-017-0901-2)
Supplement: Supplementary file 4 — Additional file 4. Transcriptomics-based annotation support for genes in the plant cell wall degradation network (PCWDN) of N. crassa. The first sheet contains information on the transcriptomics-based annotation support for each gene in the PCWDN. The second sheet contains a table with the list of RNA-seq libraries for N. crassa WT strain grown in different conditions along with their GEO [101] accession numbers and references for the profiling data. The third sheet contains a table with the expression of genes in different conditions, separately, for replicate RNA-seq libraries. The fourth sheet contains a table with the average expression (Mean FPKM) of genes in each condition across replicate RNA-seq libraries. The fifth sheet contains a table with information on differential expression of genes in each condition compared to the No Carbon control. The sixth sheet contains a table with information on differential expression of genes in each condition compared to the sucrose control. The set of differentially expressed genes was computed using the Cuffdiff package [103]. The seventh and eighth sheets contain genes in the up-regulons and down-regulons, respectively, of N. crassa in seven conditions: Avicel, Xylan, Xyloglucan, Mannan, Mixed-Linkage Glucan, Pectin and Starch. NoC no carbon, CB cellobiose, XG xyloglucan, MLG mixed-linkage glucan, OPP orange peel powder. [file 13068_2017_901_MOESM4_ESM.xlsx]

## Sheet: Introduction
Additional File 4: Transcriptomics-based annotation support for genes in the plant cell wall degradation network (PCWDN) of N. crassa. The first sheet contains information on the transcriptiomics-based annotation support for each gene in the PCWDN. The second sheet contains a table with the list of RNA-seq libraries for N. crassa WT strain grown in different conditions along with their GEO access…

## Sheet: Transcriptomics
Gene	Name	Our Annotation	Transcriptomics
			Annotation Suport	Differential Expression relative to NoC condition										Change in Mean FPKM relative to NoC condition										Mean FPKM
				Sucrose	CB	Avicel	Xylan	XG	Mannan	MLG	Pectin	OPP	Starch	Sucrose	CB	Avicel	Xylan	XG	Mannan	MLG	Pectin	OPP	Starch	NoC	Sucrose	CB	Avicel	Xylan	XG	Mannan	MLG	Pectin	OPP	Starch
NCU00762	gh5-1	endo-b-1,4-glucanase	1	0	0	1	1	1	1	1	1	0	0	0.369233	1.12396	2205.78	14.5756	5.27402	8.76951	2632.25	8.31577	1.30546	0.189897	2.10215	0.776182	2.36272	4636.87	30.64	11.0868	18.4348	5533.38	17.481	2.74427	0.399191
NCU04027	gh7-3	endo-b-1,4-glucanase	0	0	0	0	0	0	0	0	0	0	0	0	0	0.331577	0	1.04397	0.778954	0	0	0.409718	0	0.0240503	0	0	0.00797453	0	0.0251079	0.0187341	0	0	0.00985385	0
NCU04854	gh7-2	endo-b-1,4-glucanase	1	0	-1	1	0	0	0	1	0	0	-1	0.266223	0.281846	34.5965	1.33956	1.19374	1.11648	12.5738	0.355228	0.548017	0.215211	5.25652	1.39941	1.48153	181.857	7.0414	6.27493	5.86878	66.0942	1.86726	2.88066	1.13126
NCU05057	gh7-1	endo-b-1,4-glucanase	1	0	0	1	1	1	0	1	1	1	0	0.25781	0.895552	358.136	3.34659	2.7399	1.28549	730.019	3.53417	2.205	0.293558	4.50178	1.16061	4.03158	1612.25	15.0656	12.3344	5.787	3286.38	15.9101	9.92643	1.32153
NCU05121	gh45-1	endo-b-1,4-glucanase	1	-1	0	1	0	0	0	1	0	-1	-1	0.149586	0.249073	11.341	0.437795	0.893883	0.675177	10.1718	0.387582	0.303961	0.114095	7.88344	1.17925	1.96355	89.4061	3.45133	7.04687	5.32272	80.1886	3.05548	2.39626	0.899465
NCU05955	gh74-1	endo-b-1,4-glucanase	1	-1	0	1	0	0	0	1	0	0	0	0.136966	0.33969	44.2231	0.540855	1.27878	0.906556	51.168	0.447332	0.51	0.270753	15.4312	2.11355	5.24181	682.414	8.34602	19.7331	13.9892	789.583	6.90286	7.86991	4.17803
NCU09764		endo-b-1,4-glucanase and exo-b-1,3/1,6-glucanase	1	1	1	1	1	1	0	1	1	1	0	3.06881	8.88277	287.724	2.17373	2.91378	1.10809	710.474	6.14942	5.30675	1.37791	1.85861	5.70372	16.5096	534.766	4.04012	5.41558	2.0595	1320.49	11.4294	9.86318	2.561
NCU00836		lytic polysaccharide monooxygenase 1 (LPMO1)	1	0	1	1	1	1	0	1	1	1	0	0.525186	1.74484	909.253	4.54628	3.7376	2.08585	1272.11	2.63833	2.9165	0.173927	2.06762	1.08588	3.60766	1879.99	9.39998	7.72793	4.31275	2630.24	5.45507	6.0302	0.359614
NCU01867	NcLPMO9J	lytic polysaccharide monooxygenase 1 (LPMO1)	0	-1	-1	0	-1	0	0	0	-1	-1	-1	0.0110943	0.122455	0.384591	0.0595372	0.736964	0.581105	0.27663	0.217955	0.207068	0.155268	2.81002	0.0311751	0.344102	1.08071	0.167301	2.07089	1.63292	0.777338	0.612459	0.581866	0.436308
NCU02344		lytic polysaccharide monooxygenase 1 (LPMO1)	1	1	1	1	1	0	0	1	1	1	1	5.9902	3.8604	22.7735	2.50376	0.958298	0.964307	65.5901	16.266	18.1134	1.76193	2.26262	13.5536	8.73462	51.5279	5.66506	2.16827	2.18186	148.406	36.8039	40.9838	3.98659
NCU03328	NcLPMO9F	lytic polysaccharide monooxygenase 1 (LPMO1)	1	-1	-1	1	-1	0	0	1	-1	-1	-1	0.0202372	0.159326	30.5784	0.245355	0.810908	0.398526	17.9022	0.315637	0.308041	0.117045	30.0894	0.608925	4.79403	920.087	7.38258	24.3997	11.9914	538.667	9.49732	9.26877	3.52181
NCU08760	NcLPMO9E	lytic polysaccharide monooxygenase 1 (LPMO1)	1	0	0	1	1	0	0	1	0	1	0	0.32711	1.24894	775.939	5.89969	1.79501	2.18449	540.024	1.63659	2.01261	0.448586	5.28041	1.72727	6.5949	4097.28	31.1528	9.47837	11.535	2851.55	8.64188	10.6274	2.36872
NCU03000		lytic polysaccharide monooxygenase 3 (LPMO3)	0	-1	-1	0	0	0	0	0	0	0	0	0.0336036	0.140677	0.892711	0.34735	1.82243	0.954723	0.295456	0.413246	0.274656	0.209342	1.46992	0.0493947	0.206784	1.31221	0.510576	2.67882	1.40337	0.434296	0.607439	0.403722	0.307715
NCU05969		lytic polysaccharide monooxygenase 3 (LPMO3)	1	1	1	0	0	0	0	1	1	1	0	1.34975	4.63674	1.75514	0.867209	1.24545	0.842303	10.7655	2.44605	2.52815	0.728501	12.2039	16.4722	56.5862	21.4195	10.5833	15.1993	10.2794	131.38	29.8513	30.8532	8.89053
NCU07520		lytic polysaccharide monooxygenase 3 (LPMO3)	0	-1	-1	0	0	0	0	0	0	-1	0	0.115334	0.213254	0.682447	0.479336	0.473743	0.423764	0.331691	0.267904	0.229114	0.178345	2.15189	0.248187	0.458899	1.46855	1.03148	1.01944	0.911896	0.713765	0.576501	0.49303	0.38378
NCU07760		lytic polysaccharide monooxygenase 3 (LPMO3)	1	1	1	1	1	0	1	1	1	1	0	2.46538	2.94903	12.6058	3.72861	2.24473	4.94931	18.0384	11.8265	16.8665	0.860444	2.73426	6.74098	8.06342	34.4676	10.195	6.13769	13.5327	49.3218	32.3367	46.1174	2.35268
NCU07898	NcLPMO9M	lytic polysaccharide monooxygenase 3 (LPMO3)	1	-1	0	1	1	1	0	1	1	1	0	0.108434	0.542213	340.878	2.76468	2.72385	2.62123	325.193	2.29655	1.96772	0.290527	3.93449	0.426631	2.13333	1341.18	10.8776	10.717	10.3132	1279.47	9.03575	7.74198	1.14308
NCU07974		lytic polysaccharide monooxygenase 3 (LPMO3)	0	1	1	0	0	0	0	0	1	1	0	2.41437	2.89665	1.42205	1.31968	1.61338	0.972698	1.67709	2.13537	1.78287	1.18563	16.6936	40.3044	48.3555	23.7391	22.0301	26.9331	16.2378	27.9966	35.647	29.7625	19.7925
NCU01050	NcLPMO9D	lytic polysaccharide monooxygenase 2 (LPMO2)	1	0	1	1	1	1	0	1	0	0	0	1.29385	11.6793	10466.6	2.99609	10.4925	3.76554	7527.19	0.316714	0.15693	0.719049	0.473871	0.613117	5.53449	4959.84	1.41976	4.97212	1.78438	3566.92	0.150082	0.0743645	0.340737
NCU02240		lytic polysaccharide monooxygenase 2 (LPMO2)	1	-1	-1	1	1	0	1	1	0	0	-1	0.0805886	0.252788	261.671	2.447	1.59536	2.87253	184.01	0.984475	0.586935	0.188466	9.54802	0.769461	2.41362	2498.44	23.364	15.2326	27.4269	1756.93	9.39978	5.60407	1.79948
NCU02916	NcLPMO9C	lytic polysaccharide monooxygenase 2 (LPMO2)	1	0	1	1	1	0	0	1	1	1	0	0.645473	5.24958	227.002	1.60388	1.78297	1.04561	364.689	5.61168	4.60189	0.50035	5.70626	3.68324	29.9555	1295.33	9.15215	10.1741	5.9665	2081.01	32.0217	26.2596	2.85513
NCU03996	gh6-1	exo-b-1,4-glucanase or cellobiohydrolase	0	-1	-1	0	-1	0	0	0	-1	0	0	0.143972	0.169108	0.783436	0.111233	1.22862	0.702772	0.220174	0.263955	0.325615	0.281914	3.4027	0.489894	0.575424	2.66579	0.378493	4.18064	2.39132	0.749185	0.89816	1.10797	0.959268
NCU05104	gh7-4	exo-b-1,4-glucanase or cellobiohydrolase	0	-1	-1	1	0	0	0	1	0	0	0	0	0.0615163	4.91342	1.83246	0.996473	0.635237	3.84406	0.671266	0.329699	0.0677823	0.238773	0	0.0146884	1.17319	0.437542	0.23793	0.151677	0.917856	0.16028	0.0787231	0.0161846
NCU07190	gh6-3	exo-b-1,4-glucanase or cellobiohydrolase	1	0	1	1	1	1	0	1	1	1	-1	0.234585	24.8293	379.512	19.7089	3.22414	1.11207	1148.66	14.0799	7.26013	0.224753	11.4203	2.67902	283.557	4334.13	225.081	36.8206	12.7001	13118	160.796	82.9126	2.56674
NCU07340	cbh-1	exo-b-1,4-glucanase or cellobiohydrolase	1	-1	1	1	1	1	1	1	0	0	-1	0.155689	1.42935	791.241	1.84942	2.00978	2.1648	518.28	0.962455	0.62255	0.125053	19.6298	3.05614	28.0579	15531.9	36.3038	39.4517	42.4946	10173.8	18.8928	12.2205	2.45478
NCU09680	gh6-2 or cbh-2	exo-b-1,4-glucanase or cellobiohydrolase	1	0	0	1	0	1	0	1	0	0	-1	0.352948	0.839088	639.241	0.493637	2.05611	1.18085	600.595	0.572989	0.516465	0.164877	21.0707	7.43686	17.6802	13469.3	10.4013	43.3237	24.8813	12655	12.0733	10.8823	3.47407
NCU01866		extracellular lactonase	1	-1	-1	1	1	0	0	0	0	1	-1	0.00383749	0.0378154	3.64618	20.4262	0.938867	0.296906	0.143997	1.34681	2.27135	0.00812895	8.62979	0.0331167	0.326339	31.4657	176.274	8.10223	2.56224	1.24267	11.6227	19.6013	0.0701512
NCU07143		extracellular lactonase	1	-1	0	1	1	0	0	1	0	1	1	0.115556	0.897112	75.9028	18.0071	0.965307	2.8494	20.4221	0.858029	1.51242	1.78763	22.8537	2.64089	20.5023	1734.66	411.529	22.0608	65.1193	466.721	19.6091	34.5643	40.8539
NCU07703		extracellular lactonase	0	-1	0	0	0	0	0	0	0	0	-1	0.0835864	0.272263	0.835642	0.536994	0.863914	0.906007	0.58004	0.429049	0.51507	0.189081	3.87257	0.323694	1.05436	3.23609	2.07955	3.34557	3.50858	2.24625	1.66152	1.99465	0.73223
NCU00206	cdh-1	cellobiose dehydrogenase	1	0	0	1	0	0	0	1	0	0	-1	0.403333	0.685279	432.258	0.561599	1.34157	0.88899	304.99	0.492087	0.663368	0.182217	3.45398	1.3931	2.36694	1493.01	1.93975	4.63376	3.07055	1053.43	1.69966	2.29126	0.629375
NCU05923	cdh-2	cellobiose dehydrogenase	0	-1	-1	0	-1	0	0	0	-1	-1	-1	0.000780357	0.0166797	0.609633	0.18031	0.456064	0.419844	0.228878	0.186292	0.136592	0.0128844	4.00836	0.00312795	0.0668584	2.44363	0.722747	1.82807	1.68288	0.917427	0.746724	0.547508	0.0516454
NCU03641	gh3-1	extracellular b-glucosidase	0	0	0	0	0	0	1	0	1	1	1	0.28492	0.845518	0.649443	0.335569	1.4656	3.17337	0.813577	2.72371	4.53849	2.32231	3.5741	1.01833	3.02197	2.32118	1.19936	5.23819	11.3419	2.90781	9.73481	16.2211	8.30019
NCU04952	gh3-4	extracellular b-glucosidase	1	-1	-1	1	-1	0	0	1	0	-1	-1	0.00529835	0.0135554	7.11107	0.195843	0.65541	1.55953	2.41998	0.345038	0.286824	0.0579221	12.7471	0.0675384	0.172792	90.6453	2.49643	8.35455	19.8795	30.8477	4.39822	3.65617	0.738337
NCU08755	gh3-3	extracellular b-glucosidase	1	-1	1	1	1	1	0	1	1	1	-1	0.00782729	5.94123	18.2434	6.11653	4.2001	0.996122	27.37	1.65048	2.56473	0.106592	61.8473	0.484097	367.449	1128.31	378.291	259.765	61.6075	1692.76	102.078	158.621	6.59243
NCU02855	gh11-1	endo-b-1,4-xylanase	1	-1	0	1	1	0	0	1	1	1	0	0.165582	0.527935	127.966	11.5069	2.50398	1.41217	296.079	55.2047	146.07	0.404728	2.53997	0.420573	1.34094	325.031	29.2273	6.36004	3.58687	752.031	140.218	371.013	1.028
NCU04997	gh10-3	endo-b-1,4-xylanase	0	0	1	1	1	0	0	1	1	1	0	1.57625	2.30923	21.007	3.24039	1.21284	2.2076	7.80356	47.4833	149.349	1.13138	0.913093	1.43926	2.10854	19.1814	2.95878	1.10744	2.01574	7.12538	43.3567	136.369	1.03306
NCU05924	gh10-1	endo-b-1,4-xylanase	1	0	0	1	1	1	0	1	1	1	0	0.35581	1.16324	2658.54	323.418	10.3798	1.84893	809.603	128.2	76.5014	0.269031	1.1608	0.413023	1.35029	3086.03	375.422	12.0489	2.14624	939.785	148.814	88.8025	0.312291
NCU07130	gh10-4	endo-b-1,4-xylanase	0	0	-1	0	-1	0	0	0	0	0	0	0.142335	0.20648	0.49305	0.154086	1.66262	0.7759	0.264378	0.334756	0.964888	0.261715	0.412646	0.058734	0.0852031	0.203455	0.063583	0.686073	0.320172	0.109095	0.138136	0.398157	0.107996
NCU07225	gh11-2	endo-b-1,4-xylanase	1	-1	-1	1	1	0	-1	1	-1	1	-1	0.0944395	0.12231	512.728	130.964	0.599598	0.284333	40.6105	0.349665	4.29506	0.024565	29.8675	2.82067	3.6531	15313.9	3911.57	17.9085	8.49229	1212.93	10.4436	128.282	0.733696
NCU08189	gh10-2	endo-b-1,4-xylanase	1	-1	0	1	1	0	0	1	1	1	-1	0.0385488	0.18655	112.811	161.819	1.93072	0.692218	4.10357	3.26169	33.1587	0.0191098	50.4229	1.94374	9.40639	5688.24	8159.4	97.3524	34.9036	206.914	164.464	1671.96	0.963572
NCU02343	gh51-1	a-arabinofuranosidase	1	-1	-1	1	1	1	0	0	1	1	-1	0.0328578	0.144557	9.64502	26.2876	7.37545	1.80976	1.08394	10.0782	14.5333	0.0367903	115.912	3.80861	16.7559	1117.98	3047.05	854.904	209.773	125.642	1168.19	1684.59	4.26444
NCU07326	gh43-6	a-arabinofuranosidase	1	0	0	1	0	0	0	1	1	1	-1	0.199461	0.545807	102.576	1.39955	1.23353	0.980849	64.6907	6.25847	5.43333	0.185938	7.22933	1.44197	3.94582	741.557	10.1178	8.91759	7.09088	467.67	45.2446	39.2794	1.34421
NCU09170	gh43-4	a-arabinofuranosidase	1	-1	-1	0	0	1	0	0	1	1	0	0.00357981	0.131285	1.15156	1.41202	2.87372	1.36162	0.673893	14.6286	8.1569	0.500288	46.4551	0.166301	6.09888	53.4961	65.5957	133.499	63.2545	31.3058	679.574	378.93	23.2409
NCU09775	gh54-1	a-arabinofuranosidase	1	0	0	1	1	1	1	1	1	1	0	0.0440214	0.530891	16.3741	62.2249	25.8116	5.38368	8.08214	574.345	185.946	1.67293	0.779008	0.034293	0.413568	12.7556	48.4737	20.1074	4.19393	6.29605	447.42	144.853	1.30322
NCU06143	gh115-1	a-glucuronidase	1	-1	-1	1	1	1	0	0	1	1	-1	0.0717578	0.109691	28.6217	50.0943	5.18701	0.917053	1.47661	16.0751	23.1565	0.0605174	20.5434	1.47415	2.25344	587.989	1029.11	106.559	18.8394	30.3346	330.238	475.714	1.24324
NCU07351	gh67-1	a-glucuronidase	1	0	1	0	1	1	1	0	1	1	1	0.89357	6.3754	3.06063	2.63744	5.61517	7.19594	1.54564	15.9425	8.38406	11.0832	6.39787	5.71695	40.789	19.5815	16.874	35.9252	46.0387	9.88882	101.998	53.6401	70.9089
NCU02550	gh36-1	a-galactosidase	0	-1	-1	0	0	0	0	0	0	0	-1	0.123209	0.218945	0.858551	0.620637	0.906061	0.730548	0.776949	0.580878	0.560887	0.170282	36.8897	4.54515	8.07682	31.6717	22.8951	33.4243	26.9497	28.6614	21.4284	20.691	6.28165
NCU00642	gh35-1	extracellular b-galactosidase	1	-1	0	0	1	1	0	0	1	1	0	0.0673008	0.689245	0.706259	7.36724	4.55056	1.06537	0.746146	15.6162	14.9014	0.760987	28.1646	1.8955	19.4123	19.8915	207.495	128.165	30.0056	21.0149	439.824	419.692	21.4329
NCU04623	gh35-2	extracellular b-galactosidase	1	-1	0	1	1	1	0	1	1	1	-1	0.0464125	0.34716	2.56692	3.26626	2.90412	1.13616	6.17917	13.4413	10.1425	0.136053	7.57086	0.351382	2.6283	19.4338	24.7284	21.9867	8.60171	46.7817	101.762	76.7878	1.03004
NCU08785	ce1-3	feruloyl esterase	1	-1	0	1	1	0	0	1	0	1	0	0.0298727	0.30211	190.275	4.91313	2.00954	1.22661	141.506	1.70371	5.91595	0.279008	4.88915	0.146052	1.47706	930.283	24.021	9.82493	5.99707	691.842	8.32968	28.924	1.36411
NCU09026		feruloyl esterase	0	-1	-1	0	-1	0	0	0	-1	-1	-1	0	0.0144392	0.236613	0	0.846683	0.585262	0.0698218	0.169479	0.152626	0	0.634759	0	0.00916539	0.150192	0	0.53744	0.3715	0.04432	0.107579	0.0968809	0
NCU09491	fea-1	feruloyl esterase	1	-1	-1	1	1	1	1	1	1	1	-1	0.028053	0.125592	17.9487	8.4407	23.6859	5.77241	20.8185	37.7768	50.4139	0.119848	2.87057	0.0805279	0.360521	51.5228	24.2296	67.9918	16.5701	59.7608	108.441	144.716	0.344031
NCU09774	ce1-5	feruloyl esterase	0	0	0	1	0	0	0	1	1	1	0	0	0	206.935	0	4.10241	2.50477	105.002	63.9132	17.3852	3.84643	0.0119258	0	0	2.46788	0	0.0489247	0.0298715	1.25223	0.762219	0.207334	0.045872
NCU00710	ce1-4	acetyl esterase	1	0	0	1	1	0	0	1	1	1	0	0.813677	0.766815	65.6197	10.4247	1.19973	1.15934	8.04198	4.15118	9.33485	0.61069	2.14153	1.74252	1.64216	140.527	22.3249	2.56927	2.48276	17.2222	8.88988	19.9909	1.30781
NCU03181		acetyl esterase	1	-1	-1	1	0	0	0	1	1	0	0	0.0958513	0.260952	45.4391	1.36542	1.07069	2.22141	28.6267	1.97099	1.03345	0.270452	6.60463	0.633062	1.72349	300.109	9.0181	7.07152	14.6716	189.069	13.0177	6.82556	1.78623
NCU04494	ce1-2	acetyl esterase	1	0	0	0	0	0	0	0	0	1	0	0.740452	1.0698	5.00177	1.46627	0.71813	0.934089	3.31091	3.74462	3.72283	0.597801	12.4154	9.19299	13.2819	62.0988	18.2043	8.91585	11.5971	41.1062	46.4908	46.2203	7.42191
NCU04870	ce1-1	acetyl esterase	1	0	0	1	1	1	0	1	1	1	0	0.120654	0.235136	981.015	567.875	21.4768	1.41374	422.727	71.9144	38.4621	1.60747	1.25601	0.151542	0.295334	1232.17	713.258	26.9751	1.77568	530.95	90.3254	48.3088	2.019
NCU05159	ce5-1	acetyl esterase	1	-1	-1	1	1	0	0	1	1	1	-1	0.0836367	0.204517	171.718	47.1286	1.17188	1.35862	65.3222	2.94129	9.19243	0.0894618	16.122	1.34839	3.29722	2768.43	759.806	18.893	21.9037	1053.12	47.4194	148.2	1.4423
NCU09663	ce5-2	acetyl esterase	1	0	0	0	0	0	0	0	1	1	1	0.964875	1.22861	0.785811	0.6521	0.573177	0.818502	0.947848	2.19321	3.00564	1.84341	81.6535	78.7854	100.32	64.1643	53.2463	46.8019	66.8336	77.3951	179.083	245.422	150.521
NCU09664	ce5-3	acetyl esterase	1	0	0	1	1	0	0	1	1	1	0	0.160049	0.605603	186.28	28.8659	1.38807	0.983719	166.082	5.93657	2.91906	1.02961	0.765605	0.122535	0.463653	142.617	22.0999	1.06271	0.753141	127.154	4.54507	2.23484	0.788276
NCU00709	gh3-8	extracellular b-xylosidase	1	-1	-1	1	1	1	0	0	1	1	-1	0.11676	0.185892	18.3596	263.932	6.53474	1.0038	0.622847	32.6687	50.4143	0.0642578	1.72123	0.200971	0.319963	31.6011	454.287	11.2478	1.72777	1.07206	56.2303	86.7746	0.110603
NCU09923	gh3-7	extracellular b-xylosidase	1	-1	-1	1	1	1	0	0	1	1	0	0.0431265	0.0826572	15.7355	204.096	5.5105	1.06128	1.94767	40.6455	63.2726	0.00456167	2.03651	0.0878274	0.168332	32.0454	415.643	11.2222	2.16131	3.96645	82.7749	128.855	0.00928987
NCU09416		acetyl mannan esterase	1	0	0	1	1	1	1	1	1	1	0	0.447427	1.61909	817.939	50.742	7.96432	39.1616	2536.36	139.324	34.9484	0.770013	0.355644	0.159125	0.57582	290.895	18.0461	2.83246	13.9276	902.042	49.5497	12.4292	0.273851
NCU08412	gh5-7	endo-b-1,4-mannanase	1	-1	0	1	1	1	1	1	1	1	0	0.0218193	0.721307	47.8777	13.2593	2.96345	20.8232	76.4657	6.04833	2.66663	0.598895	25.7599	0.562062	18.5808	1233.33	341.558	76.3381	536.404	1969.75	155.804	68.692	15.4275
NCU00985	gh2-4	(probable) extracellular b-mannosidase	1	-1	-1	0	-1	0	1	0	-1	-1	-1	0.00209435	0.103194	1.04855	0.0334306	1.00376	5.73512	0.730937	0.0949484	0.268121	0.0545964	38.6832	0.081016	3.99186	40.5612	1.2932	38.8288	221.853	28.275	3.67291	10.3718	2.11196
NCU04885	gh31-4	a-xylosidase	0	-1	0	0	0	0	1	0	0	0	-1	0.133295	0.415853	0.939688	0.339665	2.01179	2.67215	0.40422	0.626446	1.19337	0.136589	28.657	3.81985	11.9171	26.9286	9.73377	57.6518	76.5758	11.5837	17.9521	34.1985	3.91424
NCU06381	gh17-1	endo-b-1,3-glucanase	0	0	0	0	0	0	0	0	0	0	0	0.416966	0.503335	0.617446	0.297953	0.745472	1.02313	0.301063	0.314541	0.315554	0.35014	2.99403	1.24841	1.507	1.84865	0.892081	2.23197	3.06329	0.901391	0.941746	0.944778	1.04833
NCU07347	gh17-2	endo-b-1,3-glucanase	0	0	0	0	0	0	0	0	0	0	0	0.573196	0.946802	0.780226	0.913792	1.16713	0.905499	0.733286	1.00999	1.24774	0.983498	21.1148	12.1029	19.9915	16.4743	19.2945	24.6437	19.1194	15.4832	21.3257	26.3457	20.7663
NCU09175	gh17-3	endo-b-1,3-glucanase	0	0	0	0	0	0	0	0	0	0	1	0.374292	1.29638	2.13929	1.23002	1.81268	1.45637	1.71076	0.761665	1.13282	2.1884	690.613	258.491	895.3	1477.42	849.469	1251.86	1005.78	1181.47	526.016	782.338	1511.34
NCU03914	gh5-4	exo-b-1,3-glucanase	0	0	0	0	0	0	0	0	0	0	0	0.454637	0.474101	0.573461	0.602104	1.18073	1.21666	0.48383	0.517982	0.713661	0.398984	13.0734	5.94363	6.19809	7.49706	7.87152	15.4361	15.9058	6.32529	6.77177	9.32995	5.21607
NCU09326	gh17-4	exo-b-1,3-glucanase	0	1	1	0	1	0	0	0	1	1	1	2.13977	3.45293	1.85184	2.25551	2.15841	1.43727	1.73863	3.01199	4.40185	5.54534	497.253	1064.01	1716.98	920.834	1121.56	1073.28	714.688	864.539	1497.72	2188.84	2757.44
NCU02369	gh28-1	endogalacturonase	1	0	0	0	0	0	0	0	1	1	0	2.67583	2.35946	0.972637	2.19545	1.77917	0.962296	1.60523	27.3759	15.1811	3.91296	3.5075	9.38547	8.27582	3.41152	7.70055	6.24043	3.37525	5.63033	96.021	53.2477	13.7247
NCU06961	gh28-2	exogalacturonase	1	-1	-1	0	1	1	0	0	1	1	-1	0.00178242	0.0326018	0.765982	4.81671	29.5968	0.522289	1.0843	52.636	25.4749	0.024547	89.6216	0.159743	2.92183	68.6486	431.681	2652.52	46.8084	97.1769	4717.33	2283.11	2.19994
NCU06326	pl1-1	pectate lyase	1	0	0	1	1	1	1	1	1	1	0	0.660811	0.487589	3.98497	16.3735	25.1593	2.64433	9.28513	314.277	88.5366	0.675015	4.83744	3.19663	2.35868	19.277	79.2057	121.706	12.7918	44.9162	1520.3	428.29	3.26534
NCU08176	pl3-1	pectate lyase	1	0	0	0	0	0	0	0	1	1	0	0.105672	0.657343	86.2155	14.4201	15.8902	5.87105	221.495	593.142	166.471	0.38088	1.27947	0.135204	0.841048	110.31	18.45	20.3309	7.51182	283.395	758.906	212.994	0.487324
NCU10045	ce8-1	pectin methyl esterase	1	-1	0	1	1	1	1	1	1	1	-1	0.170917	0.341858	13.3367	11.3273	22.5078	2.7547	20.0004	79.2378	22.5848	0.217842	19.0856	3.26204	6.52455	254.538	216.188	429.575	52.5751	381.72	1512.3	431.043	4.15763
NCU05598	pl4-1	rhamnogalacturonan lyase	1	1	1	1	1	1	0	1	1	1	1	1.92545	6.35476	10.3911	4.16915	3.47488	1.77401	26.4411	37.4871	14.8396	10.0654	4.88637	9.40846	31.0517	50.7746	20.372	16.9796	8.66845	129.201	183.176	72.5119	49.1831
NCU00972	gh53-1	endo-b-1,4-galactanase	1	0	1	1	1	0	0	1	1	1	0	0.711872	1.9338	16.3878	23.2663	1.80245	1.30581	88.7212	52.8832	10.4552	1.25843	6.9507	4.94801	13.4413	113.907	161.717	12.5283	9.07628	616.675	367.576	72.6707	8.74696
NCU05882	gh5-5	endo-b-1,6-galactanase	1	-1	0	0	0	0	0	0	1	1	0	0.146124	0.502271	0.738187	0.612595	1.88127	0.85994	0.633555	4.0775	2.06	0.49119	25.5213	3.72928	12.8186	18.8395	15.6342	48.0125	21.9468	16.1691	104.063	52.5739	12.5358
NCU09702		endo-b-1,6-galactanase	0	0	0	0	0	0	0	0	-1	0	0	0.280796	0.293632	0.718784	0.546373	0.627018	0.482831	0.360324	0.340219	0.513404	0.441931	7.41043	2.08082	2.17594	5.3265	4.04886	4.64648	3.57799	2.67015	2.52117	3.80455	3.2749
NCU00852	gh43-1	endoarabinanase	0	0	0	0	0	0	0	0	0	0	0	0	0.294266	0.908179	0.706984	0.316066	0	0.747463	0.100249	0.0338606	0	0.179665	0	0.0528693	0.163168	0.12702	0.056786	0	0.134293	0.0180112	0.00608355	0
NCU05965	gh43-7	endoarabinanase	1	0	0	0	1	1	0	0	1	1	0	0.382534	0.52896	0.897925	52.2262	11.3263	1.11399	1.62578	65.6731	23.4895	0.366	6.84171	2.61719	3.61899	6.14334	357.316	77.4912	7.62162	11.1231	449.316	160.708	2.50406
NCU09924	gh93-1	exoarabinanase	1	-1	-1	1	1	1	0	0	1	1	-1	0.0557278	0.0482831	6.72651	141.998	3.22829	0.58145	1.17373	28.5864	26.4571	0.084951	2.64372	0.147329	0.127647	17.783	375.402	8.53469	1.53719	3.10302	75.5743	69.9451	0.224587
NCU00937	gh79-1	extracellular b-glucuronidase	0	0	-1	0	0	0	0	0	0	0	-1	0.00784632	0.0173979	0.458515	1.02677	1.92184	0.412043	0.122091	1.37638	0.366175	0.00913823	141.271	1.10845	2.45781	64.7747	145.053	271.499	58.2096	17.2478	194.442	51.7298	1.29096
NCU08179	gh79-2	extracellular b-glucuronidase	1	0	0	0	0	0	0	0	1	1	0	0.278875	0.361491	1.72583	0.875224	1.35697	1.27723	1.12108	6.54605	2.37349	0.234624	1.7865	0.498212	0.645804	3.0832	1.56359	2.42423	2.28178	2.00281	11.6945	4.24024	0.419157
NCU09976	ce12-1	rhamnogalacturonan acetyl esterase	1	0	0	1	1	0	0	1	1	1	0	0.37822	0.836919	9.78374	3.1307	0.925152	0.962932	12.7388	57.172	22.1064	0.544022	1.18703	0.44896	0.99345	11.6136	3.71624	1.09819	1.14303	15.1214	67.865	26.2411	0.645771
NCU00743	gh13-7	amylo-a-1,6-glucosidase	0	0	0	0	0	0	0	0	0	0	0	0.777192	1.58081	0.995224	1.24306	0.88537	0.921973	0.502522	0.855731	0.929938	0.819041	74.3075	57.7511	117.466	73.9526	92.3684	65.7896	68.5095	37.3411	63.5872	69.1013	60.8608
NCU02478	gh13-8	a-amylase	1	1	1	0	0	0	0	0	0	1	1	3.59286	5.18096	1.93894	1.51562	0.570579	0.988741	0.874439	1.13506	2.15321	10.5554	3.5699	12.8261	18.4955	6.92183	5.41061	2.03691	3.52971	3.12166	4.05204	7.68673	37.6816
NCU05429	gh13-9	a-amylase	0	0	0	0	0	0	0	0	0	0	-1	0.532128	1.02343	0.577351	0.564427	0.963283	0.866326	0.333042	0.773891	0.387896	0.175419	279.189	148.564	285.731	161.19	157.582	268.938	241.869	92.9818	216.062	108.296	48.9751
NCU05873	gh13-6	a-amylase	1	0	0	0	0	0	0	0	0	1	1	0.526652	1.4009	0.749123	0.452859	0.562253	0.76412	0.48159	0.972316	1.83992	1.36683	11.6933	6.15831	16.3811	8.75973	5.29542	6.5746	8.93509	5.63138	11.3696	21.5147	15.9827
NCU08131	gh13-1	a-amylase	0	-1	0	0	0	0	0	0	0	0	0	0.134673	0.328387	1.04208	0.548948	1.61674	1.3938	1.33742	0.762729	1.10016	0.513834	988.653	133.144	324.661	1030.25	542.719	1598.39	1377.98	1322.24	754.074	1087.68	508.003
NCU08132	gh13-10	a-amylase	1	1	1	0	0	0	0	0	0	1	1	1.16767	1.73411	1.21333	1.32808	1.66429	1.57471	1.73342	1.07864	2.30513	2.55087	36.992	43.1943	64.1481	44.8836	49.1285	61.5656	58.2517	64.1227	39.9012	85.2715	94.3619
NCU09486	gh13-3	a-amylase	0	-1	-1	0	-1	0	0	0	-1	-1	-1	0.0873392	0.228717	0.512094	0.25944	0.903869	1.06395	0.413944	0.233219	0.257392	0.148696	15.3999	1.34501	3.52221	7.88618	3.99534	13.9195	16.3847	6.37468	3.59154	3.9638	2.2899
NCU09805	gh13-2	a-amylase	0	0	0	0	0	0	0	0	0	0	0	0.547443	0.752364	0.539688	1.44592	0.581432	0.519483	1.64057	0.750007	0.525658	0.87683	2.28829	1.25271	1.72163	1.23496	3.30869	1.33049	1.18873	3.75411	1.71624	1.20286	2.00644
NCU08746		starch-active lytic polysaccharide monooxygenase (LPMO)	1	-1	1	1	1	0	0	1	1	1	1	0.0532631	2.82265	5.52441	10.5771	0.903455	0.734485	90.2495	8.4104	2.41469	1.36697	10.1804	0.542238	28.7356	56.2405	107.679	9.1975	7.47732	918.772	85.6209	24.5825	13.9162
NCU01517	gla-1	extracellular a-glucosidase	1	-1	1	0	1	0	0	1	1	1	1	0.0408227	5.34064	0.439161	8.8585	1.07715	1.51821	8.65202	14.2695	8.14047	2.81745	114.822	4.68734	613.222	50.4252	1017.15	123.681	174.324	993.442	1638.45	934.703	323.504
NCU02583	gla-2	extracellular a-glucosidase	0	-1	-1	0	0	0	0	0	0	0	-1	0.0319737	0.223364	0.49585	1.45202	1.06143	1.08085	0.447813	1.14001	0.763998	0.0184901	110.677	3.53876	24.7213	54.8793	160.706	117.476	119.626	49.5626	126.173	84.5571	2.04643
NCU03098	gh15-1	extracellular a-glucosidase	0	0	-1	0	-1	0	0	0	-1	-1	-1	0.0022421	0.0187333	0.167836	0.0517197	0.707871	0.505062	0.272817	0.036881	0.0348314	0.0101416	47.6602	0.106859	0.892834	7.99908	2.46497	33.7373	24.0713	13.0025	1.75776	1.66007	0.483349
NCU04203	gh31-2	extracellular a-glucosidase	0	0	0	0	0	0	0	0	0	1	0	0.781818	0.950815	1.38689	1.09268	1.41192	1.26694	1.45438	1.24477	1.43278	0.402266	83.7835	65.5035	79.6626	116.199	91.5488	118.295	106.148	121.853	104.291	120.043	33.7033
NCU04674	gh31-3	extracellular a-glucosidase	0	-1	0	0	1	0	0	0	1	0	0	0.0274608	0.834622	0.893759	5.49655	1.432	0.7172	0.939751	2.17848	1.45047	0.303818	85.7536	2.35486	71.5719	76.6431	471.349	122.8	61.5025	80.5871	186.813	124.383	26.0535
NCU09281	gh31-1	extracellular a-glucosidase	0	-1	-1	0	-1	0	0	0	0	0	-1	0.0193777	0.0593259	0.19315	0.0413332	1.2091	1.59469	0.439074	0.106491	0.0910959	0.0162412	77.6821	1.5053	4.60856	15.0043	3.21085	93.9254	123.879	34.1082	8.27247	7.07652	1.26165
NCU08398		extracellular aldose 1-epimerase	0	-1	-1	1	0	0	0	1	1	0	-1	0.0102642	0.0630639	59.6675	1.14474	2.04956	1.48132	55.5851	3.95189	0.885147	0.0413356	11.4426	0.117449	0.721618	682.753	13.0988	23.4524	16.9502	636.04	45.2201	10.1284	0.472988
NCU08516		extracellular aldose 1-epimerase	0	-1	-1	0	0	0	0	0	0	0	-1	0.00638432	0.0433301	0.514138	1.09477	2.17713	1.06303	0.234347	1.54337	1.12729	0.0215243	345.307	2.20455	14.9622	177.535	378.031	751.78	367.071	80.9218	532.935	389.262	7.43248
NCU00801	cdt-1	cellodextrin transporter	1	-1	1	1	0	0	0	1	1	1	0	0.0740334	2.80154	38.4034	0.637659	1.90196	3.01798	39.7434	2.40577	2.29354	0.586506	49.5395	3.66758	138.787	1902.49	31.5893	94.222	149.509	1968.87	119.181	113.621	29.0552
NCU00809		cellobiose transporter	0	0	0	0	1	0	0	0	1	1	0	0.407756	0.764527	1.90321	4.41719	1.51544	0.996223	1.6139	18.1045	6.00836	0.994558	12.2314	4.98742	9.35121	23.2788	54.0283	18.5359	12.1852	19.7402	221.443	73.4904	12.1648
NCU08114	cdt-2	cellodextrin and xylodextrin transporter	1	-1	1	1	1	1	0	1	0	1	-1	0.0269994	3.07949	94.2224	19.6397	3.35171	1.04947	67.1481	0.957772	7.21644	0.0318083	93.251	2.51772	287.166	8786.33	1831.42	312.55	97.864	6261.63	89.3132	672.941	2.96616
NCU05853	cdt-3	cellobionic acid transporter	1	-1	-1	1	0	1	0	1	0	0	-1	0.00667384	0.175355	12.7964	1.08266	3.12008	0.612913	12.2122	0.319593	0.602742	0.0100054	321.456	2.14535	56.3688	4113.48	348.029	1002.97	197.025	3925.69	102.735	193.755	3.2163
NCU01633	glt-1	glucose transporter	1	1	1	1	0	0	1	0	1	1	1	28.2259	181.334	4.38631	0.345452	1.66112	4.10144	0.611849	7.37537	21.7998	169.164	13.3984	378.181	2429.58	58.7693	4.62849	22.2562	54.9526	8.19778	98.8178	292.082	2266.52
NCU04963	an29-2	glucose and xylose transporter	1	-1	1	0	1	0	0	1	1	1	1	0.0299552	3.4707	1.50783	5.16511	0.76687	1.04149	3.86406	5.87482	4.49753	1.95575	254.13	7.61252	882.011	383.186	1312.61	194.885	264.675	981.974	1492.97	1142.96	497.016
NCU06138	xy31	glucose and xylose transporter	1	-1	-1	1	1	0	0	0	0	1	-1	0.0420108	0.0322881	24.9333	38.9378	1.27942	0.354275	1.07762	1.11109	5.24219	0.0219337	22.5026	0.945352	0.726567	561.065	876.203	28.7904	7.97212	24.2493	25.0023	117.963	0.493565
NCU10021	hgt-1	glucose transporter	1	-1	1	0	1	0	0	1	1	1	0	0.0424588	3.33762	1.60601	7.6365	0.564711	0.845013	6.92661	5.53952	5.05238	0.63522	463.861	19.695	1548.19	744.965	3542.27	261.947	391.968	3212.98	2569.57	2343.6	294.654
NCU01132	xat-1	xylose and arabinose transporter	1	-1	-1	0	1	1	0	-1	1	1	-1	0.00377496	0.0214169	0.529264	3.57472	3.13322	1.11112	0.155049	5.67361	5.20502	0.0122908	48.055	0.181406	1.02919	25.4338	171.783	150.567	53.3947	7.4509	272.645	250.127	0.590635
NCU02188	lat-1	xylose and arabinose transporter	1	-1	-1	0	1	1	0	0	1	1	-1	0.000876234	0.0685536	0.857992	8.77916	15.9283	1.00936	1.07299	8.06932	6.95306	0.0121341	190.524	0.166944	13.0611	163.468	1672.64	3034.72	192.307	204.43	1537.4	1324.72	2.31184
NCU00988	gat-1	galacturonic acid and glucuronic acid transporter	1	-1	-1	0	1	1	0	0	1	1	-1	0.00115137	0.0344218	0.925156	1.92605	6.03588	0.901295	0.709516	5.79372	4.34512	0.00418575	211.182	0.243149	7.26925	195.376	406.747	1274.67	190.337	149.837	1223.53	917.61	0.883953
NCU00821	an25	xylose transporter	1	-1	0	0	0	0	0	0	0	1	-1	0.164623	0.492861	0.577988	0.729458	1.67676	1.78362	0.580159	1.06086	1.7026	0.0340601	275.84	45.4095	135.951	159.432	201.214	462.518	491.994	160.031	292.629	469.646	9.39514
NCU04537		xylose transporter	1	0	1	0	1	0	0	0	1	1	0	0.400628	4.02477	1.8207	12.0824	0.744373	0.523984	0.353516	23.5177	38.8114	0.641098	4.2741	1.71233	17.2023	7.78184	51.6416	3.18153	2.23956	1.51096	100.517	165.884	2.74012
NCU05627	xyt-1	xylose transporter	1	0	1	0	1	0	1	1	1	1	1	0.245212	14.0528	0.711969	10.0516	1.00205	3.4378	6.00552	7.6291	9.94435	8.12705	45.7634	11.2218	643.104	32.5822	459.994	45.8573	157.325	274.833	349.134	455.087	371.922
NCU09287		xylose transporter	0	-1	-1	0	0	0	0	0	0	0	-1	0.000872969	0.122332	0.447931	0.393317	1.45321	0.580505	0.313319	0.498317	0.402244	0.0560488	732.644	0.639575	89.6255	328.174	288.161	1064.68	425.303	229.551	365.089	294.702	41.0638
NCU05897		fucose transporter	1	-1	1	0	1	0	0	1	1	1	1	0.00442909	4.19866	1.95626	8.58549	0.910075	3.32444	4.16644	4.32294	4.51818	2.16087	291.674	1.29185	1224.64	570.589	2504.16	265.445	969.652	1215.24	1260.89	1317.84	630.268
NCU01868		maltose transporter	0	-1	-1	0	-1	0	0	0	-1	-1	-1	0.00722659	0.0457473	0.384606	0.101129	0.59702	0.398992	0.220289	0.124453	0.125145	0.0589253	40.4367	0.29222	1.84987	15.5522	4.08931	24.1415	16.1339	8.90777	5.03245	5.06047	2.38274
NCU06522		maltose transporter	0	-1	-1	0	0	0	0	-1	-1	-1	-1	0.0798775	0.0866594	0.463997	0.310328	0.729596	0.846799	0.186807	0.204825	0.207097	0.214083	16.8411	1.34523	1.45944	7.81423	5.22627	12.2872	14.261	3.14604	3.44948	3.48774	3.6054
NCU12154		maltose transporter	0	0	0	0	0	0	0	0	0	0	0	0.299973	0.450969	0.687314	1.11629	0.909171	0.995047	1.08691	0.443525	0.532228	0.753039	2.33484	0.700389	1.05294	1.60477	2.60635	2.12277	2.32327	2.53775	1.03556	1.24266	1.75822
NCU00130	gh1-1	intracellular b-glucosidase	1	-1	1	1	1	1	0	1	1	1	-1	0.0781129	9.79814	179.553	7.63519	3.00099	1.41924	380.526	2.23116	2.71522	0.0512523	31.1732	2.43503	305.439	5597.24	238.013	93.5502	44.2421	11862.2	69.5524	84.6422	1.5977
NCU05577	gh3-5	intracellular b-glucosidase	0	0	0	0	0	0	0	0	0	0	0	0.464251	1.02261	1.3525	0.730222	2.1664	1.55635	2.23826	0.877163	0.840543	0.286123	23.0211	10.6875	23.5415	31.1359	16.8105	49.8729	35.8288	51.527	20.1932	19.3502	6.58686
NCU07487	gh3-6	intracellular b-glucosidase	1	0	1	1	0	0	0	1	0	0	0	0.227104	9.47105	117.852	0.673971	2.04248	1.10673	511.484	0.682502	0.629804	0.321982	1.09664	0.24905	10.3863	129.241	0.739101	2.23986	1.21368	560.912	0.748456	0.690666	0.353097
NCU08054	gh3-2	intracellular b-glucosidase	0	0	0	0	0	0	0	0	0	0	0	0.337854	0.62579	0.732049	0.69455	1.71869	1.37726	0.525023	0.723708	0.940338	0.336828	28.3087	9.5642	17.7153	20.7234	19.6618	48.6539	38.9884	14.8627	20.4872	26.6197	9.53517
NCU09425	gh94-1	cellobiose phosphorylase	1	-1	0	0	0	0	0	1	0	0	-1	0.03317	0.311133	3.39136	0.583512	0.811239	0.713147	3.12775	0.700736	0.904502	0.051726	127.968	4.24469	39.815	433.984	74.6707	103.812	91.2598	400.251	89.6716	115.747	6.61925
NCU10058	rg-1	phosphoglucomutase	0	0	0	0	0	0	0	0	0	0	0	0.525371	0.598079	0.738254	0.882839	0.781159	0.706377	0.451998	0.754861	0.586364	0.387601	532.841	279.939	318.681	393.372	470.413	416.234	376.387	240.843	402.221	312.439	206.53
NCU00575		hexokinase	1	1	1	0	1	0	0	1	0	0	1	1.66907	3.49002	2.05303	1.83912	0.960596	1.22728	3.44535	1.32703	1.32053	2.24028	98.9485	165.152	345.332	203.144	181.978	95.0495	121.437	340.912	131.308	130.664	221.672
NCU02542		hexokinase	0	0	0	0	0	0	0	0	0	0	0	0.714659	0.743036	0.60367	0.608026	0.727134	0.806695	0.387436	0.595899	0.565309	0.593818	307.133	219.495	228.211	185.407	186.745	223.327	247.763	118.994	183.02	173.625	182.381
NCU04728		hexokinase	0	-1	0	0	0	0	0	0	0	0	0	0.0778268	0.478767	0.498899	0.384671	1.0419	1.20576	0.505188	0.372294	0.440745	0.340094	19.4627	1.51472	9.31809	9.70993	7.48673	20.2781	23.4673	9.83231	7.24585	8.57809	6.61916
NCU06996		hexokinase	0	-1	0	0	0	0	0	0	0	0	0	0.182789	0.356858	0.836481	0.543288	1.03477	0.875068	0.670325	0.646398	0.645494	0.477319	18.4716	3.37641	6.59174	15.4511	10.0354	19.1138	16.1639	12.382	11.94	11.9233	8.81685
NCU07626		hexokinase	0	-1	0	0	0	0	0	0	0	0	-1	0.0174599	0.295362	0.305653	0.661839	0.811322	0.803769	0.188977	0.771597	0.58282	0.142839	11.6886	0.204082	3.45237	3.57265	7.73596	9.4832	9.39492	2.20887	9.01888	6.81234	1.66959
NCU04923	gcy-1	glyceraldehyde reductase	1	1	1	0	0	0	0	0	0	1	1	3.26937	5.5104	0.850794	0.922064	0.943135	1.83882	0.832948	0.986942	2.36377	2.25057	36.1184	118.084	199.027	30.7293	33.3035	34.0646	66.4152	30.0848	35.6468	85.3755	81.2871
NCU01900	gh43-2	intracellular b-xylosidase	1	-1	0	1	1	0	0	1	1	1	-1	0.0986685	0.845044	51.2461	87.1016	0.706379	0.705864	4.37763	1.47274	11.568	0.0599733	26.1859	2.58372	22.1282	1341.92	2280.83	18.4971	18.4837	114.632	38.5649	302.917	1.57045
NCU09652	gh43-5	intracellular b-xylosidase	1	-1	-1	1	1	0	0	0	0	1	-1	0.0352528	0.241611	7.22489	15.311	1.02833	0.563662	0.88604	0.873027	3.28966	0.03641	50.3962	1.77661	12.1763	364.107	771.615	51.8237	28.4064	44.653	43.9973	165.786	1.83493
NCU08384		D-xylose reductase, L-arabinose reductase, D-galactose reductase	1	0	1	1	1	0	0	1	1	1	0	0.414371	3.97049	216.621	648.411	1.21996	1.54976	4.11419	41.3461	175.125	0.177565	10.6128	4.39764	42.1381	2298.96	6881.46	12.9472	16.4473	43.6631	438.798	1858.57	1.88446
NCU00891		xylitol dehydrogenase, D-sorbitol dehydrogenase	1	0	0	1	1	0	0	1	1	1	-1	0.274917	0.665266	18.2006	47.104	1.4072	2.30539	6.57486	2.66577	4.95828	0.225386	30.0465	8.26029	19.9889	546.866	1415.31	42.2813	69.2689	197.552	80.0971	148.979	6.77205
NCU11353		xylulokinase	1	-1	0	1	1	0	0	0	0	1	0	0.199579	0.625433	5.97095	18.2766	1.01386	1.35619	0.72146	0.597632	3.63583	0.821703	30.3121	6.04966	18.9582	180.992	554.002	30.7322	41.109	21.869	18.1155	110.21	24.9075
NCU00519		ribulose-phosphate 3-epimerase	0	0	0	0	0	0	0	0	0	0	0	0.605772	0.605538	0.610618	0.865804	0.659546	0.616923	0.437708	0.752359	0.561092	0.330877	135.364	82	81.9682	82.6559	117.199	89.279	83.5094	59.2501	101.843	75.9518	44.789
NCU00643		L-arabitol dehydrogenase, galactitol dehydrogenase	1	-1	0	0	1	1	0	0	1	1	-1	0.142023	0.642579	0.79014	37.41	8.81337	0.682388	0.558462	31.7524	23.0281	0.172225	26.9182	3.82302	17.2971	21.2692	1007.01	237.24	18.3687	15.0328	854.718	619.877	4.63598
NCU09041		L-xylulose reductase, L-sorbitol reductase	0	-1	0	0	0	0	0	0	0	0	0	0.100989	0.868154	0.668746	0.779871	1.63609	1.21176	0.391465	0.41723	0.424127	0.515927	333.673	33.6973	289.68	223.143	260.222	545.92	404.33	130.621	139.219	141.52	172.151
NCU00890	gh2-1	intracellular b-mannosidase	0	0	0	0	0	0	0	0	0	0	0	0.220282	0.668843	19.5843	7.01023	1.45749	6.16475	22.4657	4.09166	2.27283	0.165967	2.47668	0.545567	1.65651	48.504	17.3621	3.60975	15.2681	55.6404	10.1337	5.62907	0.411048
NCU02322		mannose-6-phosphate isomerase	0	-1	0	0	0	0	0	0	0	0	-1	0.0243025	0.313965	0.545467	1.10277	1.08994	1.2281	0.520759	0.592722	0.483416	0.172141	24.4226	0.593532	7.66784	13.3217	26.9326	26.6193	29.9935	12.7183	14.4758	11.8063	4.20414
NCU07165		mannose-6-phosphate isomerase	0	0	0	0	0	0	0	0	0	0	0	0.558051	0.689479	0.881624	0.986816	0.950986	0.811917	0.578454	0.629089	0.562283	0.350929	95.9594	53.5502	66.162	84.6	94.6942	91.256	77.911	55.5081	60.367	53.9564	33.6749
NCU08687		galactokinase	1	0	0	1	1	0	0	1	1	1	0	0.474427	1.50877	6.48085	5.17144	1.6718	2.21434	3.45301	2.48668	2.16082	0.339815	31.2153	14.8094	47.0967	202.301	161.428	52.1858	69.1214	107.787	77.6225	67.4506	10.6074
NCU04460		galactose-1-phosphate uridylyltransferase	1	0	0	0	1	0	0	0	1	0	0	0.823882	1.00302	0.980666	4.21031	1.15917	0.675796	0.883482	3.18863	1.73209	0.135211	18.2115	15.0041	18.2664	17.8594	76.6759	21.1102	12.3072	16.0895	58.0697	31.5439	2.46239
NCU07072		galactose-1-phosphate uridylyltransferase	1	1	1	0	1	0	0	0	1	0	1	3.14028	1.79571	0.822864	2.00758	0.775714	0.766619	1.09526	1.43106	1.40791	1.40806	9.46856	29.7339	17.0028	7.79134	19.0089	7.34489	7.25878	10.3705	13.5501	13.3309	13.3323
NCU02654	gh105-1	unsaturated rhamnogalacturonyl hydrolase	1	-1	-1	0	1	1	0	0	1	1	-1	0.0361118	0.0775082	0.586298	2.47481	4.4797	0.430918	0.674685	12.5333	6.46154	0.077412	9.98305	0.360506	0.773768	5.85304	24.7062	44.721	4.30187	6.73542	125.121	64.5058	0.772808
NCU01906		D-galacturonate reductase	1	0	0	0	1	1	0	0	1	1	0	0.102888	0.659086	2.16916	12.0853	4.58781	0.540466	1.46145	8.92376	5.51432	0.205441	55.5361	5.71402	36.6031	120.467	671.17	254.789	30.0154	81.1631	495.591	306.244	11.4094
NCU09533		D-galacturonate reductase	1	0	0	0	1	1	0	0	1	1	-1	0.198529	0.540309	0.379559	41.3873	43.6414	0.58262	0.46866	77.9589	42.6141	0.124426	42.2663	8.39111	22.8369	16.0426	1749.29	1844.56	24.6252	19.8085	3295.04	1801.14	5.25902
NCU07064		L-galactonate dehydratase	1	-1	0	0	1	1	0	0	1	1	-1	0.134702	0.604943	0.886432	16.7871	15.8366	0.704658	1.26839	24.4885	15.8794	0.0776499	29.8942	4.0268	18.0843	26.4992	501.838	473.421	21.0652	37.9176	732.063	474.703	2.32128
NCU05977		2-keto-3-deoxy-L-galactonate aldolase	1	-1	-1	-1	0	0	0	-1	0	1	-1	0.0158099	0.0800053	0.150172	1.16655	1.92612	1.45022	0.139631	0.949754	1.52452	0.0246724	100.259	1.58508	8.02125	15.0561	116.957	193.111	145.397	13.9992	95.2214	152.846	2.47363
NCU09532		2-keto-3-deoxy-L-galactonate aldolase	1	-1	-1	0	1	1	0	0	1	1	-1	0.011378	0.112994	0.424947	21.0124	19.5571	0.564443	0.560957	32.0109	20.171	0.0655903	56.8454	0.646787	6.4232	24.1563	1194.46	1111.73	32.086	31.8878	1819.67	1146.63	3.72851
NCU01399		4-deoxy-L-erythro-5-hexoseulose uronate reductase	0	0	0	0	0	0	0	0	0	0	-1	0.183514	0.300385	0.567223	0.628578	1.02996	0.836368	0.550186	0.542368	0.536673	0.175475	44.0864	8.09045	13.2429	25.0068	27.7117	45.4071	36.8724	24.2557	23.911	23.6599	7.73605
NCU09035		L-rhamnose 1-dehydrogenase	1	0	0	0	1	0	0	0	1	1	-1	0.315699	0.369035	0.766089	3.49431	1.6351	0.668012	0.161879	3.74605	1.65499	0.0319745	14.6326	4.6195	5.39994	11.2099	51.1309	23.9258	9.77475	2.36871	54.8145	24.2169	0.46787
NCU03605		L-rhamnono-1,4-lactonase	1	0	0	0	0	0	0	0	1	0	-1	0.524086	0.613999	0.784812	1.55449	0.949802	0.625349	0.689262	1.43209	1.11053	0.160475	37.4859	19.6458	23.0163	29.4194	58.2714	35.6041	23.4417	25.8376	53.683	41.6292	6.01554
NCU09034		L-rhamnonate dehydratase	1	-1	-1	0	1	1	0	0	1	1	-1	0.0378597	0.176536	0.564352	2.41098	6.02917	0.505096	0.267035	13.7168	5.23401	0.0701092	12.6202	0.477798	2.22793	7.12226	30.4271	76.0895	6.37443	3.37004	173.109	66.0544	0.884795
NCU05037		L-2-keto-3-deoxy-rhamnonate aldolase	1	-1	-1	0	0	0	0	0	1	1	-1	0.0223173	0.0673969	0.411178	2.00257	1.81802	1.25541	0.284106	2.40196	1.91535	0.027307	12.587	0.280909	0.848328	5.17552	25.2064	22.8835	15.8019	3.57606	30.2335	24.1086	0.343714
NCU00378		lactaldehyde dehydrogenase	0	-1	0	0	0	0	0	0	0	0	-1	0.146243	0.356197	0.826889	0.975729	1.09556	0.992265	0.372575	0.954993	0.665185	0.0205494	260.076	38.0344	92.6384	215.054	253.764	284.93	258.065	96.898	248.371	172.999	5.34442
NCU00417		lactaldehyde dehydrogenase	0	0	0	0	0	0	0	0	0	0	0	1.01238	0.730489	0.643099	0.871347	1.01257	0.809303	0.77797	0.571584	0.618172	1.06215	41.6995	42.2156	30.461	26.8169	36.3347	42.2237	33.7475	32.4409	23.8347	25.7775	44.2909
NCU00810	gh2-3	intracellular b-galactosidase	1	-1	0	0	1	0	0	0	1	1	0	0.184586	0.644965	1.47353	2.00598	1.56866	1.28951	1.35456	10.7016	5.23886	0.520216	36.6108	6.75784	23.6127	53.9471	73.4405	57.4301	47.2099	49.5916	391.794	191.799	19.0455
NCU05956	gh2-2	intracellular b-galactosidase	0	-1	-1	0	0	0	0	0	0	0	-1	0.0132257	0.125528	1.75974	0.312386	1.26909	1.23905	1.5607	0.527547	0.469327	0.0408128	56.573	0.748216	7.10152	99.5537	17.6726	71.796	70.0968	88.2937	29.8449	26.5512	2.30891
NCU06523	gh13-4	intracellular a-glucosidase	0	-1	-1	0	-1	0	0	0	-1	-1	-1	0.0513796	0.0429918	0.447136	0.141536	0.838355	0.717756	0.166766	0.187277	0.143638	0.0144826	7.81975	0.401776	0.336185	3.49649	1.10678	6.55572	5.61267	1.30407	1.46446	1.12322	0.11325
NCU07860	gh13-5	intracellular a-glucosidase	0	0	0	0	0	0	0	0	0	0	0	0.428674	0.567255	0.912543	1.07179	0.954588	0.854805	0.936139	0.801887	1.10876	0.624384	1.94904	0.835502	1.1056	1.77858	2.08896	1.86053	1.66605	1.82457	1.56291	2.16101	1.21695
NCU04442		intracellular aldose 1-epimerase	0	0	0	0	0	0	0	0	0	0	0	0.48664	0.777251	1.0752	1.02375	1.19166	0.996104	0.858344	0.889526	0.818269	0.745485	101.18	49.2382	78.6421	108.788	103.583	120.572	100.786	86.8471	90.0021	82.7922	75.428
NCU08030		intracellular aldose 1-epimerase	0	1	0	0	0	0	0	0	0	0	0	1.87138	0.77817	0.67228	1.46544	0.703433	0.565273	0.89653	0.685346	0.649172	0.685596	40.4256	75.6519	31.458	27.1773	59.2415	28.4367	22.8515	36.2428	27.7055	26.2432	27.7157
NCU09705		intracellular aldose 1-epimerase	0	-1	0	1	1	0	0	0	1	1	-1	0.107688	0.530156	13.5044	36.4801	1.50808	0.93656	2.0604	2.03039	3.98926	0.164592	38.7071	4.1683	20.5208	522.716	1412.04	58.3735	36.2515	79.7519	78.5904	154.412	6.37086

## Sheet: List of RNAseq libraries
Strain	Carbon Source	Library Name	Replicate	Reference	GEO
WT	No Carbon	2489_4N_Vogels1	NoCarbon_1	22532664	GSE35227
	No Carbon	2489_4N_Vogels2	NoCarbon_2	22532664	GSE35227
	No Carbon	2489_4N_Vogels3	NoCarbon_3	22532664	GSE35227
	Sucrose	2489_4S_Vogels_1	Sucrose_1	22532664	GSE35227
	Sucrose	2489_4S_Vogels_2	Sucrose_2	22532664	GSE35227
	Sucrose	2489_4S_Vogels_3	Sucrose_3	22532664	GSE35227
	Cellobiose	2489_4CB_Vogels	Cellobiose	22532664	GSE35227
	Avicel	2489_4A_Vogels1	Avicel_1	22532664	GSE35227
	Avicel	2489_4A_Vogels2	Avicel_2	22532664	GSE35227
	Avicel	2489_4A_Vogels3	Avicel_3	22532664	GSE35227
	Xylan	2489_4X_Vogels	Xylan	24224966	GSE42692
	Xyloglucan (XG)	2489_4XG_Vogels1	XG_1	This Study	GSE90611
	Xyloglucan (XG)	2489_4XG_Vogels2	XG_2	This Study	GSE90611
	Xyloglucan (XG)	2489_4XG_Vogels3	XG_3	This Study	GSE90611
	Mannan	2489_4MAN_Vogels1	Mannan_1	This Study	GSE90611
	Mannan	2489_4MAN_Vogels2	Mannan_2	This Study	GSE90611
	Mannan	2489_4MAN_Vogels3	Mannan_3	This Study	GSE90611
	Mixed Linkage Glucan (MLG)	2489_4MLG_Vogels1	MLG_1	This Study	GSE90611
	Mixed Linkage Glucan (MLG)	2489_4MLG_Vogels2	MLG_2	This Study	GSE90611
	Mixed Linkage Glucan (MLG)	2489_4MLG_Vogels3	MLG_3	This Study	GSE90611
	Pectin	2489_4P_Vogels1	Pectin_1	24224966	GSE42692
	Pectin	2489_4P_Vogels2	Pectin_2	24224966	GSE42692
	Pectin	2489_4P_Vogels3	Pectin_3	24224966	GSE42692
	Orange Peel	2489_4OP_Vogels1	OP_1	24224966	GSE42692
	Orange Peel	2489_4OP_Vogels2	OP_2	24224966	GSE42692
	Starch	2489_4STARCH_Vogels1	Starch_1	This Study	GSE90611
	Starch	2489_4STARCH_Vogels2	Starch_2	This Study	GSE90611
	Starch	2489_4STARCH_Vogels3	Starch_3	This Study	GSE90611

## Sheet: Expression (FPKM)
Gene / Condition	NoC			Sucrose			CB	Avicel			Xylan	XG			Mannan			MLG			Pectin			OPP		Starch
	NoC_1	NoC_2	NoC_3	Sucrose_1	Sucrose_2	Sucrose_3	CB	Avicel_1	Avicel_2	Avicel_3	Xylan	XG_1	XG_2	XG_3	Mannan_1	Mannan_2	Mannan_3	MLG_1	MLG_2	MLG_3	Pectin_1	Pectin_2	Pectin_3	OPP_1	OPP_2	Starch_1	Strach_2	Starch_3
NCU00003	29.8521	49.7129	22.5006	14.4262	10.4329	11.264	23.5048	38.6608	20.8339	18.6891	14.339	35.7001	37.1358	38.7865	34.7677	40.806	42.1291	17.3872	10.1247	17.597	17.3524	24.5711	22.7932	22.7631	23.3127	29.1646	15.8632	13.7122
NCU00004	23.6343	50.6912	23.1064	32.4729	24.5393	18.5445	24.7283	34.3694	17.645	18.5164	23.5775	32.5461	35.744	39.5441	34.5738	31.3197	33.287	17.8059	14.5571	28.9856	20.0306	20.2931	20.7849	20.9982	18.9619	27.0019	16.9608	23.622
NCU00005	31.8429	25.9239	32.1181	8.70983	8.89055	8.14678	14.5582	10.8586	20.6018	19.0774	18.241	39.4307	30.3125	32.8252	25.0179	26.9903	19.5072	10.459	10.2758	23.7157	15.7706	12.0318	13.8401	17.5219	17.9397	8.06322	9.71915	10.0298
NCU00006	21.7151	21.4359	21.988	16.2664	16.9642	16.2093	16.2508	12.9178	23.2612	22.3563	28.1946	33.6342	26.3054	28.5625	24.4243	23.5227	17.7316	17.2545	19.5674	35.0033	21.6266	17.0765	20.4375	19.2252	17.9458	22.7247	23.1489	20.2361
NCU00007	17.0679	16.5528	20.8583	6.94217	5.57744	6.00573	10.6063	10.1479	15.4144	14.6209	14.4495	25.055	26.982	29.3679	24.6396	21.8449	13.1098	14.6815	12.7973	27.221	19.3098	18.429	16.2345	15.6698	15.2345	12.2895	11.0128	10.8025
NCU00008	16.4717	19.2586	19.0127	31.2509	24.5691	25.2723	20.5478	12.3442	16.1341	15.6539	32.3539	16.1018	17.3268	14.3154	20.607	20.2349	14.6053	20.6819	21.0517	17.7912	31.2689	23.15	25.1321	39.2057	27.1284	21.4835	18.0144	15.0865
NCU00009	0	0.115062	0.112355	0	0	0	0	0	0	0	0	0	0	0	0	0	0	0	0	0	0	0	0	0	0	0	0	0
NCU00010	97.9446	88.4412	89.8504	12.1545	9.4482	8.46517	25.7257	46.2813	60.4628	55.4289	32.702	98.3667	93.2318	91.7697	73.103	66.4153	55.626	31.4421	27.002	84.7325	44.0434	34.2383	30.1433	43.9888	49.1116	29.2644	27.0904	25.2703
NCU00011	8.2492	6.73513	11.2057	0	0	0	0.858275	0.783887	2.04191	3.64555	3.33891	5.48206	4.60386	3.27993	1.16437	2.6164	1.34722	1.81967	4.63676	2.45218	1.78603	1.14887	1.6845	0	0.853036	0	0	0
NCU00013	0.80582	0.24535	1.18395	0	0.39114	0	0.103783	0	0.813343	0.728332	0	0	0	0.154213	0.360285	0.164955	0.251234	0	0.303436	0.155895	0	0.440174	0.237402	0.493067	0.108445	0	0	0.391997
NCU00014	27.8381	24.7591	26.5672	11.5434	13.1874	11.8093	11.8796	10.9073	22.8351	22.3553	19.2029	24.3707	22.3817	21.2907	23.3997	21.5781	12.8468	14.1766	14.8823	24.9494	14.9658	12.5285	13.3605	17.5691	15.4528	13.4344	12.6227	15.6866
NCU00015	19.2143	17.21	21.9179	14.0624	8.85074	7.18009	13.7073	13.7221	17.3533	17.4529	26.0951	27.4369	22.6114	25.9043	21.8622	22.6195	15.0629	12.6091	12.6333	19.2215	16.1801	16.4965	15.8931	16.5909	16.2424	15.1998	15.93	23.0826
NCU00017	2.314	2.21002	2.68115	0.549397	0.36447	0.259026	1.4158	2.02691	1.86893	1.96616	1.05766	2.41012	2.12636	1.45742	2.53886	2.31553	1.24587	0.874068	0.618398	2.08047	2.50655	2.08967	2.00122	3.64472	2.98398	0.690273	0.810176	0.709249
NCU00018	270.292	228.962	234.545	288.255	135.45	136.636	258.946	157.024	253.034	235.488	190.543	256.782	256.049	256.872	290.223	273.67	179.352	148.008	138.996	232.775	208.87	169.963	163.691	168.264	185.406	112.226	71.122	74.1496
NCU00019	8.60726	6.06322	7.28647	6.37998	7.05711	7.00179	5.97014	2.85762	6.21806	6.2767	8.78413	7.47576	6.79562	6.23643	4.20532	4.67479	3.58411	9.0892	8.69221	6.83867	5.77343	4.83215	4.7958	5.64032	4.66528	6.74345	4.70581	3.48405
NCU00021	0.791524	1.09177	0.69048	65.6222	75.3641	90.2078	25.7814	2.94509	0.670745	0.61732	16.343	0.348962	0.653193	0.232159	0.64595	0.590543	1.54401	23.1215	20.6939	0.6002	9.77206	7.28738	13.7403	21.5804	16.3544	37.2884	16.3609	16.3346
NCU00022	14.8631	9.40805	12.6507	2.81877	4.73882	4.56214	3.21503	5.89808	10.634	10.7705	8.85855	7.55192	6.27244	6.51533	8.27833	7.641	3.50187	5.59088	5.32519	7.29743	10.274	7.16994	7.91052	8.15972	7.25403	5.25966	3.57896	2.91307
NCU00023	98.2154	61.8096	94.6067	49.2389	46.0576	45.0667	55.6899	192.272	149.829	169.653	77.9377	92.4012	81.773	86.2949	78.7479	74.4103	76.3926	283.048	319.347	140.498	86.4624	74.362	60.1156	63.943	52.0056	62.8166	57.5364	51.0313
NCU00024	103.175	143.35	112.785	25.0648	9.82242	7.06797	37.4607	85.3107	86.5706	82.2087	59.6338	117.695	111.533	101.671	116.703	117.585	122.986	71.8427	72.4737	102.947	61.3762	47.2944	42.9197	53.8555	58.0782	50.4854	64.9608	59.0035
NCU00025	231.016	159.566	165.14	20.6151	18.314	13.9591	30.6755	47.3889	91.1229	79.0744	32.8072	155.036	143.194	142.843	166.687	160.215	138.578	20.3759	17.5422	86.8769	36.6109	38.6382	30.5529	45.6432	52.3963	26.7503	50.2798	43.1112
NCU00026	64.2886	44.7917	41.9955	4.29433	4.3005	3.2069	16.1157	22.8537	27.2384	27.231	13.9749	33.9556	34.7227	35.7092	49.0298	42.0745	42.4667	13.4571	11.1752	25.7131	14.6651	10.4901	10.0148	12.8974	10.6974	27.244	34.1501	27.7369
NCU00027	3.20637	2.21459	2.24119	1.52334	2.12642	1.9623	1.14532	1.24551	2.36745	2.03274	0.855918	2.65238	2.77225	2.55807	2.1435	2.67002	0.99738	0.569317	1.22777	1.56853	0.841366	1.09156	0.921048	0.687009	0.904606	2.08151	1.24596	1.28547
NCU00028	83.0555	73.0541	84.1762	68.9135	42.7948	44.8731	59.331	58.3465	72.8831	76.3388	142.574	75.3823	76.6448	71.717	64.6647	72.2265	38.2208	40.1852	37.6286	46.0659	111.018	84.9877	76.9532	59.5156	72.7238	25.85	29.2461	24.7076
NCU00029	35.1403	36.1434	36.146	10.7745	11.4111	10.5846	16.4508	15.0096	25.7805	23.4748	20.1149	37.5881	35.4686	35.0743	35.5902	35.5736	27.6799	11.2936	10.4598	31.0593	20.7499	15.0087	13.791	16.2023	15.7957	18.6261	16.0345	16.4231
NCU00030	36.6742	35.9404	36.1209	33.1538	33.6769	34.488	27.5999	22.3378	29.573	31.0696	33.9621	28.489	35.5209	31.029	37.899	36.9047	26.2787	24.2209	22.032	22.8506	28.9917	29.0938	30.886	35.1586	34.1897	19.3358	14.8215	16.8435
NCU00031	0.455104	0.830678	0.707101	0.241744	0.13811	0.128401	0.240684	0.960576	0.560504	0.383451	0.587035	1.0346	0.750256	0.888512	0.250503	0.493267	0.482091	0.326195	0.255772	0.432377	0.177652	0.275702	0.329077	0.493185	0.52003	0	0.875388	0.464595
NCU00032	29.1318	27.7666	28.5899	14.8676	7.61787	8.14218	17.9777	12.7592	24.2095	22.2194	16.5276	30.5733	28.8029	27.4534	22.882	22.5085	17.8254	11.6872	10.7425	23.8891	19.6934	16.4806	16.1536	22.9218	20.8571	21.7503	30.4436	35.2387
NCU00033	12.1604	9.82887	12.0744	3.04045	3.63935	1.86575	4.6671	3.47167	6.99498	8.26477	7.59613	11.3703	6.81731	8.04277	6.58365	7.54963	7.87048	6.90992	6.92691	9.35793	5.71348	2.92801	4.02542	4.56074	4.03781	8.63874	15.8464	11.8373
NCU00034	95.4076	63.8196	85.0493	22.3394	18.5195	16.7834	32.4083	28.2419	53.367	50.2556	34.9855	69.9704	65.2177	65.2464	63.9021	60.8061	62.764	22.1756	23.1785	54.564	30.2208	33.2805	25.6076	26.9753	30.1663	45.8483	63.9512	68.0437
NCU00035	40.4459	48.5226	37.5854	12.5034	12.3059	10.5517	19.1377	16.3411	25.3154	25.7829	15.7059	31.8071	35.9282	32.2594	39.2084	38.3631	48.3832	17.7764	16.057	29.5613	26.8072	23.6767	18.5224	23.0735	19.7751	15.1058	16.3267	13.5066
NCU00037	15.7557	11.7075	11.4096	10.5599	15.1443	14.3297	13.8666	5.49496	12.8395	13.4099	12.3417	11.7421	10.7355	11.5229	10.3884	10.1418	6.24383	9.57261	10.3062	6.39435	13.1312	11.0198	11.5099	12.1643	11.578	11.9191	7.07834	7.23157
NCU00038	8.9515	9.56501	7.44379	6.71225	18.9568	15.9022	4.88741	4.23717	5.52398	5.17275	11.0179	6.05024	4.92467	5.57378	5.10066	4.60899	9.53616	12.1437	12.3875	9.8873	12.4005	8.39729	7.60281	9.36577	6.20393	12.8007	6.2455	7.18685
NCU00039	0.561209	0.564351	0.444047	0.498814	1.27415	1.41469	0.741986	0.459958	0.546224	0.455235	0.929798	0.402857	0.552391	0.345463	0.331681	0.361829	0.330028	0.633827	0.350485	0.185991	0.686326	0.681992	0.650479	0.479057	0.667829	1.02904	1.00312	0.358502
NCU00040	72.9886	47.5035	65.4595	151.011	164.962	208.672	171.816	66.752	58.4189	59.667	101.4	75.3491	84.876	81.7838	78.4525	68.8584	64.331	133.769	136.037	75.392	54.8369	79.9361	89.9873	94.501	102.59	172.869	114.43	94.0042
NCU00041	168.334	157.994	145.832	127.889	92.5834	96.1396	124.375	113.925	169.947	174.43	192.4	257.283	211.001	232.064	202.463	195.093	223.074	142.071	149.75	224.508	228.271	222.946	228.25	245.363	196.336	186.226	215.603	197.285
NCU00042	24.476	23.1913	23.3756	23.8542	9.67868	9.26992	22.2686	21.9926	20.8981	20.8336	23.1708	20.616	25.8845	18.7216	27.2125	30.5055	19.3016	13.7608	13.5003	18.5904	16.8106	18.6651	16.3279	18.1423	20.5634	9.30459	14.5314	19.6252
NCU00043	163.53	143.29	168.09	117.461	125.096	145.847	131.008	118.318	148.717	150.57	153.905	159.283	151.054	171.357	149.544	140.733	112.478	154.652	171.997	226.274	163.361	151.18	155.983	146.721	148.417	152.262	112.716	156.853
NCU00045	9.04248	9.58919	9.20511	4.55967	5.13259	5.01284	3.23508	1.61935	8.25098	7.06805	3.17964	4.79483	4.48485	4.65285	3.41909	3.70596	2.64767	3.54613	3.71808	5.36432	2.34042	1.96418	2.5606	2.94092	2.53074	3.75616	3.47501	3.58567
NCU00046	76.1967	57.5323	59.9451	14.7469	13.1178	14.3382	25.7635	45.0671	50.1476	49.0642	34.2764	67.9594	71.2575	68.3406	75.6484	68.2246	78.0331	31.5007	29.3306	51.1443	33.7819	34.0564	35.058	48.1509	50.0323	36.0374	39.9374	35.525
NCU00047	4.47366	3.11146	4.06503	1.10645	0.750008	1.07487	0.99646	3.52458	2.3964	2.75532	3.19037	5.2949	5.70977	4.30987	6.98275	5.92907	5.28142	2.34645	2.06457	6.91153	1.48932	1.31022	1.99081	3.50457	3.43726	2.02562	3.12216	3.41499
NCU00048	0.184773	0.406501	0.531111	0	0.401696	0	0.283418	0	0.334947	0.866347	0.675314	1.05928	1.41923	0.210594	0.224552	0.45312	0.349143	0	0	0	0.140421	0	0.205939	0.395992	0.126767	1.82799	0	0.53043
NCU00050	34.3837	30.2954	22.638	152.206	109.571	128.06	95.6943	23.3697	25.6119	23.6038	82.9226	27.7727	40.3495	32.0078	53.7557	50.5615	42.9995	35.6539	32.84	31.9716	34.2218	36.9666	47.5951	46.5528	42.5113	94.2459	112.422	86.7938
NCU00051	19.4544	13.5911	15.5257	86.0276	47.4109	50.1839	33.8833	12.827	15.1884	14.0774	26.2894	16.5996	24.6686	17.0099	25.1526	25.1559	13.1907	17.8708	19.1928	15.7385	18.674	21.5844	27.3605	22.1191	19.7635	22.2988	23.1593	18.4501
NCU00052	4.89957	2.56434	5.4799	0.346301	0.410155	0.566085	0.620483	1.8566	2.53924	2.37271	1.83212	2.79036	2.81355	2.64385	3.15022	2.31103	1.56417	0.819252	0.787193	3.24592	2.08114	2.1289	2.30897	1.87058	1.39143	0.48926	0.2962	0.424934
NCU00054	5.61209	12.6283	11.2288	1.07782	1.01637	0.72621	2.57136	6.48511	7.50718	6.47559	5.55775	10.9456	11.3644	10.7661	16.3826	14.8661	9.64219	4.00507	2.49711	18.4537	3.04837	3.18606	3.5328	4.27255	4.87446	2.87367	2.44103	3.98477
NCU00055	13.3554	19.9673	14.031	1.76929	1.8984	1.33272	3.80321	9.44753	9.8332	9.85091	7.2824	16.6213	15.0625	16.7774	18.4094	16.0553	12.0421	5.44879	4.68702	13.518	4.74135	4.03547	4.37375	6.54144	6.38237	5.65044	4.75565	3.00455
NCU00056	34.4641	36.1632	40.6939	16.457	18.6235	16.0481	12.8839	14.7444	29.1524	32.3684	27.1423	30.2846	25.5356	26.5088	27.5552	24.5716	15.5027	20.1621	21.4441	24.4352	19.5529	17.9278	20.2186	17.5368	18.0209	9.44644	6.02375	5.88163
NCU00057	23.5901	26.8925	24.3985	35.5823	37.5896	35.3145	21.9771	14.4104	20.4329	19.9125	19.7279	21.7246	22.8548	20.2352	23.7991	23.844	20.1574	21.3907	20.1782	17.4139	9.00967	16.4626	19.3162	18.9305	18.0484	22.4323	20.5259	21.5978
NCU00059	0.75814	0.733888	0.618021	5.71182	13.6529	20.4319	6.03555	0.684845	0.452884	0.700536	6.0825	0.688819	0.879777	0.983101	0.891153	0.679017	0.724718	7.14364	7.25041	0.950076	1.29095	1.50201	3.61726	4.20651	3.21117	10.1868	3.48324	3.38998
NCU00060	56.808	28.8564	33.935	7.07367	12.3679	10.3292	9.86674	8.72774	32.9126	32.8251	13.7007	37.2918	28.6377	27.6354	27.6731	24.3011	10.8185	9.65428	9.64754	25.5021	12.5043	10.6744	12.1378	13.9793	11.4707	15.9201	11.5694	7.51699
NCU00061	17.4329	7.14691	12.935	1.15406	0.980357	0.765079	1.67851	9.67611	22.0304	26.9499	16.6232	11.9148	7.44131	8.26041	4.38027	4.114	2.35509	4.19161	4.13372	8.71902	1.91161	1.80053	2.27441	1.27069	1.58912	3.33146	2.86245	3.35888
NCU00064	66.4503	69.178	82.0849	37.464	23.9401	24.1926	48.5013	67.1005	66.8023	68.4614	56.9055	88.4577	74.818	77.5269	67.1353	64.1276	56.956	76.3839	79.6077	70.0492	71.0313	66.2199	61.6167	61.2332	64.2101	70.1616	58.5636	57.6631
NCU00065	11.9705	5.83282	5.69633	15.7124	21.8859	23.6445	14.2552	4.03072	5.21319	4.8841	11.9891	7.88707	6.46694	7.43671	5.71835	6.76788	4.61177	10.5169	11.3594	6.64882	7.58713	10.214	11.5251	11.5182	9.58912	15.0998	6.73158	9.17604
NCU00066	22.1647	19.945	21.6627	18.2704	20.6794	19.0266	15.185	12.409	20.6462	18.8483	19.1554	23.3051	21.2207	20.342	19.1069	18.0422	15.2245	23.2828	24.1849	19.4561	12.8041	12.1539	13.1175	17.0172	16.1346	17.6047	17.3035	14.4378
NCU00067	89.0643	79.987	96.3359	64.7452	62.9401	53.4941	64.606	107.997	107.471	115.303	98.1642	87.1393	86.061	80.3809	71.6368	71.0369	74.8085	174.388	187.321	100.333	128.851	111.303	105.453	126.466	117.831	69.1642	65.6622	72.1915
NCU00068	73.0868	45.0861	60.0284	31.5657	16.1466	16.6753	28.6754	30.2185	36.7104	30.6597	32.0946	66.3976	62.2917	51.2434	60.5766	54.2414	66.406	20.4733	21.5693	35.9939	34.9708	32.2622	33.325	31.3829	32.3111	27.2815	34.5809	33.458
NCU00069	13.4884	6.71159	12.8866	1.90645	1.2687	1.12624	2.96081	6.88282	6.04419	5.72359	5.70792	6.61141	7.77315	6.84641	6.74058	7.19247	7.73144	3.13304	2.94597	4.39739	5.71204	6.22699	4.7261	3.12618	4.32137	3.67381	7.59164	3.80268
NCU00070	14.2225	11.5967	12.1824	10.9566	9.36216	9.66195	11.0113	7.18635	12.6256	11.9089	9.07553	10.3639	10.2265	8.46378	10.5147	10.8739	7.37268	9.16303	9.81853	9.51049	10.3879	7.92696	9.62063	11.1141	10.9531	12.9966	13.2305	13.5877
NCU00071	0	0.0181746	0	0	0	0	0.0336299	0	0	0	0	0	0	0.0559038	0	0.0595313	0.0908033	0	0	0	0	0	0	0	0.079732	0	0	0
NCU00072	78.5129	71.5197	78.6454	36.8725	28.0101	35.4655	33.4035	48.4661	68.6314	72.1995	45.9448	64.4603	70.6383	68.5952	65.4642	70.0074	76.87	48.7753	47.1136	70.3367	57.8554	59.5849	44.7947	61.6047	59.4367	45.3398	50.4873	53.45
NCU00073	58.2658	29.9209	52.0542	16.8405	19.501	20.744	26.1295	17.4457	39.3459	42.6425	46.0715	44.4757	45.2238	35.1237	28.7274	27.2334	28.3868	41.7649	47.5109	32.7369	25.0275	22.4723	29.8465	29.5737	24.5448	31.473	23.4366	14.6022
NCU00074	45.9018	24.7639	45.5946	23.0473	27.3897	24.74	17.2859	23.2377	25.1634	27.707	38.7491	27.5093	29.803	23.5197	31.1851	30.2703	26.5525	24.2804	26.1437	24.4459	24.8995	20.1388	27.0496	22.7262	19.1608	14.1009	9.00098	9.27315
NCU00075	60.2257	77.6338	49.3247	79.7905	91.602	77.9165	53.6191	42.2441	51.595	46.7207	54.6814	43.8482	51.3746	40.959	54.7388	56.2285	57.6561	49.9536	47.9062	41.5259	70.4181	66.0114	63.3447	61.1318	56.4484	55.6292	63.4868	47.9472
NCU00076	18.3987	21.8543	25.5946	5.89838	4.46212	4.2778	6.02474	13.8079	16.6338	15.0303	9.94151	16.5055	19.047	17.3524	24.9154	21.4926	18.378	7.38452	7.42903	16.3549	14.5439	14.284	13.354	11.4739	12.1054	2.67644	3.6563	3.89607
NCU00077	15.6262	11.404	14.6822	14.2007	11.846	10.734	7.88397	6.43762	13.1041	12.64	13.8095	10.0721	8.67005	9.47783	9.81254	9.77495	4.13582	9.38276	10.1093	8.45686	8.9151	6.81341	9.20889	8.73568	8.40606	6.78091	4.26162	5.59284
NCU00078	25.7368	34.7821	34.7195	8.86188	4.19323	3.60848	8.76921	20.9829	42.6833	42.553	23.867	25.2405	21.1869	23.5352	24.617	21.8684	19.8818	18.705	20.1379	41.7618	16.7036	14.7629	13.2116	11.8973	13.6092	4.94477	5.60959	11.7317
NCU00079	17.0439	20.2052	22.1326	15.1106	12.9465	11.3115	8.61032	13.2389	28.4347	31.6176	15.7088	16.9881	13.2755	12.8706	13.823	12.3348	13.8045	10.9962	11.4338	10.7003	14.8829	14.5265	20.629	23.537	16.6521	8.69613	8.91445	6.12921
NCU00080	197.356	169.209	216.176	10.6518	8.89138	6.10325	21.6429	43.443	122.181	109.816	34.2152	105.409	103.798	99.6887	132.752	122.489	103.597	22.234	18.4761	97.703	45.4954	35.8138	29.5988	28.9452	35.7377	25.2253	38.5172	50.6018
NCU00081	9.28118	5.24263	7.0229	4.41622	3.763	3.6484	3.14458	2.78053	5.87701	5.84819	5.92398	3.96951	3.10272	3.43847	4.33891	3.96866	2.169	3.27634	3.51463	2.37453	4.69413	3.34555	4.73596	4.32204	3.46049	2.47501	3.11498	3.96055
NCU00082	2.0188	0.885818	1.41478	0.132307	0.235306	0.149178	0.249314	0.298679	0.596415	0.574905	0.510451	0.472857	1.84335	1.24576	1.08724	1.34536	0.719265	0.158725	0.117271	0.239597	0.35036	0.399043	0.516619	0	0.624319	0	0	0.361471
NCU00083	170.316	109.536	115.859	32.6664	31.0166	28.238	32.6524	60.9018	70.4246	61.9899	69.6791	131.948	112.804	101.738	97.0771	95.4107	68.7334	46.4629	42.5839	69.2363	65.1989	47.0188	60.5449	70.678	56.2628	21.4027	23.6432	31.7651
NCU00084	3.67012	4.00149	4.33356	2.23347	1.49349	1.59185	1.97982	2.51207	4.30854	4.08393	3.31903	5.64357	4.74889	4.91227	4.9492	5.49841	2.47583	2.88856	3.03144	4.52009	2.12358	2.64708	2.514	2.0669	2.95621	1.24387	0.891105	1.39917
NCU00085	7.53705	6.10294	6.19184	2.68133	4.74137	4.44934	4.444	3.36211	5.05053	5.02227	5.36109	5.61274	5.81442	5.24531	4.50809	4.39477	3.24067	2.92983	3.13094	4.47028	5.66485	4.2115	4.46342	4.9909	4.2607	5.56219	5.35785	3.59662
NCU00086	2.47969	2.49397	2.56398	0.234856	0.352159	0.252344	0.406252	0.568234	1.59729	1.53027	0.756982	2.59221	2.37656	2.06063	2.45799	2.86695	1.13406	0.167132	0.431959	0.614879	1.25588	0.969799	0.843879	0.634941	0.833068	0.810376	0.363412	0.17804
NCU00087	28.5118	31.8423	27.2991	124.077	79.4568	86.4155	51.6557	24.2173	29.8548	33.3581	100.825	25.7665	25.0124	23.1631	29.5314	26.4652	23.4974	67.3455	72.2044	40.4885	26.0677	26.5173	28.8307	29.2539	26.4001	70.907	43.3984	40.8401
NCU00088	7.65172	9.12582	4.54528	64.4377	43.2656	35.8699	34.2836	11.598	8.94492	8.85088	30.3105	6.3586	7.57345	4.98286	6.6066	5.78041	5.35697	30.9325	27.4661	6.58429	12.1038	10.8039	9.17891	9.92952	8.99752	26.6214	40.2647	27.346
NCU00089	5.3147	6.01813	4.05946	16.7518	23.3452	26.0815	13.0223	5.94103	4.50007	4.79104	6.88872	5.7353	7.0361	4.72213	5.73864	6.14316	10.7099	10.4865	9.9838	4.68026	10.1248	8.67114	9.58568	10.9633	9.18135	13.7025	9.69908	9.85919
NCU00090	195.525	195.01	161.851	88.4354	84.3682	105.986	159.334	211.558	198.671	184.739	113.748	185.038	219.763	213.856	263.128	242.592	310.311	115.433	96.6297	137.073	64.1251	79.6934	84.8843	138.891	166.293	213.299	184.616	168.266
NCU00091	13.1972	13.6051	14.3167	12.8007	9.98438	11.8418	8.9812	6.95825	11.6286	11.0718	10.4222	14.3841	13.3774	13.5395	13.8323	13.4994	7.47377	9.17363	8.30593	12.4815	7.00282	7.61652	8.94255	10.3936	9.91995	8.18878	5.86122	6.30231
NCU00092	2.9244	3.79897	3.28429	4.187	17.1208	14.4993	3.36587	2.10691	2.9363	3.66278	8.22855	3.48045	2.38241	2.71728	3.07736	2.65702	3.01632	9.39913	10.585	7.37939	3.55973	2.42664	3.35043	3.67573	3.59556	11.1751	2.88812	2.37861
NCU00093	1.83212	2.078	1.71655	0.687158	0.925853	0.797939	0.58523	0.871236	1.2792	1.38464	1.64495	2.15453	2.14463	2.05885	2.27075	2.63849	1.86216	1.68796	1.87992	3.24443	0.89575	1.3263	0.920533	1.08179	1.21077	1.35157	0.602867	0.874553
NCU00095	24.6371	25.0817	24.9651	32.4283	21.3321	23.2316	19.8292	14.177	24.6812	23.6403	26.3685	25.9888	23.649	25.3305	25.681	23.9525	16.1601	18.5437	18.1532	27.668	16.3981	15.8333	18.7802	18.2319	20.642	21.2482	18.8409	17.4562
NCU00096	2.08055	1.31251	2.27122	0	0.0959083	0.0367441	0.227864	0.517602	0.849258	0.949098	0.377316	0.578342	0.472215	0.703572	0.700306	0.499647	0.321646	0.513321	0.169624	0.782833	0.2202	0.446885	0.42484	0.522116	0.489982	0.270224	0.167698	0.0885892
NCU00097	9.12794	19.5516	11.3941	0.423238	3.52016	3.12324	1.92157	0.89387	4.50317	5.01468	2.05086	9.67346	7.49179	9.86895	6.44215	6.64005	7.80549	4.69852	4.18938	6.832	5.26952	3.69094	3.04711	4.00465	2.49132	0.827831	2.16392	1.4585
NCU00099	2.65977	1.43856	2.8052	0	0	0	0	0	0	5.72825	5.2228	0	0	0	0	0	2.51364	0	0	0	0	0	0	0	1.14741	0	0	0
NCU00100	27.6289	29.8047	30.8314	12.6848	12.5058	12.8195	17.3078	15.5445	26.467	26.863	24.9573	41.0882	32.3845	35.1642	28.216	26.8632	13.283	15.7313	16.2469	25.8493	18.9612	15.4568	15.1403	14.0047	16.1818	9.8763	7.56137	7.4297
NCU00101	53.8201	47.019	54.9915	20.9532	19.2714	18.3376	29.7309	24.2228	50.562	50.5522	37.4261	55.9693	46.9277	47.5693	43.9947	40.479	23.3737	20.2012	17.3402	33.9361	42.0198	32.8989	30.7157	27.97	30.8379	11.088	8.55718	10.6159
NCU00102	60.9784	76.2661	88.4159	100.137	47.4111	41.2331	130.352	54.035	49.2808	46.9892	192.824	122.531	88.2354	100.664	84.4829	83.0811	68.3252	84.127	81.9801	81.5771	149.376	148.362	118.512	86.8955	65.6107	35.4777	51.8025	63.9623
NCU00103	15.4132	13.9944	15.694	88.0069	64.0366	69.8752	31.6405	10.8113	13.454	13.2692	26.9966	15.736	17.2652	17.0272	12.4765	13.3701	9.57869	25.1383	26.3338	12.0064	31.2824	32.7046	39.1381	29.6828	26.8441	32.9781	29.5308	26.8006
NCU00104	61.7202	53.0319	86.4638	82.0672	28.8939	28.84	49.863	53.2589	49.328	47.853	47.8339	51.9406	53.5598	57.5941	77.8661	73.9305	154.638	196.532	185.751	44.3045	50.4417	40.598	42.9826	35.7529	38.1683	35.5497	89.0522	106.353
NCU00105	3.61757	5.09063	4.87688	19.7829	123.061	108.505	25.3891	4.8767	2.83893	4.14353	34.8086	2.68662	3.94361	3.36216	4.16506	3.1783	5.21218	44.4868	50.8857	6.00417	8.33646	6.3234	14.931	15.3449	11.5311	46.282	24.3094	20.9861
NCU00106	11.8979	9.86467	11.7777	83.8933	52.92	58.6051	45.6967	9.92254	8.57719	8.92549	70.7712	7.25271	7.57225	7.37003	7.57357	7.5789	6.89222	13.2703	13.755	6.06387	8.23057	8.78174	10.9587	12.2108	11.6395	57.5372	93.1486	48.5896
NCU00107	19.685	20.7844	21.7404	22.7275	21.5549	21.9448	12.6498	9.44841	14.1736	14.8523	25.2327	22.0666	18.9199	20.5593	17.7767	16.2071	12.0321	10.8387	12.8633	12.5525	11.8166	11.0455	11.314	10.5538	11.8701	12.1977	14.9427	8.88723
NCU00108	26.9487	18.2137	17.4456	4.6593	8.94387	7.82219	8.2675	7.47936	16.942	16.1453	14.5917	19.4686	16.7939	20.063	18.9271	19.8897	9.58035	10.212	9.90501	13.2007	9.65184	8.06557	8.11273	11.2981	8.67327	8.28668	7.73699	7.6737
NCU00109	11.1317	9.98416	10.9734	8.56828	8.91733	7.86664	8.35996	6.61938	7.60138	7.21882	9.09857	9.55289	8.95856	9.02006	9.43635	9.04838	5.33622	5.02755	5.09784	7.18225	8.01552	6.25718	6.22459	6.25025	5.8926	8.77173	7.79295	9.84463
NCU00110	13.3797	7.17796	9.69779	7.1477	6.95774	7.20912	6.24742	3.4549	9.87432	9.46732	10.033	6.2352	5.53758	5.71695	6.56788	6.4701	3.93727	9.3925	11.8211	4.6639	5.6024	4.28515	5.92299	6.01265	5.45385	7.96458	8.02457	5.60156
NCU00111	130.508	107.103	133.604	23.9776	41.0694	30.5057	80.4976	29.6424	104.373	96.9631	124.872	83.5618	62.9518	76.3929	74.0886	69.6911	60.8886	38.1233	42.5954	28.8958	75.0553	58.3217	49.0429	38.659	41.062	36.732	41.7066	24.3857
NCU00112	55.0496	60.9413	53.8682	36.3075	25.7489	25.3991	33.4189	30.4639	37.6135	30.904	28.6167	55.683	55.7969	51.6812	56.0102	53.9237	48.2026	16.7801	15.5007	35.2872	65.4777	51.8299	59.8345	46.3671	51.5918	17.9302	17.8363	18.0232
NCU00114	30.2693	30.7012	29.7022	129.518	146.556	131.642	61.1311	19.8971	22.3066	22.8162	46.3506	24.0561	27.804	26.5184	27.2736	30.2254	21.6573	45.7176	45.2935	22.3716	31.1456	34.1591	39.4994	37.799	33.1395	67.4725	45.3889	37.9732
NCU00115	12.8629	8.96425	15.1692	14.0099	70.5329	53.6499	10.2175	3.18903	7.85735	8.22175	27.4689	7.03291	6.399	4.97372	5.07892	5.83672	5.12594	16.4072	25.8991	12.728	12.8609	9.22118	18.9209	14.5642	12.3123	17.3239	12.77	11.2188
NCU00116	142.689	114.011	124.187	52.408	66.4051	53.9391	70.9688	68.5667	104.882	105.293	90.0366	100.965	90.868	103.971	94.5156	91.9042	73.2868	47.1836	51.2808	57.2001	82.8278	77.4231	71.2773	69.713	76.719	43.836	31.2847	21.6469
NCU00117	45.3009	42.4502	45.7318	21.7653	21.7413	18.912	21.9127	18.9459	37.7215	32.766	25.6829	43.0316	38.2838	37.633	36.5156	34.4159	23.7035	21.1564	21.3635	50.2047	25.4869	19.0535	22.1338	24.0777	24.199	19.264	17.8087	23.351
NCU00118	0.792175	0.841136	1.08243	0.296557	0.360965	0.300256	0.493299	0.250298	0.547076	0.584446	0.313547	0.513576	0.567662	0.620916	0.958009	0.389545	0.446501	0.165632	0.287795	0.408028	0.213309	0.263129	0.415589	0.410375	0.482425	0.258693	0.476563	0.375673
NCU00119	17.6322	20.1125	20.3374	9.79361	9.1064	9.28411	9.70817	10.5098	19.1072	18.5295	13.608	26.83	24.7201	25.7746	23.3711	21.4072	13.3655	19.5088	19.9975	26.6332	15.5105	11.6658	11.8404	19.3782	17.8532	14.4595	11.0752	11.3865
NCU00120	12.1263	12.6055	14.7388	4.125	4.8252	4.72894	3.92705	7.55056	12.5993	11.5346	5.22932	19.0878	17.1859	16.1052	17.9108	15.9049	8.68432	6.38485	6.02586	14.1693	5.32309	5.60052	6.43749	8.01901	8.62746	4.61883	4.40938	5.93662
NCU00121	47.0642	42.5657	32.5086	28.5252	9.63973	8.19292	29.2056	187.331	23.3478	20.1423	19.9712	29.6045	46.064	30.2139	50.8176	53.8622	145.423	29.476	18.5336	18.777	17.4181	26.5994	25.3242	34.8427	38.1372	34.8927	128.776	138.594
NCU00122	103.754	159.871	150.927	67.6506	32.6867	38.9693	112.924	141.507	159.12	154.632	176.487	215.66	178.397	207.689	192.643	189.876	162.777	132.562	144.152	149.886	188.249	189.44	198.961	149.458	168.622	16.6115	18.108	14.1521
NCU00123	0.243287	0.155783	0.350088	0	0.0467717	0	0.0396532	0	0.126855	0.219221	0	0	0.166033	0.0993733	0	0	0.159419	0	0	0.0985987	0.0709829	0	0.0463429	0	0	0	0.196168	0
NCU00124	28.9642	33.2832	22.2111	9.13754	9.63529	10.2853	19.2538	16.2381	26.5567	28.0559	14.5889	22.0564	26.5236	24.9871	19.7877	19.2719	25.1467	18.9904	19.1483	21.3117	21.1615	21.1203	15.4439	19.4897	20.2331	14.5095	11.2658	6.24027
NCU00125	10.7624	7.18732	9.81473	4.70536	5.86055	5.26248	3.49831	2.26319	7.55576	7.93641	6.05103	4.07665	3.60458	3.97045	3.11194	3.19639	1.45773	2.49605	2.64894	2.65777	5.08481	3.1237	4.26902	4.26429	3.28286	6.38245	4.77351	4.45433
NCU00126	20.1779	21.2929	18.0182	7.99071	7.17477	8.48576	11.8381	9.04529	13.6928	12.6852	12.1684	23.4778	20.609	21.2669	16.9658	17.2396	15.5872	8.73225	8.20492	14.8559	13.5329	10.7663	11.5057	14.7499	15.0248	14.6425	15.3492	12.0916
NCU00127	128.532	125.381	159.474	24.0568	13.1097	14.1011	63.5576	114.677	97.6016	93.2657	52.5436	118.308	117.49	137.091	153.138	151.449	188.253	58.5165	46.0982	125.245	45.5542	50.8137	44.1897	47.0846	54.8447	65.0538	68.8956	102.199
NCU00128	1.68944	1.78775	2.40776	0.229574	0.340932	0.23773	0.498045	0.908005	2.09073	1.86772	0.799477	3.05698	2.75613	3.28476	3.27931	3.0873	1.30599	0.746413	0.656929	3.12712	0.761449	0.505233	0.44076	0.687691	0.807017	0.605393	0.0973985	0.281094
NCU00129	54.2679	33.3858	53.3277	0.678509	0.725595	0.759469	7.09647	36.7442	48.5592	45.7942	13.0753	32.7821	52.6813	37.6152	57.5877	60.9132	31.4451	16.2067	11.0624	36.5212	39.2297	41.2193	34.88	26.3253	35.5659	0.596549	2.13053	1.67931
NCU00130	26.5439	33.2134	33.7622	1.44503	4.41654	1.44351	305.439	3723.91	6063.87	7003.94	238.013	61.6782	133.709	85.2635	51.7409	46.9887	33.9967	12118.6	13756.9	9711.14	84.6034	80.4069	43.6468	82.4037	86.8806	0.966954	2.68813	1.13801
NCU00132	55.8609	49.7348	93.3637	7.05245	3.71912	2.52498	19.299	29.1592	61.0569	63.3964	33.5173	60.0003	52.3759	52.4438	55.1545	56.7811	40.2983	37.4259	36.722	90.6567	30.1509	25.6657	20.0094	17.2525	21.5869	13.3328	12.4464	18.9519
NCU00133	49.0677	39.0831	48.9306	36.8378	41.4031	38.5399	26.9023	22.4186	46.1958	49.7865	52.7871	26.2287	23.4722	25.3728	30.0351	27.4497	16.5946	87.0211	94.0227	47.9582	31.1314	24.0011	28.8382	30.5314	30.1363	28.6663	19.568	23.3181
NCU00134	17.0584	20.7508	21.8858	39.6449	43.647	47.005	23.4114	11.0412	18.7583	17.6051	20.6659	15.9762	16.0776	16.5637	16.2962	15.6207	9.33717	24.3802	25.5579	23.7711	18.9888	14.4149	18.1045	17.6623	16.8062	29.7904	20.0418	20.1799
NCU00135	45.9082	71.2529	53.337	34.1088	31.2388	29.3192	31.3007	26.8812	33.7305	32.472	38.7217	66.3518	65.7681	70.2245	65.2566	59.9482	55.7566	29.6922	24.9276	47.8323	43.6244	37.8977	33.7274	32.189	36.9812	24.9704	28.5131	26.4739
NCU00136	4.58395	6.77242	4.98739	13.0491	27.2208	23.6126	8.47492	4.11541	3.9901	4.104	9.74591	4.02362	4.59763	3.88779	5.58899	5.15038	4.62014	13.8914	13.6801	4.84631	5.00093	3.66867	5.51867	7.93526	6.59202	10.0615	7.27838	6.40797
NCU00137	65.8375	66.5485	56.3484	182.232	169.827	176.382	115.261	54.9734	56.4025	59.1825	89.5204	67.6656	74.284	67.0871	84.8455	80.2657	67.7928	97.2687	95.6698	35.178	104.556	103.672	122.61	111.967	102.647	68.3574	54.6565	52.8114
NCU00138	17.0457	19.4784	29.158	0.431305	1.27932	1.02767	0.713873	2.35369	33.9416	37.5816	4.05478	8.38532	5.22222	5.64534	3.31757	3.71992	3.00937	2.67221	3.46988	5.45391	1.1061	1.08025	1.11683	1.43406	1.11698	0.770383	2.26639	1.06509
NCU00142	15.3033	13.1329	10.4005	8.41365	12.3657	13.4141	14.1121	12.0504	17.3447	17.2242	16.3769	17.5949	12.9082	13.2674	14.4584	15.3957	9.99092	30.675	31.37	25.8619	19.871	18.8949	16.492	21.7925	17.6737	15.1956	12.4042	10.7567
NCU00143	0	0.0281924	3.97705e-05	0	0	0	0	0	0	0	0	0	0	0	0	0	0	0	0	0	0	0.0355699	0	0	0	0	0	0
NCU00144	9.52318	14.637	10.2691	20.0897	6.60753	3.83714	25.1806	27.509	15.1326	11.0772	7.06016	10.009	15.5094	10.1471	19.3717	20.6603	37.763	17.6236	10.2564	15.691	9.14062	14.0993	10.3273	20.2668	20.8653	64.126	79.4515	80.6287
NCU00145	61.4629	29.1026	45.031	24.1447	29.82	28.8828	25.5946	21.8784	34.8311	39.2189	49.5834	17.5129	15.2886	17.4493	20.8278	18.6624	13.0953	50.6252	52.1046	18.4639	37.1863	35.541	39.0067	34.5702	30.2121	23.0301	18.2205	23.9935
NCU00146	33.0635	31.8529	30.4726	14.609	9.29003	8.87318	14.0133	45.7702	32.7312	37.275	24.4238	24.3007	26.9363	26.4007	34.9254	32.6884	29.5875	80.4885	87.5761	42.0151	26.4946	22.3198	16.1245	20.1936	21.0372	13.5787	11.4587	13.8072
NCU00147	65.8784	69.5679	74.8755	53.0638	58.0525	50.8477	63.6898	63.4616	47.752	50.5492	65.8891	48.5121	54.5144	51.4877	52.8399	51.7156	78.3676	74.2281	68.5099	41.2216	72.8644	67.9781	57.086	47.4967	49.6804	71.7043	75.7185	118.588
NCU00148	28.314	27.2094	34.0997	17.4256	11.8632	9.79387	19.8152	17.2417	22.201	23.4949	25.3283	29.2367	26.7407	26.3523	22.651	22.228	14.8275	23.7142	25.1525	25.1812	27.4031	21.502	18.3691	20.9213	20.2299	19.0107	18.6991	30.8391
NCU00149	1.23623	1.24002	0.980012	15.1644	3.33992	2.114	1.93243	1.42929	1.0533	1.00105	1.70656	0.918408	1.71083	1.09083	1.08395	1.20547	1.40218	0.68926	0.445704	0.440098	0.943505	0.928653	0.515086	0.88241	0.713476	5.00895	6.66643	8.07364
NCU00150	46.8943	34.991	45.8426	55.7278	59.8843	56.3861	36.7552	22.9794	28.8367	30.9334	69.5362	29.488	25.6985	28.8105	26.7734	26.6441	21.3932	35.6993	35.6376	21.8891	49.6055	33.9724	36.0696	34.6098	31.9081	50.153	36.8075	35.6256
NCU00151	1.65905	2.36979	1.63446	5.16908	13.842	12.3672	3.0502	1.80286	1.32325	1.46131	6.51744	1.53872	1.46448	1.34571	1.63377	1.67601	2.11177	6.60513	6.95862	2.81017	2.04602	2.23318	3.31465	3.0765	2.70073	6.14141	3.06085	3.36951
NCU00152	37.9643	33.8371	32.3977	10.6251	14.106	15.7291	20.9258	15.8363	41.256	36.0395	15.8634	40.2495	34.2424	36.3246	35.2226	32.8007	19.7378	18.0288	15.7584	37.0615	21.0665	16.4475	17.2316	28.464	21.8754	16.0851	13.3116	10.4665
NCU00153	1.40228	1.17835	1.04353	17.1745	49.8227	60.3267	5.42378	1.43621	1.15413	1.13233	3.11138	0.773397	0.984363	0.805199	1.5589	1.30323	2.02753	2.55705	1.81031	1.45496	2.50282	2.12439	2.95029	2.73203	1.73005	5.29189	2.51708	2.41289
NCU00154	54.3898	44.647	65.8843	19.4388	8.83727	8.15091	22.7931	39.6011	60.8981	67.2591	43.7096	73.7598	61.3416	67.5809	61.8205	62.1902	29.0977	46.6107	50.5624	52.9564	50.0479	47.6547	46.3837	29.4695	35.6885	6.18734	6.35105	7.7211
NCU00155	12.819	29.6955	18.705	16.296	13.6874	16.2303	13.5612	14.044	24.0358	19.2831	19.337	30.1041	30.2303	27.4741	41.7281	40.9295	30.1865	23.3862	23.0844	42.2135	18.1674	14.0932	16.9344	25.8196	24.4027	18.019	14.0948	13.7581
NCU00157	56.2262	54.3396	61.4876	39.7811	35.8029	28.2284	33.3407	23.5099	49.3599	46.5942	53.8748	51.7017	43.5809	44.1647	41.604	41.4439	20.3415	23.7327	24.429	35.2367	46.6305	31.9899	37.4263	29.1021	29.6025	27.7549	13.6874	14.7685
NCU00158	10.9996	8.3423	7.87284	8.62042	11.1825	11.3816	7.80661	2.85054	6.30114	6.67335	7.31564	10.0151	7.42472	7.57728	7.52238	7.62266	5.04201	5.75806	6.9489	6.05471	3.6723	4.44136	4.93531	5.29901	5.45524	12.0377	9.53198	7.15041
NCU00159	13.3949	10.3283	13.3077	9.48144	8.51301	8.36733	8.13787	4.66161	7.70849	7.3541	7.8225	13.9851	13.6594	13.2753	11.3994	11.9942	6.27513	2.93806	3.30762	9.37019	6.97964	6.74526	8.05639	8.1731	8.62144	6.26625	4.49157	5.3277
NCU00160	552.494	569.162	644.789	272.201	245.199	230.105	276.462	297.725	415.289	425.878	366.763	565.329	529.885	491.894	424.53	438.683	397.236	348.25	384.318	304.651	398.348	348.086	344.036	340.41	325.164	262.259	302.495	258.285
NCU00161	2.71908	4.96601	2.6964	6.5764	4.84522	5.65364	6.95577	5.44231	3.25413	2.54711	2.48865	6.92568	6.86947	8.0288	6.3645	6.13871	4.9324	1.97967	1.20845	6.92145	3.76301	4.06253	4.6455	5.27244	5.27379	2.88873	3.97896	4.28297
NCU00162	29.2257	26.4616	24.5683	36.7521	24.0884	22.0292	30.7149	38.5437	50.2415	59.1692	36.9044	26.7188	26.2362	27.1111	26.7426	29.0467	20.6482	158.089	165.433	32.7396	39.1699	28.619	22.2174	36.0925	35.0385	16.1137	10.3888	9.77121
NCU00163	35.8731	25.3215	27.6241	19.3953	21.2304	19.5648	17.712	13.8429	26.89	26.2828	19.7943	24.415	23.8776	24.0352	22.411	22.9199	14.3194	27.7484	26.462	35.0223	25.324	19.6202	16.1918	20.7316	19.6982	10.3597	6.6574	7.52359
NCU00164	18.5073	17.08	20.5576	15.6266	13.613	14.7699	12.3833	9.44061	17.4773	16.8684	15.3708	21.7272	20.0743	18.7147	23.173	20.819	10.8257	10.3479	11.4379	17.6873	10.1992	9.79714	11.5995	11.5798	13.1993	13.2971	6.75136	6.96968
NCU00166	10.5574	8.29823	15.7854	0.232552	0.515989	0.458615	1.44725	6.44313	9.99341	11.5327	10.817	8.55016	8.10095	8.64974	10.9151	9.85458	6.1551	3.41229	4.36433	17.107	6.90639	7.87882	4.92924	2.44953	3.43914	0.343973	0.317689	0.587854
NCU00167	32.0014	29.2113	41.0823	19.3593	13.5388	13.0207	19.0299	22.4068	27.9309	28.1161	37.7868	35.0328	32.8695	34.2555	34.5564	36.2904	32.7268	16.5608	17.3529	22.2722	29.7283	28.8584	28.3725	21.5214	23.5594	19.3112	22.1417	27.3607
NCU00168	24.9926	20.7321	23.0166	55.5561	58.2282	60.4432	36.4391	9.69797	11.9774	10.2421	28.0709	19.0144	20.3323	17.2312	18.9093	19.745	21.1974	10.5832	9.77779	21.868	20.5339	17.278	21.0274	22.8225	18.9861	44.5625	54.658	48.5296
NCU00169	51.5479	63.8446	58.8984	66.1541	46.118	49.2779	56.3312	192.552	135.481	165.443	92.3474	62.6868	71.4417	69.8685	80.3861	77.6475	65.5717	420.502	452.404	155.919	85.5073	75.9222	56.218	77.3275	79.9626	48.4038	44.6244	50.6852
NCU00170	15.0837	17.6048	13.0616	39.2412	49.9505	53.006	26.111	11.1937	14.0485	13.3382	29.2803	14.4393	14.5543	14.3756	16.8118	15.9543	8.93352	26.394	26.0565	14.3735	18.1604	15.3097	20.151	22.3517	18.8456	34.3859	21.6155	19.1976
NCU00171	89.9408	79.8711	56.7472	38.2036	30.4435	27.3722	45.1839	30.9412	44.3436	40.5778	31.4649	59.1687	50.4836	52.6938	53.758	54.4223	46.9798	14.3244	12.5623	30.1646	35.3447	29.0824	29.9055	45.5943	45.633	32.8125	44.7442	30.8766
NCU00172	27.8104	26.7623	23.2129	19.185	14.8472	14.6853	18.2932	12.6519	18.2408	16.2239	21.2782	30.4398	23.2621	23.645	21.3443	22.1101	14.8908	9.97092	9.6523	25.3054	17.462	13.5631	15.377	17.3825	16.5678	20.5012	19.9082	21.9077
NCU00173	145.449	132.245	194.692	47.6557	26.7271	26.8757	54.2057	66.1932	165.578	171.231	246.313	137.507	141.478	139.7	196.561	185.254	115.096	48.0025	52.0387	102.401	106.041	93.634	85.4372	63.7451	79.1971	12.0491	12.9785	10.8918
NCU00175	188.944	128.105	180.701	5.34824	2.24682	0.173396	22.1256	28.7487	27.7549	16.7393	11.0283	76.4419	52.4589	53.032	32.4855	39.4244	63.5729	18.9633	2.39825	20.1658	16.1863	13.8471	11.0482	15.9966	19.7863	62.1668	183.461	205.33
NCU00176	6.27664	3.43374	5.65404	1.38322	0.837098	0.14179	3.71508	3.45622	2.30362	1.31099	0.822321	1.93157	3.55477	0.866336	1.3889	2.93577	2.24759	1.03096	0.352064	1.73103	2.64913	3.96804	2.29292	5.56531	3.76573	6.43758	12.2893	12.2796
NCU00177	6.66906	4.51969	11.2978	186.782	233.758	261.987	115.695	25.8163	9.3848	9.64119	92.2065	4.6839	5.68926	3.412	3.96908	4.63764	2.9392	61.5459	63.7208	8.06545	34.4148	37.7577	62.1882	57.9999	54.0043	162.314	107.816	98.8578
NCU00178	7.24632	7.88306	9.05068	8.99973	21.7964	19.297	10.2618	3.61733	7.91476	7.92748	12.1295	8.80223	7.41352	7.14503	6.77901	8.11468	3.25032	6.52436	7.42612	5.68481	5.74761	6.11183	8.00854	6.62224	7.65494	16.8911	11.4324	6.57438
NCU00179	0	0.120365	0.0780108	0	0	0	0	0	0.0883955	5.93079e-10	0	0	0.136711	0.126852	0	0.403752	0	0	0	0	0	5.49537e-10	0.000558388	0	0.0411101	0	0	0.351706
NCU00180	10.0189	17.8938	10.9634	1.27289	1.83806	1.70877	5.18483	6.11267	9.33827	9.19747	5.51418	8.42852	8.30287	7.93025	8.35011	8.16257	4.26013	2.7865	2.81696	8.63089	4.27932	3.87157	5.46865	5.79778	6.5875	4.57332	5.64807	5.78148
NCU00181	8.04865	9.50593	7.11119	5.66255	6.13634	7.02979	6.43099	5.69841	9.53488	8.85891	7.39793	11.2131	10.7537	11.5179	11.1546	12.8972	8.76435	8.72672	8.39425	11.8054	6.43277	6.92706	7.01981	7.37367	6.93011	8.25837	9.58784	8.35629
NCU00182	61.4208	75.8874	59.0904	33.276	25.286	25.6319	41.3683	47.0218	66.4428	67.3012	34.8877	66.2517	59.6882	65.2988	77.731	74.113	60.5294	57.9955	57.497	88.4451	37.6011	31.6136	26.9261	41.4532	38.3068	42.384	53.0225	50.1315
NCU00183	21.5362	20.5124	25.1535	19.2666	15.9587	16.0574	21.3452	13.4308	19.773	19.8123	14.8192	20.8023	21.3738	18.3603	19.9933	23.0238	13.3858	8.94768	8.0766	10.8396	17.111	18.4497	18.2064	18.2327	20.2867	7.69869	10.5277	7.9109
NCU00184	14.3906	13.375	13.3109	9.75393	8.46996	8.33502	9.8334	11.2516	15.5978	16.2959	11.983	13.1283	13	10.6691	11.9674	16.3843	8.3864	28.729	33.8799	11.9448	9.80908	9.65577	8.45016	10.621	10.2484	11.5066	11.8634	11.1435
NCU00185	2.1513	2.16049	3.1345	0	0.104309	0.0183737	0.259645	1.45193	1.33797	1.37929	0.340855	3.53731	2.50609	2.61322	3.54357	2.91819	1.33911	0.219778	0.675257	3.02778	0.945439	0.525179	0.715755	0.741402	0.738774	0	0.375908	0.141776
NCU00186	5.6983	6.51125	8.72967	2.10776	1.12012	1.10223	1.9699	4.7628	3.93949	4.84922	4.89388	7.10036	5.74477	5.8095	4.63602	6.45857	3.06758	3.02263	2.86853	4.57565	3.86048	3.53314	4.69959	3.74556	3.96236	1.3206	2.31693	1.66772
NCU00187	1.59688	2.18627	1.4	9.73888	16.1803	14.1923	9.98412	0.51871	1.18014	1.1837	25.015	2.1455	2.49598	2.28103	2.47547	3.37478	2.51002	1.78674	1.49138	0.640008	1.53076	1.15475	2.43049	2.33345	2.62481	21.9351	66.9469	19.6519
NCU00188	54.737	34.2065	46.766	9.94973	6.19102	5.19483	12.9874	20.5831	39.4412	35.1976	10.1533	58.6683	55.478	54.5385	54.0967	52.2795	25.8045	6.10849	5.72635	39.0967	15.0848	12.5595	11.9668	16.4579	15.8461	10.0717	16.8177	15.8
NCU00189	1.56924	1.01606	0.913044	0	0.292951	0.673689	0.248429	0.667704	0.458136	0.860667	0.428035	1.25915	0.838599	1.02176	0.818577	0.9306	0.419466	0	0.26861	0.113226	0.659302	0	0.866381	0.548523	0.449044	0	1.79614	0
NCU00192	0	0.0929556	0.320456	0	0	0	0	0	0.309321	0.109766	0	0	0	0.153659	0	0	0	0	0	0	0	0	0.0443711	0	0	0	0.686005	0
NCU00193	33.9557	27.0605	33.6952	50.861	27.3289	31.7503	35.7664	13.3685	24.0152	24.4874	36.268	43.6436	33.3622	40.8911	33.4806	35.4024	18.5067	20.4064	25.7053	33.5137	29.627	21.1664	21.9773	26.1126	24.6704	23.6856	20.1475	18.9071
NCU00194	45.1121	51.8669	26.5652	102.072	84.2841	83.36	50.4612	30.4829	31.2901	24.3584	26.2528	42.187	109.038	49.6738	144.919	144.888	88.2859	42.9204	36.015	28.1267	37.323	37.3821	80.4849	76.932	59.9101	37.7353	45.0817	33.574
NCU00195	59.5133	39.371	47.0482	9.80363	7.38817	7.53003	17.0514	20.7788	35.2357	31.8352	69.2523	209.018	173.889	201.619	87.1754	87.3238	54.5819	12.4165	17.3112	50.3734	71.7258	86.6061	76.0105	48.989	61.0922	3.02692	24.687	2.72063
NCU00196	35.05	18.0748	21.0722	10.5584	8.34882	9.56302	16.7637	20.796	25.9547	23.6795	11.0557	26.9091	31.8394	30.0341	24.6247	24.2222	20.6515	10.5834	11.1054	28.5161	16.9456	15.1637	18.6197	21.4651	19.9456	14.4677	15.0571	6.85382
NCU00197	2.27551	1.68259	2.26224	0.312483	0.084975	0.313266	0.280409	1.19465	1.19392	1.02516	1.16537	1.09047	0.722022	0.792153	0.76719	0.355271	0.72877	0.759309	0.688458	0.68386	0.526723	0.725335	0.411094	0.581259	0.546027	1.44584	1.35533	2.32705
NCU00198	253.746	146.848	154.861	207.762	396.357	320.101	160.337	78.0941	144.35	147.92	106.921	98.111	140.491	103.516	140.989	203.393	140.756	84.5081	94.0513	75.0289	126.889	141.725	143.195	135.981	129.482	130.094	157.392	82.0827
NCU00199	22.0272	15.2537	19.6803	22.2308	20.8934	27.654	23.7842	12.2649	21.8459	21.483	22.7755	17.8206	15.5471	16.6917	17.2459	16.8175	9.16912	28.2743	26.8661	17.8241	13.8389	13.3333	16.2002	19.6309	19.2073	25.0503	16.1544	12.3399
NCU00200	32.9237	29.1525	38.8738	68.2615	47.7529	50.3117	38.1209	20.9157	38.1335	39.4068	46.4875	30.9766	32.5077	31.4518	28.3141	27.0278	19.3295	36.7015	39.0132	25.7342	26.671	26.3109	26.8974	28.5909	27.2461	30.7261	31.3229	24.1264
NCU00201	0.775055	0.967533	0.619775	0.215308	0.137416	0.21707	0.419096	0.472744	0.962041	0.802335	0.396376	2.32539	2.17468	2.29138	1.28449	1.95174	1.36541	0.543811	0.702865	1.03376	0.11953	0.344697	0.209673	0.170292	0.404652	0.760386	1.21177	0.643216
NCU00202	64.5799	46.5708	50.0802	145.061	81.7147	89.654	116.168	40.0829	64.3644	56.4293	95.3165	61.6832	50.6143	55.904	41.0586	41.6207	30.313	50.395	57.4339	43.9017	84.1161	76.137	86.8648	97.2519	93.1213	118.854	86.833	67.3466
NCU00203	0.389604	0.331417	0.275955	0.191644	0.12994	0.0947472	0.166276	0.178842	0.249227	0.159275	0.105509	0.135927	0.171826	0.0783253	0.123782	0.13326	0.0254531	0.0614901	0.0329245	0.613766	0.073477	0.00709227	0.0837674	0.208348	0.119129	0.10749	0.196535	0.257591
NCU00204	36.3437	46.7647	57.7805	31.2952	22.957	21.2515	24.6033	13.0567	28.6385	27.6622	27.9818	37.3533	34.1151	32.9608	29.0185	27.026	19.8544	19.1348	19.6819	27.329	27.0268	22.6156	21.01	22.8165	23.0371	28.785	29.6365	30.5337
NCU00205	7.26413	3.79275	5.41568	4.97949	4.50371	5.26962	5.27254	5.62264	4.97188	4.34029	6.60396	5.98711	4.3255	5.61508	6.07743	5.58075	2.58933	3.7493	2.99617	4.86671	4.08593	3.54124	4.50482	3.36767	3.197	7.06442	4.67754	3.92055
NCU00206	3.79126	2.84343	3.72725	1.4228	1.68526	1.07125	2.36694	1930.75	1122.02	1426.26	1.93975	3.24469	6.325	4.33158	3.59014	3.47558	2.14594	1028.13	1122.39	1009.77	2.14219	1.54551	1.41128	2.33283	2.24969	0.872884	0.463557	0.551683
NCU00207	27.9288	25.357	26.3798	5.08012	7.01558	7.00726	10.3223	17.5569	30.1411	31.9969	12.9663	26.0527	21.4746	24.0375	16.4908	17.2547	13.523	16.2676	17.7945	38.361	19.2254	13.5838	17.2061	19.6496	18.5812	13.4411	14.4635	13.9187
NCU00208	0.136287	0.0517237	0.0792259	0.0590753	0	0.0399512	0.0457255	0.129782	0.0501943	0.0529591	0	0.181619	0.081347	0.124331	0	0.0785173	0.0804364	0.0235453	0.0511612	0.120243	0	0	0.0163641	0.0413004	0.0150272	0	0.306364	0.127958
NCU00209	28.3244	31.4092	29.1723	16.5946	22.3404	20.1885	17.241	12.0988	29.8305	29.8955	18.1834	26.8913	24.2676	24.7485	24.0351	22.0825	19.0983	25.8024	27.9139	29.5601	18.1436	12.6122	12.6556	16.7161	16.3391	15.9477	14.2271	13.5394
NCU00210	43.8367	48.7432	51.2571	39.3325	45.8005	41.6262	31.3634	18.1337	36.3816	39.5615	53.2114	35.7266	30.7332	32.278	27.4046	26.3246	20.9325	48.4467	57.0766	48.9221	35.1709	26.2284	31.4341	30.2231	29.4448	34.3058	33.7162	39.9739
NCU00211	39.2187	44.4241	43.1464	110.177	171.153	131.834	59.3986	30.0584	36.4365	37.5329	63.9475	27.6617	26.1104	23.7714	25.9397	23.5158	19.8013	80.8617	91.9261	35.7068	42.5437	33.7947	53.5669	46.3494	37.3007	59.1442	44.3506	44.7471
NCU00212	1385.39	671.809	893.656	469.581	728.267	638.821	524.332	380.037	983.763	960.07	783.364	324.21	299.231	274.672	293.999	315.522	221.196	340.924	355.429	228.198	664.031	545.422	574.567	579.947	479.941	590.429	552.519	517.175
NCU00213	15.0144	13.966	14.6736	5.9143	6.89813	6.39779	5.97548	6.36793	11.3485	11.2199	8.7181	13.7223	13.2622	13.2916	15.4403	14.3868	8.88671	7.77641	7.05976	12.8996	7.54502	6.09037	7.50094	9.39223	8.70693	8.75968	9.14731	6.3979
NCU00214	31.4113	27.7252	30.3197	14.7988	18.6416	16.6648	16.0775	26.9235	42.7442	46.9519	27.8904	29.9867	28.3858	23.14	23.7687	26.1514	19.2028	72.9274	79.2917	33.1856	32.6456	23.7285	22.5954	26.6041	24.1978	23.8637	15.1028	17.0089
NCU00215	34.1563	32.2528	31.7157	29.5582	25.5692	24.9932	29.0097	26.6379	30.7143	35.5031	47.0924	32.9776	33.2481	27.2822	32.7723	32.0104	26.4908	63.3805	77.7599	33.2876	29.881	26.4193	24.4722	28.3789	25.7449	28.6543	34.6059	27.4971
NCU00216	92.3365	110.733	74.8261	158.343	131.37	138.957	109.369	104.884	113.618	108.236	139.009	84.2019	114.964	91.182	154.373	152.095	153.933	193.45	184.88	81.8765	98.2489	88.149	106.285	123.24	128.777	153.378	168.922	155
NCU00218	22.7297	18.5269	22.0927	11.2614	12.4423	10.9296	8.66865	8.22677	14.3317	13.3648	15.3331	17.01	16.1525	17.2255	15.9197	15.3398	12.2068	7.96336	9.53268	16.3664	10.6549	10.8846	11.3123	10.31	8.76993	3.22321	4.39013	4.31357
NCU00219	17.4356	20.4972	16.9502	18.1705	13.4561	16.7466	24.1971	14.4144	20.1607	17.3581	17.7295	29.9831	30.1017	28.6019	23.0649	22.5111	16.6218	15.7083	15.5228	19.5716	19.6477	21.3788	20.5203	23.504	25.8047	23.6987	19.7418	12.0116
NCU00220	19.946	19.26	19.1319	9.23067	11.9605	10.1443	9.89588	9.37878	13.3332	15.1979	13.1549	16.8493	13.2855	14.4995	16.2012	15.6998	13.9188	14.0193	14.4726	19.1454	9.73741	10.805	10.5937	12.0461	9.87449	8.27024	8.71021	8.87196
NCU00221	0.526357	0.392489	0.331195	0.118411	0.136178	0.0967669	0.132538	0.339671	0.315227	0.235121	0.277931	0.24292	0.229769	0.343328	0.309616	0.424245	0.384822	0.185103	0.0743481	0.164303	0.171589	0.158713	0.0961792	0.19015	0.128825	0.067052	0.0434256	0.263247
NCU00222	39.2537	22.2938	19.0068	15.6625	12.5613	13.7162	24.4759	23.4725	27.5833	24.2706	26.4933	19.6467	18.6962	20.1571	27.0856	26.1365	25.8329	12.8941	12.4037	13.5244	19.9401	21.8331	22.7968	21.1631	20.6521	26.9048	33.8176	20.0414
NCU00223	107.028	109.905	72.3776	16.4753	23.8668	24.4095	34.4836	55.1881	52.9173	47.4382	62.1321	44.3106	60.4781	44.4565	92.8021	88.7179	116.877	21.8127	21.6969	70.9435	45.1096	38.7701	48.802	45.6532	41.2827	15.6851	27.7938	18.2052
NCU00224	0.36166	0.21079	0.20449	0.465883	0	0	0	0	0.153149	0	0	0.250971	0.224419	0.626533	0.239511	0	0	0	0	0.184446	0	0	0	0.359836	0	0	0	0
NCU00225	167.399	79.7251	134.84	657.667	1158.76	1248.93	633.208	164.086	73.4893	88.8655	439.87	131.059	152.789	157.026	159.62	147.055	116.62	397.504	399.8	164.993	107.727	296.472	461.325	390.423	340.803	492.922	446.952	348.995
NCU00226	56.646	57.2424	46.0924	11.3605	5.76872	6.7613	16.5365	17.579	46.8884	41.9609	23.4559	64.5269	74.8245	64.9406	85.8118	90.3587	58.9032	15.4452	14.6687	42.2919	19.2826	20.8859	21.8322	24.0905	25.722	10.6845	9.18051	7.6464
NCU00227	15.7087	9.33452	8.46084	32.6769	73.2106	74.3751	27.3341	8.07722	7.64561	8.32677	48.0498	8.07189	13.2914	7.49956	17.9233	18.4621	14.3125	14.9873	12.8369	7.89599	8.22568	7.86575	16.2977	17.0427	13.7717	24.2501	28.3683	23.1858
NCU00229	1.89943	2.41785	2.36703	0	0.339307	0.436253	0.595569	1.06306	2.256	1.84528	1.19391	0.488228	1.23432	0.938973	1.50265	1.13061	0.730174	1.48721	1.69669	0.816053	2.02286	1.3533	0.58788	0.443224	0.577077	0.542109	0.912547	0.428811
NCU00230	41.3863	49.6515	40.6479	15.6465	17.9667	18.1387	24.4954	27.8585	31.2193	30.4128	26.0068	35.9748	35.4188	34.1257	38.6646	36.8696	34.7438	32.0432	30.7421	36.2167	23.7064	20.8121	20.7645	25.5051	24.9923	24.8688	28.5155	22.2279
NCU00231	0.105212	0.0649569	0.127056	0	0.0111649	0	0.00482518	0.053904	0.0731335	0.0452003	0.0691715	0.0811253	0.0704419	0.0848344	0.195538	0.111817	0.0154389	0.0284318	0	0.0913845	0.0265751	0.0732646	0.0242018	0.0162652	0.0154912	0	0	0.0259187
NCU00232	4.14706	4.45151	3.67367	10.5849	20.1333	23.6397	9.64695	2.95365	3.64696	3.44056	7.82722	3.52649	3.70355	3.68705	4.66579	3.96854	3.24077	9.39311	9.15922	4.43486	5.14396	3.98336	5.20826	6.57798	5.19206	13.5906	8.92478	6.79778
NCU00233	4.65564	2.31812	4.92168	0.533139	0.957393	0.964889	1.00141	0.584475	2.45812	3.16269	2.14745	5.47382	4.01642	4.97233	1.92596	1.91975	2.0885	0.893099	0.965736	2.30606	9.89658	9.32475	11.9209	3.15624	3.02039	1.39972	0.999505	1.49758
NCU00234	34.5647	43.7127	42.039	9.77937	9.29723	8.96898	14.8264	22.2037	35.3369	33.6148	18.8362	47.8707	44.5203	47.1028	52.8066	50.5943	43.2473	15.8329	14.3299	41.7005	19.4507	17.6757	17.0351	22.5879	23.658	20.2829	23.8154	25.8528
NCU00236	29.6148	60.9195	66.0607	12.2138	5.10975	5.55374	19.6118	17.05	18.1846	15.8551	53.9967	30.4271	42.2899	33.2637	141.923	151.364	69.2659	24.7602	22.4001	19.2899	44.9943	34.2819	97.8546	69.1627	58.3064	5.26828	5.54651	4.9867
NCU00237	19.114	20.8274	23.0412	8.95795	8.22664	8.68636	10.2177	17.6662	18.6301	19.3508	10.1719	20.1303	20.0037	19.602	17.6012	20.113	15.9672	12.2077	9.72152	17.0311	13.8324	12.3579	11.7695	11.4242	12.1144	5.47814	5.47907	5.91781
NCU00238	1.15578	0.96012	1.56369	0.682812	1.77518	1.64359	0.615315	0.979866	0.632557	0.711977	1.18918	0.849836	0.983114	0.953151	0.984966	0.921289	0.739252	0.909988	1.03201	1.01982	0.502267	0.713919	0.712327	0.443853	0.562388	1.09	0.571409	0.446393
NCU00239	20.7715	24.2097	24.9311	13.9184	8.31123	9.3796	16.9457	13.2543	24.8886	21.7884	12.9957	36.8688	33.1622	34.8465	37.5803	34.6785	23.9518	13.93	12.9404	25.4061	14.1769	13.835	13.039	15.4193	16.5447	15.2853	16.0626	12.3173
NCU00240	22.0196	22.1835	21.6096	7.91968	7.64174	8.13498	19.1878	18.0072	19.4765	18.5772	9.21172	21.4752	21.4074	18.4673	58.3859	33.5905	28.1437	12.0926	13.994	20.9268	6.1566	5.45306	4.58485	10.5768	12.2003	13.7619	13.6819	14.2033
NCU00241	21.8251	21.6402	15.6728	17.7316	19.6789	23.902	19.8769	12.5315	20.1303	17.8949	14.3555	19.4011	18.2437	15.2887	20.7994	18.5451	13.3724	18.5423	17.2292	24.7149	16.5859	12.2922	13.6989	25.2834	24.5573	31.4549	27.1702	22.3512
NCU00242	52.9415	50.0335	61.6343	35.6148	18.8748	19.9267	23.8684	31.2237	40.9557	38.3678	29.0901	78.6513	73.0679	76.297	90.3063	88.8523	73.0455	17.1996	16.6173	54.1215	9.72579	20.4412	21.0375	32.7551	38.242	24.1184	31.0944	41.9604
NCU00243	65.5045	65.2603	66.8685	104.157	77.514	78.4997	74.8268	38.7022	54.877	52.2373	75.2574	62.5576	57.5288	57.5087	58.0764	53.1244	39.6134	54.1985	57.9141	47.3565	48.3673	48.6612	57.5526	67.9982	64.3231	55.7331	38.4911	49.9596
NCU00244	18.1591	20.3462	47.1751	8.31745	10.4314	8.78948	12.1589	4.88253	6.53718	6.63374	8.59269	15.9146	15.5131	18.7876	18.6836	19.2016	10.6208	4.51228	4.34369	7.22952	9.89489	6.29076	5.48205	4.67528	4.36011	3.68828	2.74124	1.62559
NCU00245	20.8072	22.2451	41.1761	6.49253	7.77111	7.21285	7.95503	14.6565	12.8429	11.7826	8.83338	24.0826	28.8767	33.7843	52.91	59.5147	24.5802	5.28615	5.30886	22.4879	4.99131	4.54768	6.29454	8.09026	12.0183	1.65707	2.4896	3.18345
NCU00246	14.5267	8.82585	19.181	0.315554	0.247351	0.197212	1.21613	6.90294	5.12059	5.2308	1.46497	5.93995	7.01215	8.04672	12.3989	9.99949	8.39898	4.20697	4.49794	7.05586	1.76999	1.90933	1.09249	0.927214	1.34924	0.514749	1.69602	1.225
NCU00247	27.2193	24.7426	24.3789	1.61201	2.0273	3.81747	12.5138	12.7938	13.7704	10.245	11.4125	9.40146	9.25728	7.88257	11.6006	13.9666	36.2783	5.71495	1.95919	7.73779	10.0232	11.8058	4.95421	10.9376	12.146	25.5657	55.6257	38.7803
NCU00248	27.075	41.9344	23.6091	19.2938	12.3757	18.1399	36.4861	50.9999	11.2481	8.26912	30.6445	13.4294	22.8445	28.426	30.1147	29.2362	41.2853	14.554	6.02677	9.30653	62.7798	72.3393	46.2644	54.7067	67.1114	60.006	103.253	102.651
NCU00249	16.1973	10.4246	13.2103	15.0123	9.83613	12.4853	13.381	6.14918	8.73607	8.06147	12.7592	11.5356	8.99192	9.18465	7.15462	7.91394	9.48234	9.88818	8.62754	8.00326	10.4578	12.4074	11.8536	12.641	11.4601	22.3291	19.5613	19.4358
NCU00250	43.4476	26.5156	39.4462	1.7848	0.7641	1.04028	2.76811	3.41473	13.3563	13.2927	1.02904	12.1741	15.1434	11.1895	13.638	13.4067	75.1778	2.5462	0.583582	3.75397	1.7075	2.28792	1.41381	4.97577	2.32111	6.09801	15.7677	10.7315
NCU00251	8.30385	8.0956	14.7052	2.0521	1.64401	1.63612	2.6192	4.93401	7.83512	6.68703	3.63763	12.3238	12.501	11.902	11.9253	10.8395	5.08632	2.26247	1.73932	8.54689	2.69804	3.39186	3.23744	3.72024	4.66556	2.31346	2.22476	2.52435
NCU00252	10.7332	5.27658	9.75017	1.27502	1.77699	1.54365	1.84109	2.76138	8.09398	8.05674	4.61832	4.38589	3.2239	3.2588	3.73307	3.89085	1.28253	4.82245	4.76342	4.04429	4.00377	3.14567	3.41508	3.66037	2.95013	2.18304	2.09653	2.03752
NCU00253	40.7844	44.6469	58.305	10.4952	8.90593	7.83119	9.36606	16.9212	28.1063	27.8698	22.6676	46.0883	42.928	43.1415	49.5767	56.0893	34.227	10.4016	11.89	25.3646	20.1618	19.5359	15.9286	14.9861	17.6706	7.23801	4.55273	8.74377
NCU00254	0.189729	0.157085	0.264647	1.05953	0.160884	0.191027	0.0454151	1.10598	0.648185	0.172416	1.00176	0.108305	1.46209	0.339959	0.734932	5.53635	0.411881	0.294493	0.0804211	2.60327	0.0249412	0.0293342	0.0489609	0.0575517	0.147718	0.135891	0.190978	0.20292
NCU00257	5.31249	3.38682	6.48929	11.1604	5.19412	6.43603	5.98923	3.69302	4.40466	4.22096	6.09757	4.48999	4.36973	4.38146	5.6424	5.16707	2.38281	6.14472	5.44592	4.18193	3.59628	3.21401	6.05875	4.48841	4.46984	5.29597	3.59658	5.16766
NCU00258	183.192	76.5368	104.685	1122.15	1511.25	1670.67	946.615	216.962	61.6553	63.2144	465.228	126.417	183.091	171.683	124.363	124.542	98.6232	487.473	463.638	159.664	453.413	491.551	666.398	544.417	452.21	678.001	615.878	474.059
NCU00259	19.4565	11.9659	20.8834	18.364	34.5161	27.9762	19.7999	6.42223	10.2483	13.4083	38.4957	59.6381	47.798	49.824	8.55757	9.20385	4.72533	12.703	14.5831	15.9917	79.1603	75.0877	74.5747	55.7218	44.8757	16.4794	18.2596	7.05609
NCU00260	113.005	43.3722	134.538	19.3398	9.63644	8.11092	41.5493	52.1955	47.1966	52.0864	739.497	1134.29	808.184	1007.85	50.7584	59.3497	37.1521	78.0503	88.5723	61.5978	1409	1411.15	1367.07	785.587	840.516	10.7793	19.4985	15.1115
NCU00261	20.4006	20.4515	19.8022	63.9723	120.483	117.691	46.5064	17.5982	15.4561	15.7471	64.6968	18.453	18.6813	17.7692	20.6843	18.73	14.1383	40.9688	42.5595	26.0908	28.6455	23.8726	32.9675	30.2925	26.3663	72.142	36.9431	36.6224
NCU00262	19.7414	12.1971	14.0642	2.05592	1.23906	1.50702	6.42132	6.15228	9.77489	10.4404	6.22288	25.6081	18.5799	19.9205	14.2202	13.8583	13.6373	4.28771	4.6972	10.3205	3.75375	4.1301	4.46661	6.98685	7.94999	2.72971	5.41682	6.46523
NCU00263	18.9287	62.4217	28.3588	29.8281	6.72286	6.54905	57.6924	19.4191	36.7257	22.2929	23.7701	198.917	129.434	116.481	81.0442	80.469	77.3179	38.6659	44.0563	55.7204	308.491	395.526	373.035	370.769	406.227	50.5675	52.3448	28.0688
NCU00264	43.5729	41.8139	35.5568	15.0481	21.1136	19.5112	14.0532	9.57993	20.8282	18.3842	10.2644	23.816	27.753	22.8219	31.6291	32.8377	20.4306	6.67914	3.62729	18.1003	18.7848	17.9023	22.0164	18.1088	18.7105	9.26121	6.64917	7.37402
NCU00265	5.81132	3.97604	4.13076	66.8195	62.3334	53.4783	69.4912	2.93732	4.33581	3.5846	75.7686	17.682	9.90063	13.849	5.76965	7.02934	7.77273	6.8928	9.46813	5.12056	153.656	183.482	412.095	788.222	647.506	47.0833	71.3611	41.3484
NCU00267	2.78811	2.47353	3.49171	0.245648	0.537873	0.220871	0.376669	1.47047	1.48044	1.1285	0.170971	2.21115	2.17154	1.62935	1.71881	1.70075	2.2597	0.0487272	0.271672	1.03536	0.362017	0.690874	0.519827	0.334461	0.41777	0.779523	1.66219	1.19846
NCU00268	35.6908	29.2459	35.6968	3.24144	3.16293	3.17932	7.97846	15.4055	18.4291	17.4946	5.64947	17.0111	20.4419	16.5312	21.8806	23.1878	15.8875	4.98831	4.87215	13.769	6.63259	9.04833	6.68932	10.0475	10.0498	10.199	9.90719	7.49161
NCU00269	4.5832	6.46235	4.43378	3.83317	4.99782	5.94308	6.05196	4.21799	6.45482	6.13375	3.75676	5.10807	6.02735	6.38281	7.5168	7.23056	6.63607	6.20869	5.74461	6.70829	4.27033	4.6029	4.53815	5.66903	4.57505	3.46128	2.92352	1.48447
NCU00270	15.5405	19.9852	13.6191	19.5236	13.4713	16.2413	22.4518	22.1775	15.9234	15.8616	48.067	16.1284	11.9966	11.502	9.52527	9.29094	8.86404	21.5074	18.8255	12.7727	31.5153	34.0604	38.4085	30.5574	29.6454	79.8061	64.5964	53.1534
NCU00271	0.897339	0.261164	0.505713	0.21659	0	0.239695	0.286042	0.229878	0.247142	0.194385	0.273424	0.204212	0.362975	0.337747	0	0.0899765	0.136506	0	0	0.248686	0.546605	0	0.306491	0.455319	0.245168	0.50589	0	0.480213
NCU00272	37.0091	31.8414	32.9525	14.4363	11.4559	10.9325	17.0811	16.3355	26.449	25.5906	20.8022	35.8187	34.9551	35.9286	37.7042	36.9764	24.5371	16.2467	14.4537	28.5561	14.5352	16.1433	15.6316	15.6302	19.2524	12.9258	12.4649	12.3158
NCU00273	21.9482	16.7627	20.7759	19.6621	22.7447	24.6442	22.3915	12.4844	21.5315	21.1223	24.2432	14.9528	15.744	15.2164	15.2062	15.4742	7.97904	30.7354	29.0528	16.0048	13.8427	14.0685	17.2405	18.8428	19.8136	26.8377	19.7418	15.4274
NCU00274	8.00228	8.85591	10.1853	4.55712	4.91595	5.56034	5.9157	6.64725	8.55667	8.17042	8.45648	7.04249	7.24834	7.72504	10.5044	9.18401	6.37412	6.8759	6.1438	8.8684	5.54832	4.70685	4.92754	6.22103	6.27041	7.33931	4.99345	4.57095
NCU00275	8.63904	13.0068	10.3816	4.61995	5.37978	4.62422	5.57818	6.18185	8.57427	7.82325	8.59797	11.7921	10.4335	10.7098	12.5527	11.043	6.77098	6.94919	6.74962	8.91137	7.20498	5.08033	5.28601	6.85351	7.11258	6.4989	5.31308	5.37805
NCU00276	2.05569	3.1409	3.88496	4.2395	5.73467	6.54978	3.87972	2.13993	2.71264	2.79219	6.90216	3.56757	2.53642	2.95285	2.79592	2.58274	1.53483	5.56352	7.30576	4.49822	4.88731	3.71498	4.69837	5.75951	5.48007	3.41722	2.44971	1.92077
NCU00277	11.968	9.30082	10.8349	6.32002	5.14135	6.26209	10.1716	9.06678	11.5804	11.904	10.7787	12.5873	11.1689	10.0046	10.1667	10.0878	16.9725	6.48427	5.47726	6.57522	3.85835	6.07397	5.6728	8.08708	7.19306	7.87716	11.7108	7.47093
NCU00278	31.7038	42.54	39.5655	36.9324	27.9263	26.5036	44.8906	18.1998	23.6909	21.5094	31.7495	31.1799	33.1607	33.9693	41.46	41.295	44.765	20.552	20.6064	23.134	27.8817	25.1932	23.9185	24.1993	21.6445	35.2353	36.8172	33.6456
NCU00279	5.49577	2.71534	4.34913	3.13255	3.19321	3.58789	1.86558	1.17564	3.627	3.89655	4.07763	3.08829	2.59923	2.56982	2.46698	2.40801	1.32342	3.58641	4.11146	1.99796	2.40496	1.8851	2.50877	2.01939	1.85852	3.45123	2.35002	2.92782
NCU00280	17.9475	14.4757	17.0735	13.1509	7.07499	8.52498	8.4399	7.9559	13.756	12.6182	9.9622	25.4088	24.4758	22.7834	25.5136	25.1914	13.8761	9.37435	9.13675	16.6821	4.68462	7.86205	8.05238	9.34297	12.0575	11.6906	9.30981	12.7968
NCU00281	8.92957	10.3353	12.388	2.18962	0.683772	0.611643	5.2813	5.1725	8.90322	8.03212	4.1013	9.44152	7.67114	7.90861	8.90291	8.24106	36.7028	4.84252	2.75046	5.58189	1.54405	2.34542	1.66912	3.68075	4.0643	5.10006	13.232	14.5176
NCU00282	16.9861	36.53	18.8008	0.856798	0.495157	0.37323	14.5403	25.6582	20.8262	17.6911	7.41968	31.5472	37.6059	25.8559	19.1746	17.4137	17.7618	17.7512	11.3423	18.5224	13.5153	14.7135	9.92531	8.11937	11.5883	4.50197	6.53259	3.74086
NCU00283	4.8369	7.29039	4.63178	6.04508	3.79009	5.56481	10.8041	21.685	6.18381	6.56975	9.53614	4.72383	6.60187	6.54481	9.01157	9.23289	20.4449	5.08813	2.38389	3.38375	4.42077	8.28712	10.2303	14.5151	12.2567	16.3301	17.4605	12.8808
NCU00284	7.00516	4.40525	8.02411	0.27076	0.785932	1.13397	1.27626	3.04441	4.22933	4.62356	2.5645	5.13488	3.96781	3.11806	4.00799	3.80386	2.31034	0.676222	0.526479	3.17895	1.36954	2.14094	1.34764	2.87567	2.43175	3.24674	2.1748	3.8517
NCU00285	10.2229	18.2037	13.3137	5.82483	7.14188	5.65529	21.4009	101.526	11.7812	11.9465	7.65077	12.1995	12.7775	11.9689	13.0178	12.3146	43.6645	14.373	10.4495	11.1242	9.14552	6.84722	11.2947	23.0619	19.1445	11.1897	16.0839	24.8834
NCU00287	11.7423	18.2412	14.2016	8.85917	7.57506	9.52616	10.0215	8.22276	11.844	11.794	7.97133	10.8506	11.55	9.42642	13.1841	11.4555	8.87958	6.12358	5.33987	13.7638	13.4568	9.6331	8.76346	10.9891	10.4071	14.0574	12.1015	14.0312
NCU00288	1.5929	2.38727	1.87407	0.244549	0.2473	0.606481	0.683585	0.648727	0.755952	0.782254	1.35019	1.68474	1.28609	1.18368	1.59637	1.21598	1.41411	0.704926	0.836658	1.39031	2.45117	1.5789	1.18303	1.60003	1.57184	1.50717	0.659774	0.594291
NCU00289	15.3318	77.1343	21.029	13.2685	15.6251	17.697	23.4516	71.2056	27.7927	25.9218	36.3754	20.6595	25.4708	18.8922	25.9862	23.1727	27.6132	24.6747	16.6339	15.0062	41.1393	34.4029	26.9187	32.3104	31.0186	23.7006	24.1252	17.6271
NCU00290	28.4096	6.09596	10.0251	0.17954	0.185146	0.149178	0.844914	1.94037	6.92636	6.09666	4.6202	62.8822	29.9547	42.1453	16.6427	16.9327	28.8413	5.5369	9.6037	33.144	0.108081	0.19591	0.0891792	0.119928	0.146052	0.247424	0.618055	0.203354
NCU00291	23.6469	20.0724	31.0073	9.60813	15.7645	14.4193	15.2532	9.19705	34.2971	36.4372	36.0494	22.6295	17.3473	18.489	13.7287	15.5199	10.3729	12.3216	16.1669	8.07333	13.9891	11.3995	11.3704	13.2174	13.4063	13.642	11.7203	9.55871
NCU00292	11.3382	8.84403	38.7277	0.669311	0.860661	0.618172	1.24584	56.7243	588.55	612.861	783.2	31.7527	27.166	33.2004	12.5194	12.1977	10.3618	5.24387	8.93396	33.5565	10.3576	11.754	11.2618	68.4512	79.5911	1.37373	1.53968	1.71318
NCU00293	20.4355	17.6027	20.2437	25.1898	13.9869	17.8423	20.9935	9.62524	14.2307	16.4701	38.9776	16.1611	15.8449	14.097	19.963	22.2552	13.0454	15.541	15.4253	12.6387	11.2531	17.7623	21.6444	18.8956	22.3935	8.1037	5.09117	8.12175
NCU00294	790.176	499.145	589.84	2561.69	3757.87	3527.56	2092.84	660.985	376.908	375.39	1171.58	587.909	692.568	614.31	576.226	579.604	518.784	1031.33	1068.55	449.488	1175.09	1256.29	1562.68	1193.95	1075.52	1422.44	1416.57	1462.8
NCU00295	91.6157	70.5382	83.4581	30.0126	27.9212	25.2136	53.8206	35.7423	81.3775	77.8477	55.7226	80.3561	72.2746	71.4381	78.3147	77.4267	48.9622	20.6335	21.3183	52.5767	60.5776	50.9439	53.3897	48.5554	50.6765	35.564	36.8993	27.2692
NCU00296	1.47612	0.724119	2.05939	0.0900823	0.241234	0.395268	0.228012	1.48962	2.0727	3.10889	0.860005	0.821496	0.390666	0.395134	0.62084	0.79686	0.18889	1.60852	1.70606	1.2936	0.380146	0.421766	0.579844	0.681085	0.350574	0.593773	0.607705	0.312925
NCU00297	1.02871	0.868583	2.38844	0	0	0	0.133415	0	1.18077	2.04262	0.708922	0.576705	0.507784	0.464756	0.50061	0.244067	0.38203	0	0	0.907279	0	1.76687	0.0687259	0.056849	0	1.64876	0	0.524777
NCU00298	6.5439	5.3296	6.72916	0.801798	0.586349	0.799034	0.950845	1.81125	3.76526	3.6102	2.98346	6.78286	6.11044	6.06474	6.34427	5.52505	3.08306	1.70534	1.48058	3.09456	4.14575	2.55959	3.38335	2.55389	2.83593	2.99668	1.55746	2.2164
NCU00299	75.4885	47.5549	83.4251	6.64937	3.54042	2.73644	20.5735	23.3953	41.6035	43.4116	38.303	51.7034	58.1515	49.237	42.9572	48.6703	29.5863	21.069	21.2888	30.9987	71.3391	60.1427	60.8159	39.1387	42.6045	1.30695	1.85177	1.67964
NCU00300	21.5583	14.7909	21.9741	6.20962	5.41358	5.15054	9.36231	16.2873	14.7349	15.3278	11.3739	17.6362	21.4598	18.7651	18.195	21.3146	31.7977	7.44281	7.62655	14.2167	20.0558	17.5593	16.8763	12.3734	15.2136	3.1615	7.82063	14.85
NCU00301	4.63516	6.67986	5.22891	15.4731	32.8156	31.4173	11.2574	4.02117	4.01511	4.74097	16.7442	4.41475	4.09396	4.00324	5.22555	3.68273	7.30203	20.8637	24.3636	9.49385	7.92618	7.47555	8.16242	8.60025	7.52822	17.329	11.2861	12.0586
NCU00302	30.2898	33.2199	32.4058	19.9136	16.3023	14.8775	19.7834	16.7211	23.952	25.0968	24.8985	27.4046	24.9592	25.0081	21.3092	20.8001	15.6471	20.5549	19.9401	15.0113	30.8403	23.64	27.8179	26.3195	25.6284	13.7905	13.0278	11.103
NCU00303	34.8353	28.8669	32.1558	62.5006	74.2005	72.2449	45.8041	14.2394	27.1573	28.9885	69.6972	29.037	20.0392	24.773	17.0993	16.2922	12.6156	22.9313	26.8838	26.7107	18.9989	20.012	23.9151	29.0999	25.8611	65.6764	46.9369	47.1559
NCU00304	78.0065	162.602	140.308	76.3567	26.797	22.7514	47.3941	123.191	146.251	133.291	127.352	177.471	136.749	123.978	94.282	90.8203	77.7418	81.8347	92.8674	129.928	321.391	282.39	302.759	237.048	272.911	35.765	34.9004	48.1049
NCU00305	28.149	30.9205	36.1616	5.27551	1.70265	1.62549	7.96771	21.3778	39.1512	44.7569	24.6303	28.8809	27.8119	28.007	27.2727	30.1089	20.2249	11.2797	9.82232	20.1809	26.9474	29.1046	29.1828	23.5898	27.5937	3.12184	2.80729	2.8406
NCU00306	3.2381	4.96875	2.69994	10.4363	4.65919	1.82109	7.11294	14.504	2.01484	2.24037	2.81954	2.82954	3.6419	3.41426	2.71105	3.3117	2.85096	3.14888	1.17443	2.20664	0.995557	2.02469	1.43356	2.54559	3.11547	4.96101	8.28112	11.2897
NCU00307	1.2011	0.974616	0.962562	0	0.538807	0	0.140073	0.513436	0.778145	2.10287	1.83882	0.509552	0.228389	0.606671	0.425922	1.05921	0	0.590169	0.446218	1.31342	0	0.302936	0.0656407	0.327286	0.42741	0	3.08409	3.08712
NCU00308	1.97904	2.40824	2.86305	3.27926	4.94372	5.52475	2.28459	1.55637	2.1158	2.46039	4.01466	2.6472	2.53156	2.2709	2.87483	2.64106	1.56863	3.45184	3.02503	3.93607	1.09179	1.33358	1.64649	1.31981	1.59476	2.38813	1.3989	2.78508
NCU00309	9.2249	5.85181	7.0025	99.1918	125.471	140.023	43.6876	17.3932	15.37	14.2426	130.698	8.22702	8.34797	5.56193	7.99604	8.87797	5.19093	47.5536	52.0839	8.4156	20.3774	17.3163	13.8455	8.24886	8.5631	280.811	205.892	219.58
NCU00310	3.17631	3.52905	4.03853	2.2205	3.44227	4.16448	2.3697	2.00381	3.17612	3.10648	2.71799	3.75495	3.62145	3.6492	4.80288	4.4373	2.71412	3.15307	2.73807	4.64832	1.38257	1.61041	2.08323	2.16179	2.67794	2.69496	1.15121	1.63552
NCU00311	94.3987	70.2053	84.4188	67.5265	44.5907	45.8819	67.4156	75.289	96.2637	90.4577	66.6474	103.688	101.146	97.231	102.213	97.5216	79.0303	74.3436	75.9481	107.569	78.4836	68.7905	71.2684	72.5741	76.745	55.7163	44.4866	39.8576
NCU00312	3.95489	2.08919	3.79555	0.25251	0.446309	0.419237	1.07476	1.94373	3.01388	3.12871	1.53157	2.12722	1.64113	2.643	3.36026	4.34928	3.36577	1.1256	1.46022	2.59609	2.08386	2.10272	0.898476	0.653121	0.916754	0.706604	1.86642	2.20408
NCU00313	0	0.0174739	0.0114382	0	0	0	0	0	0.0107128	0	0	0	0	0	0.0475005	0.0211073	0	0	0	0	0	0	0	0	0.00864101	0	0	0
NCU00314	3.08727	1.61464	2.61623	0.081408	0.369649	0.349367	0.823195	1.15266	1.08287	1.25073	1.79198	2.12683	2.37421	2.56381	1.90973	1.64048	0.719304	2.37676	1.90444	2.72402	1.20229	1.62497	1.00348	0.770702	0.795639	1.87862	1.76987	1.46401
NCU00315	309.134	150.205	159.676	877.414	2588.88	2222.14	988.821	296.735	103.26	107.452	664.603	194.348	249.314	237.629	206.055	211.778	169.418	608.026	625.86	259.562	768	700.792	946.033	701.586	611.239	682.478	750.431	617.479
NCU00316	43.9559	57.4915	38.4011	19.2289	14.8146	14.0948	18.496	19.8084	21.5551	18.2679	19.0447	17.8049	47.092	19.5259	26.052	34.643	18.0332	15.5042	5.63223	12.8971	73.3018	52.851	51.3798	54.4176	55.4514	4.25541	4.61002	4.09746
NCU00317	8.29952	11.3819	6.91713	7.56941	5.17351	7.06357	11.5219	11.3761	8.01906	8.09588	7.85818	8.99936	9.71695	8.33128	9.52385	9.33691	9.75152	12.4466	10.5207	6.25275	8.00794	9.78501	9.68902	9.64221	11.5394	10.4746	9.45637	7.28897
NCU00318	0.377846	0.325447	0.400227	0.068201	0.274366	0.315704	0.211268	0.397503	0.521821	0.593155	0.210384	0.196434	0.36081	0.307882	0.26374	0.248276	0.140575	0.288937	0.181971	0.86203	0.228744	0.164158	0.152129	0.200562	0.200782	0.0788347	0.101327	0.125386
NCU00319	2.06359	1.83456	1.82885	1.32448	9.29567	7.91635	2.89987	1.70992	2.83335	3.51072	2.94831	0.906877	0.852591	1.02488	1.19308	0.93892	1.08358	4.40038	4.38336	3.83933	1.42381	1.36635	2.10669	2.10167	1.94361	3.05149	0.536146	1.28762
NCU00320	12.6849	13.5756	19.2849	8.31855	9.22609	8.80362	13.3599	11.736	14.7895	14.7406	11.9177	14.5686	13.4438	14.7751	20.015	18.78	11.7006	6.50151	5.51463	17.68	9.34809	8.34093	8.64664	7.64475	8.11298	10.1278	3.7695	4.551
NCU00321	46.988	27.021	52.4165	26.2713	21.3745	25.4003	40.0511	66.6136	37.5217	37.199	51.7168	83.732	62.4341	63.2245	70.0231	71.8184	71.9695	59.6377	69.4555	62.3548	43.673	44.2256	39.6645	38.3426	45.2843	33.5065	42.3756	42.8181
NCU00322	127.453	182.088	101.206	5.86794	42.9262	15.825	58.5616	32.0354	77.2581	51.8152	9.76579	50.5129	62.8976	38.8133	109.344	97.8467	82.2574	37.7138	28.1774	58.4037	35.0372	22.1268	11.7968	25.3372	31.0139	44.6618	133.259	84.9734
NCU00324	20.8724	24.3985	22.6442	12.5789	10.3804	10.7115	13.8601	16.0428	20.9163	18.9966	16.2782	29.3886	29.45	26.139	27.1142	25.5891	15.8389	17.4972	19.9859	24.8034	21.4455	15.9539	14.8851	19.5131	20.5368	12.9002	12.0814	12.5209
NCU00325	10.4704	10.7299	10.6096	7.4794	10.1373	9.05967	7.66822	5.23307	9.09907	9.10897	8.28039	10.6598	8.82461	9.30101	9.97696	9.72436	6.64603	9.58246	7.87119	12.4622	8.41676	5.39547	7.30494	8.27938	7.59567	13.8559	12.1401	11.2022
NCU00326	54.638	53.1539	68.9695	54.3455	34.9187	33.0797	106.309	127.045	192.983	204.249	96.3327	65.0988	61.4562	63.593	53.3094	56.0237	41.5885	299.07	341.818	322.102	63.9412	54.5094	59.7294	52.613	54.5156	18.8226	30.058	20.3402
NCU00327	1.6234	1.7199	2.60271	0	0.182887	0	0.051357	0	0.72487	0.946445	0.283339	1.6646	1.28182	1.53109	1.02856	1.25355	1.39245	0.0812145	0.520431	0.748072	0.34894	0.261286	0.243075	0.35799	0.363379	0.616459	2.29522	0.216166
NCU00329	1.76168	1.62967	1.28364	0.704304	1.06067	1.07991	2.59019	1.24551	1.48329	1.34106	0.688288	3.11203	5.82297	3.36956	2.69192	2.84762	1.50874	1.02437	0.57199	1.80485	2.86632	2.08463	2.13019	5.47957	4.16198	0.595115	1.12103	1.44041
NCU00330	6.72748	7.34147	6.7029	3.10657	3.1998	3.16021	3.2702	5.09407	5.95377	5.60448	3.38303	8.71035	10.1057	9.19196	11.3721	11.5832	7.29054	3.29945	3.1238	8.13651	2.15556	2.82749	3.78412	4.99139	6.05507	3.02562	2.9695	5.20071
NCU00331	2.67261	2.34637	2.1322	1.39729	4.2412	5.34013	1.85124	1.50713	3.0934	3.1103	3.2433	3.18653	3.08814	3.38655	2.52467	2.76572	2.11678	3.96377	4.66142	2.44526	2.62028	2.10752	2.60641	3.71472	2.84566	1.45557	0.945325	0.737257
NCU00332	75.8755	73.8662	88.5731	27.5971	11.9658	8.45642	32.4556	26.5061	52.4245	46.5692	15.8839	72.6904	85.6363	81.1041	104.499	98.216	104.367	16.8462	12.466	59.2092	21.6553	25.8292	18.171	40.5251	47.3634	26.1633	81.3234	89.8314
NCU00333	9.25881	6.09448	7.92207	7.2625	5.48676	4.7977	4.525	3.49116	6.92664	6.67961	11.2107	6.52589	6.04651	5.14691	7.40501	6.04849	2.42732	8.30187	9.64419	7.32606	5.83425	3.91041	5.48852	7.6623	6.72928	6.62694	5.13569	5.38028
NCU00334	26.4287	20.8258	23.154	23.3192	29.7116	28.864	16.6313	12.3224	18.4152	19.185	29.6985	20.8278	17.5017	19.7218	19.7122	16.9506	9.99762	20.4158	23.8974	23.3984	15.9064	12.0418	14.1334	16.4615	15.4814	20.874	16.2959	20.6646
NCU00335	30.5262	31.6771	28.0061	21.8169	28.0332	24.0237	19.9964	17.6041	25.8391	27.4568	24.343	32.5312	31.4281	28.6834	35.4832	34.5988	30.7407	27.4356	30.4416	36.768	17.2629	14.5917	16.4955	20.6851	20.5976	28.8629	25.861	33.0343
NCU00336	0.554908	0.815166	0.645651	9.00945	27.6968	32.1679	10.3637	1.32307	0.495708	0.515013	8.76731	0.647847	0.692784	0.591272	0.686336	0.677106	1.44376	19.0788	20.8512	1.92583	1.65223	1.64545	5.8845	6.74284	5.6755	17.3277	6.65231	5.27316
NCU00337	0.751179	0.820588	0.556087	5.81687	26.0876	25.8078	6.17624	0.789217	0.312573	0.469739	7.44728	0.338281	0.486647	0.498337	0.646375	0.468247	1.0147	11.5518	13.1169	1.26503	1.78637	1.77697	4.70803	4.36919	3.52835	12.279	4.70544	5.19264
NCU00338	8.53209	7.16228	9.91456	1.11494	0.813211	0.904365	2.8951	6.42403	8.03492	10.3019	3.68484	7.2745	5.95961	7.53753	9.63965	9.79822	6.5078	8.41234	7.90482	17.4891	6.03966	5.58943	5.08465	4.48553	3.80558	3.13865	3.82795	3.20418
NCU00339	0	0	0.0205547	0	0	0	0	0	0	0	0	0.0884645	0	0	0	0	0.116096	0	0	0	0	0	0	0.0982591	0.0185901	0	0	0
NCU00340	81.3678	75.3178	77.0334	56.9746	42.3228	43.5725	68.4302	71.996	76.9613	73.8507	89.9851	83.7	81.8447	82.0514	89.6567	87.3478	76.2884	72.8809	70.7072	77.6496	85.492	91.9788	108.799	110.487	109.781	73.418	59.9771	48.5701
NCU00343	0.841147	0.0717482	0.466485	0	0.0961368	0	0.139444	0	0.41674	0.150952	0.526173	0	0	0	0.169207	0.0790074	0	0.503436	0	0	0	0	0.184145	0.113501	0.0205064	0	0.585899	0
NCU00344	22.3115	21.3631	24.0022	14.0607	8.18282	8.73407	13.5609	9.28601	18.2702	19.3422	16.4288	26.3809	24.1783	24.1612	19.9772	18.9562	10.4646	10.8213	12.1687	17.6108	13.3192	13.7111	13.1457	13.5192	14.7848	13.1752	15.0526	11.1729
NCU00345	15.7721	18.5803	21.261	9.2504	7.10509	7.28019	6.87415	6.95566	15.4072	14.5899	10.0487	20.356	18.6151	18.8183	17.6861	17.7308	8.84394	6.87185	6.93748	18.6314	7.92175	7.45609	7.41275	7.72856	9.0185	5.32974	5.49677	6.00254
NCU00346	45.6237	46.3331	46.7384	26.3995	17.9056	20.2495	22.3502	18.7104	36.8793	37.8153	47.9526	53.5233	40.4186	48.3853	48.334	44.0554	29.4957	26.2394	32.7052	46.7955	27.2406	23.174	19.4062	24.3747	24.3897	24.3868	15.626	16.501
NCU00347	46.3183	47.4076	47.7101	22.1287	17.5219	17.1432	22.2699	19.8777	36.1693	36.5283	32.3152	58.0257	50.1073	50.6903	51.4205	52.7996	38.4827	21.191	22.5267	35.7169	21.0274	22.5645	27.5611	33.901	33.455	18.2439	18.558	16.8063
NCU00348	35.5752	39.1066	31.576	29.8357	58.4475	44.9465	37.9601	21.2655	26.0812	25.9258	34.0092	21.8824	22.4694	19.8356	25.319	29.7121	27.607	46.253	43.3727	20.2701	34.3155	31.936	29.9877	33.281	27.542	45.9086	40.4853	38.7998
NCU00349	19.2049	19.358	24.0986	6.10722	6.70034	6.14465	6.63272	11.0564	13.5038	15.4776	12.6538	14.0786	12.9856	13.2424	13.1532	13.5145	8.20178	10.7518	11.5867	15.7956	9.00886	7.96758	8.43605	7.37826	8.49496	11.4777	9.88921	7.96874
NCU00350	58.8387	62.7284	66.1749	83.3837	28.3917	34.0002	52.4142	34.5304	51.6877	53.2133	47.5046	73.345	74.6009	63.8158	77.2562	80.6084	45.0008	34.5245	34.0453	33.6114	50.9191	56.9042	67.496	66.6487	69.2824	24.7431	15.1384	18.0245
NCU00351	33.4381	18.6028	28.6695	13.7288	11.2945	9.19761	10.0285	8.99766	22.8776	23.5028	14.2736	19.783	17.2144	13.8659	19.5291	20.2757	10.3757	8.76946	9.4224	19.7789	17.1873	11.2194	11.9051	11.8751	10.9537	13.7552	15.5268	17.0572
NCU00352	29.9442	30.9522	27.5455	20.6179	16.2205	16.042	23.2583	17.2827	30.1262	23.7061	18.5125	34.727	32.5217	29.5339	33.3031	31.1681	23.6635	19.6974	18.0607	35.0854	21.3875	17.1663	17.8005	24.6927	23.357	30.0358	33.0043	21.3228
NCU00353	0.792162	0.526615	1.52579	0.239369	0.0590871	0.489538	0.311741	0.222241	0.259113	0.220471	0.839581	0.297467	0.0868423	0.0817963	0	0	0.13223	0.30299	0.160915	0.156358	0.338142	0	0.448575	0.0694496	0.352724	2.10561	0.656203	1.50596
NCU00354	0	1.11566	3.8282	0	1.30055	1.35371	1.09698	4.55033	0	0	0	2.43885	4.40121	5.78405	4.09763	0	3.22367	0	0	1.38693	2.00661	2.42795	0.495203	0	0	46.7405	0	0
NCU00355	25.0824	21.9192	30.2924	117.012	26.0917	23.2054	33.6476	19.3278	17.0991	17.2507	73.7965	103.593	67.9738	69.8452	32.1772	31.7473	70.2494	32.7976	36.0722	19.8024	52.2339	61.1262	35.3879	14.9095	17.0932	253.93	358.574	269.915
NCU00356	28.0812	23.2152	17.3941	5.28957	1.89928	2.36355	11.5301	29.3098	17.2849	14.6358	5.3051	22.8249	28.0424	27.2103	32.3533	36.1706	71.1688	7.55051	4.02848	20.2264	9.16894	11.1366	8.66344	15.3897	15.1348	8.55933	30.9318	26.7634
NCU00357	15.2428	29.1395	13.055	22.7912	21.7369	24.1805	36.1264	81.8898	13.7011	12.9338	17.4371	16.4837	20.2675	15.8996	28.1453	25.9729	140.812	24.7153	17.5648	12.8444	20.4983	21.9537	24.6986	25.2842	23.534	35.2349	56.4031	57.9961
NCU00358	3.46614	4.47089	2.6689	2.24677	2.18761	2.37822	3.13666	3.7061	3.47856	3.65047	3.22186	2.50495	3.40157	2.17644	3.24116	2.76148	6.41139	1.88081	1.58678	3.12436	2.84239	2.25589	2.2127	2.63174	3.04486	4.35434	3.2725	4.33434
NCU00359	13.2948	15.3095	13.437	15.1968	13.2266	14.5176	16.3465	12.3282	12.233	11.3325	18.3725	13.868	14.9838	12.6808	15.2671	14.9367	26.1383	14.5862	16.9785	10.4618	16.0038	11.3143	12.2689	16.0651	15.1626	15.6406	14.0104	13.3573
NCU00360	14.6699	18.5445	28.5774	11.4334	17.287	16.5241	13.8519	8.08607	9.07849	9.69887	27.7852	15.2483	13.9092	13.2626	10.0935	9.72955	10.2414	17.8063	19.3328	16.5267	19.6	17.396	13.2407	11.8576	10.7323	11.152	12.2936	10.135
NCU00361	36.2822	36.6901	31.1812	16.9593	29.2588	26.3112	27.0681	15.4307	28.8088	29.1115	28.0923	37.295	32.6836	32.1374	33.687	34.3639	42.6991	31.9235	36.4044	29.987	31.4381	23.9619	21.3844	25.367	22.4422	41.1201	35.7617	27.1585
NCU00362	13.4305	11.0926	16.1748	1.04579	1.87942	1.62076	1.66326	2.81374	10.2799	9.82056	4.99596	11.4455	10.3565	9.40462	9.78715	8.55822	3.75867	3.93623	4.26133	9.85452	4.78522	3.70488	5.18845	4.88398	4.97511	2.97455	2.08468	2.33358
NCU00363	3.37227	2.2267	4.36789	0.131148	0.141393	0.0246423	0.389179	0.798783	1.55445	2.22513	0.777976	2.77989	2.10434	1.60645	2.03266	1.74277	0.65609	0.700859	0.428586	2.67413	0.539291	0.544939	0.582527	0.717712	0.447862	0.296905	1.17147	1.94647
NCU00364	29.0808	21.383	29.3321	14.6861	9.79984	10.7782	13.0225	10.6834	16.9813	18.6136	23.657	16.8647	16.1381	14.8783	18.1849	17.7029	12.4438	9.56301	10.2705	13.6788	19.6277	15.6511	15.7295	12.7848	12.8569	7.41973	7.19002	8.15013
NCU00365	187.523	77.5569	118.932	58.6432	70.058	52.1858	78.5366	42.6993	65.9138	64.9632	92.2492	71.8064	74.2444	56.5139	51.1152	55.7072	41.3204	55.1855	71.0562	104.338	71.1227	58.4088	39.773	37.9787	44.071	68.8225	62.7935	56.6686
NCU00366	107.78	109.814	91.6602	110.989	242.955	204.77	132.728	100.188	63.6694	55.8983	132.017	125.484	130.764	116.777	122.235	111.349	160.661	135.926	129.471	129.476	121.85	92.0253	108.702	120.722	115.06	133.152	110	82.7969
NCU00367	0.0720024	0.0664459	0.153935	0.0211758	0.0128303	0.0139825	0.00528621	0.0676358	0.105343	0.117211	0.0532015	0.0404367	0.0454232	0.0653016	0.0813413	0.0700399	0.0533743	0	0.0178891	0.0335974	0.0322724	0.015884	0.0220419	0.0223938	0.063772	0	0	0.0366795
NCU00368	18.7004	14.6374	21.8057	1.47377	2.2692	2.11394	5.17241	6.87929	14.6965	13.1883	5.50854	23.687	22.9602	22.858	22.934	20.5936	8.55936	5.68945	5.19821	15.6995	7.26587	7.7241	6.52125	7.83251	10.4265	3.69014	6.41253	9.93065
NCU00369	21.7136	20.5283	29.1516	11.5963	6.27939	6.17554	11.1893	11.9265	18.1696	17.2302	22.0665	29.486	25.2103	24.9638	34.5977	32.8379	13.4256	12.9904	12.8371	25.4625	13.1893	12.6211	14.5589	14.3866	16.8199	10.7628	13.8497	21.1716
NCU00370	23.4153	5.90039	13.5056	0.141336	1.5262	0.984212	0.987697	1.61199	9.10512	10.9056	4.20447	6.86555	6.24463	4.72695	3.08838	4.29894	3.07531	1.30743	1.68485	2.40588	3.86048	4.97106	2.82908	3.17104	3.1314	3.69914	3.01344	1.88912
NCU00371	14.7561	18.215	12.4899	88.1704	63.9696	78.4556	34.227	10.7672	11.088	11.1526	32.4947	11.6382	13.7151	9.87121	13.0675	13.6585	14.7497	31.9653	32.92	12.04	28.0241	22.7958	27.5546	33.1519	24.7579	35.4374	32.9769	26.5125
NCU00372	5.00835	4.74146	5.3989	15.5651	22.6236	29.4645	12.9453	2.80577	4.24987	4.00951	9.93043	5.73296	6.0656	5.92216	6.31473	6.25267	3.77742	7.7053	8.00871	5.20598	5.57784	5.50131	7.99723	8.45109	8.19301	11.9163	5.53064	6.05259
NCU00373	278.169	191.891	165.61	40.2783	29.298	37.3807	115.874	366.924	131.593	111.698	45.7646	234.43	234.344	242.046	184.891	186.31	344.205	93.5367	70.5584	162.265	81.0439	102.494	53.881	79.7516	79.1673	50.3405	64.4465	35.1461
NCU00375	36.9442	14.9148	29.8619	0.794266	1.70793	1.88395	3.37154	5.04263	7.36485	7.61197	4.12594	11.6526	9.80719	6.35851	7.47111	7.71589	12.3951	2.19207	1.79747	6.85476	3.77335	3.16616	2.56855	3.18304	2.57926	3.17111	6.98998	8.90653
NCU00376	34.8406	28.4234	34.2506	22.4518	17.1355	15.9921	25.1241	23.3964	27.6035	26.9306	28.844	39.5691	39.0573	40.8992	30.461	31.7979	21.4808	14.3853	14.2448	31.4171	25.9715	26.1751	26.4803	19.4905	24.4766	8.73922	6.27965	7.88305
NCU00377	59.404	43.1662	45.0208	17.1877	13.0672	13.1328	18.8359	23.6618	40.6845	35.5117	23.1951	50.1805	53.4431	49.3563	68.4003	66.1248	53.1071	15.6184	12.7746	29.0095	21.4852	20.4853	21.6132	31.0914	34.1937	17.9359	22.3688	23.8249
NCU00378	212.484	288.876	278.869	67.1642	24.7748	22.1641	92.6384	127.246	270.436	247.481	253.764	315.728	266.123	272.939	299.316	294.311	180.567	69.4537	69.5032	151.737	265.059	234.478	245.576	148.465	197.533	7.29562	4.27049	4.46714
NCU00379	45.4199	35.1152	45.1198	18.2528	14.3187	15.66	21.4643	18.2028	59.2574	59.3019	50.315	43.0409	37.228	40.3834	36.052	35.9287	26.3696	24.2306	28.2943	35.7987	19.1335	17.8202	18.3825	28.182	27.2476	18.6992	19.9341	20.4453
NCU00380	0.492717	0.244695	0.308967	0	0.0186274	0.033608	0.0480216	0.217026	0.132442	0.0654942	0.135227	0.288231	0.389357	0.402627	0.250747	0.19143	0.383322	0.0408631	0.0873505	0.172604	0.0865085	0.119655	0.0868926	0.113915	0.139289	0.171081	0	0.119102
NCU00382	19.1997	41.3585	19.8619	30.3598	19.0459	24.4771	43.1209	89.5726	29.3406	29.3118	24.0905	48.2628	51.5086	48.3611	55.0827	49.5064	162.446	43.727	31.761	57.0144	21.4138	23.2353	23.8387	37.791	35.9362	44.4164	36.4796	29.9331
NCU00384	1.12392	0.914639	0.633675	0	0.136243	1.07037	0.338951	0	0.988028	0	1.09529	0.918552	0.405341	0.368457	0.388973	0.194589	0	0.172935	0	0.72368	0.6836	0	0.398801	0	0.259215	4.19188	0	0.780577
NCU00385	453.888	598.039	509.892	788.892	838.525	784.29	699.577	544.156	450.741	476.97	777.925	430.985	475.341	447.607	352.893	351.887	384.421	543.807	527.529	403.563	956.148	1070.27	928.764	766.607	703.429	565.315	581.464	525.47
NCU00386	1.17629	2.39788	1.16482	0.559937	0.860812	0.634974	1.57853	3.73385	1.17165	1.16835	1.49829	1.47793	2.08251	1.42454	1.48633	1.58652	3.99797	1.43853	1.08061	1.37584	1.18256	1.25928	1.17315	1.45385	1.40092	2.77419	2.52345	2.14684
NCU00387	11.3881	11.4038	12.9314	6.1125	6.97789	7.53518	4.70027	6.68293	8.73873	8.402	6.60177	9.45535	10.8562	7.75569	9.38066	8.74872	5.09564	4.06797	3.74181	8.09778	6.98462	5.10473	5.60015	6.98419	6.94915	5.43359	6.2053	10.5532
NCU00388	44.2338	53.1102	49.3615	30.458	25.6101	29.371	29.4189	37.4426	48.1096	44.7171	32.633	59.4572	63.6139	60.3406	61.0861	55.5095	40.314	32.8449	32.3298	54.4057	23.3467	26.0579	27.5523	36.363	39.8589	39.21	35.7892	32.4984
NCU00389	23.4601	23.1278	25.0829	53.8318	104.717	89.5041	40.1904	15.8405	23.6845	25.6892	56.5709	17.443	17.0314	15.6559	22.5779	18.6663	9.84415	43.7547	47.2368	19.0747	24.6972	20.2994	27.719	27.893	23.9282	48.2431	28.8246	26.6811
NCU00391	0	0	0.0790031	0	0	0.237698	0	0	0	0.385256	0	0	0.275545	0	0.281172	0	0	0	0	0	0	0	0	0	0	0	0	0
NCU00392	27.7112	11.8161	16.1905	3.73856	5.95943	6.2894	5.90087	10.6702	13.2038	13.3673	8.72613	28.5381	22.2076	20.565	14.2734	13.8701	17.5905	15.7119	18.3357	24.2878	11.8876	12.9377	10.9971	12.4573	9.89889	5.46462	5.75415	3.67
NCU00395	28.6515	32.6332	29.5013	96.1261	65.3842	62.5834	47.4698	27.1958	28.9438	29.1156	46.2574	26.7406	26.546	24.3912	25.1666	22.7633	19.7901	32.3727	32.8234	19.916	43.3862	39.9901	42.3961	38.5008	38.8802	37.9416	36.247	39.1935
NCU00396	44.7643	31.4443	51.7024	33.8087	38.2946	38.5718	27.258	15.619	28.3821	29.1796	34.2245	34.7736	30.0907	31.3153	29.9889	29.9331	14.4741	37.0976	37.5061	26.1392	26.9075	17.9191	22.0397	25.8192	24.4033	30.0113	21.7984	21.8859
NCU00397	317.499	217.319	414.01	85.8342	34.0501	24.6008	120.267	98.2829	112.423	105.921	107.841	321.926	286.61	339.573	274.425	305.75	260.197	72.7605	87.422	166.616	124.596	126.478	71.5589	91.7066	92.1631	87.8493	111.709	107.461
NCU00398	30.7747	26.4352	32.679	14.4302	10.4749	11.4967	11.3594	12.2917	22.6519	20.9445	12.7063	38.1668	34.0955	39.7466	32.2785	29.6237	17.2584	11.279	10.2536	28.1472	18.8675	14.713	16.9157	22.8723	20.038	16.0975	13.8588	14.3975
NCU00399	17.235	34.3438	16.4425	12.8625	14.0341	9.14767	174.163	10.0193	9.60889	8.53882	4.84103	48.06	29.0808	48.0919	17.0632	17.6288	21.0589	10.6517	6.15163	6.55283	64.1094	31.2626	23.0595	29.979	32.0912	978.403	684.065	817.671
NCU00400	8.08396	8.95273	8.41802	3.11027	3.66483	3.89808	3.43754	4.12582	7.07134	6.75231	4.29349	8.18447	8.19572	7.49721	7.46894	6.92498	4.24376	3.99094	3.57516	6.35245	5.2707	3.67708	4.03387	4.6022	4.7462	2.91779	2.57612	3.08083
NCU00401	13.3636	15.9482	15.1569	9.64124	5.40097	4.6882	6.7146	21.2303	14.0335	13.4249	26.7531	17.1191	16.2522	16.9531	20.1642	19.8057	14.908	13.0962	13.4766	18.3752	18.6217	15.5718	19.941	26.2486	24.9578	13.9938	14.4417	15.7143
NCU00403	14.3928	11.7072	14.689	2.26774	1.89788	1.22254	10.2391	13.8972	13.2094	13.988	9.60407	10.6039	9.77244	9.25931	15.6254	13.7281	22.2078	12.9927	12.6871	15.5098	7.14556	6.26637	7.027	8.4947	8.01655	13.4156	26.489	35.988
NCU00404	5.78269	6.83127	7.49052	16.2312	41.2896	35.6734	12.5469	7.72595	5.90758	7.28827	20.3153	4.03178	4.16416	3.89383	4.94014	4.12594	7.22408	28.2428	34.74	9.24511	9.7046	8.82284	10.3132	10.8286	9.52788	22.2487	12.7162	14.47
NCU00405	13.6154	13.442	18.6385	209.486	167.589	173.607	114.958	40.2536	21.9727	22.4269	63.6235	11.2856	14.236	10.7674	14.8927	16.1474	8.35106	104.01	100.749	17.3323	45.5465	42.2086	65.028	64.0834	56.7739	169.683	107.204	103.94
NCU00406	49.6781	40.1355	36.7901	56.6917	38.3241	41.0111	56.3324	38.1394	47.4046	42.0032	55.7079	56.9966	60.8549	50.2574	47.7791	49.4344	37.1135	62.3614	62.4121	39.7846	62.9054	57.3149	67.1138	79.4975	80.2614	74.6479	66.1264	58.2237
NCU00407	15.3734	8.09384	9.66678	2.77811	2.59639	2.45909	4.09644	4.40207	8.06561	8.33727	8.93519	8.99966	6.01991	8.11821	8.28298	8.46525	3.40034	4.63962	4.88048	6.09202	5.12614	4.40886	5.13497	5.12862	4.4786	5.38286	2.66371	3.39731
NCU00408	6.0065	5.04834	6.87138	21.2446	20.4719	20.8589	12.5585	10.0229	8.58434	10.0371	13.2155	3.47039	3.48252	3.25788	3.6808	2.87624	2.76048	34.3151	33.6571	5.19014	16.8586	12.1915	15.9638	11.0568	7.82212	17.9664	12.8314	13.0666
NCU00409	2.45636	2.61826	2.75014	27.2596	21.5961	21.9198	12.1368	1.54353	1.42529	1.54057	15.3259	2.39417	1.56758	2.33435	2.65784	2.5734	1.49031	1.83903	2.96177	2.27388	2.06424	1.50286	1.66057	1.47148	1.52521	9.67221	16.5776	10.5361
NCU00410	47.7659	43.801	51.8284	116.336	223.956	199.37	112.854	36.3201	36.0863	38.6215	95.0178	46.7437	39.4677	40.9024	46.5534	44.674	49.2845	92.7824	98.5028	39.815	45.8809	37.9172	57.7796	51.2072	48.4236	145.573	120.89	123.079
NCU00411	28.3709	23.7157	27.8745	37.0419	20.7783	20.7576	22.4139	12.195	20.3603	20.0063	24.7143	23.5141	22.5573	23.1077	20.6541	21.9214	14.9031	13.6128	12.5271	15.1615	19.4851	17.987	19.2724	16.6445	17.5931	23.8973	23.82	23.661
NCU00412	18.0255	12.5317	17.2221	16.8068	20.4253	20.0094	12.7226	7.04407	15.312	15.7926	16.8494	7.31182	6.32849	6.24905	9.38691	8.44514	5.5507	11.4657	11.5449	8.15647	10.2933	7.40527	10.5048	10.4929	8.96889	13.2302	10.6728	10.9533
NCU00413	436.191	174.077	218.952	2661.04	4755.02	4264.52	1953.41	503.732	120.938	126.661	1028.09	217.726	340.677	324.144	307.59	300.703	215.527	1041.23	1026.82	234.627	1040.71	951.228	1351.73	1173.77	960.65	1571.6	1446.92	1359.9
NCU00414	227.365	183.322	201.109	414.558	490.852	412.258	318.415	134.029	169.567	168.291	199.501	194.819	205.965	203.554	179.753	187.007	160.787	146.951	167.868	185.922	189.996	197.367	201.956	189.066	192.257	187.951	191.938	160.08
NCU00415	17.2751	17.4716	18.6387	15.5647	32.1055	32.8228	16.2455	9.05754	15.2332	14.618	25.3962	14.7014	14.8728	13.9147	14.1027	12.4953	8.84435	27.8121	29.6081	20.4133	16.8906	12.1704	15.8717	20.9861	18.3232	24.0786	13.3219	8.93115
NCU00416	19.5746	18.4546	21.3301	4.29129	7.82799	6.15877	6.08567	4.59135	14.3528	16.2446	9.64025	18.4501	14.5935	16.8007	17.0288	16.3775	8.35794	9.5336	10.2768	8.47902	8.11901	7.48314	8.11553	10.1404	8.59387	10.8191	14.9233	11.7104
NCU00417	44.124	39.9243	41.0501	35.6555	50.6637	40.3277	30.461	16.4326	32.8377	31.1804	36.3347	45.8073	39.9429	40.921	38.089	38.5563	24.5972	25.9067	26.0427	45.3734	25.0919	22.3573	24.055	25.6157	25.9392	32.5891	47.9111	52.3725
NCU00418	655.528	624.901	651.41	266.939	369.939	301.012	372.062	398.492	615.781	608.519	512.673	462.263	451.267	447.837	414.704	421.506	413.027	448.427	522.341	738.587	569.746	523.743	490.091	468.493	461.711	315.903	371.533	337.553
NCU00419	3.10585	4.41035	2.67776	15.6155	76.1905	64.1441	18.1716	3.16378	3.49525	4.64486	24.2797	2.08677	2.16151	1.27905	1.31472	1.63812	2.35466	18.6471	20.0302	4.04349	9.92849	8.76914	14.6155	12.4709	6.27857	18.4922	8.78498	11.7786
NCU00420	54.2612	58.5191	55.2706	27.2446	26.741	29.1354	34.0568	24.1902	46.5258	44.5274	31.7617	53.1733	55.4763	42.0628	38.4027	41.0193	33.3914	26.7271	34.6188	39.9287	58.5025	41.8778	36.1295	53.4445	54.7043	44.4016	43.1127	30.1101
NCU00421	16.3314	15.9208	15.0059	14.3664	11.4885	12.3561	9.65852	9.48825	19.2432	16.802	14.9818	16.39	14.0031	14.612	15.8473	13.1689	8.18475	18.3777	19.2992	15.6067	14.4438	12.5455	13.9105	17.2864	15.9305	13.9389	12.3904	13.1988
NCU00422	251.155	232.114	292.142	317.6	360.864	371.801	227.964	176.811	212.26	216.424	245.961	275.696	280.844	304.116	282.289	278.177	210.101	153.589	160.007	220.659	195.966	180.492	202.916	169.899	182.568	138.287	101.954	95.8165
NCU00423	23.8985	25.1515	31.2247	8.54454	10.0811	9.26905	13.1021	13.7557	23.1463	22.9901	15.1624	29.6351	27.3634	27.4191	27.9196	25.0903	14.7974	15.5096	15.2546	27.1562	15.9478	14.0809	13.4225	15.6842	16.4799	15.0848	10.822	11.3686
NCU00424	20.6795	17.2857	21.5324	23.7514	17.1862	18.8839	14.4885	10.2659	21.4125	19.73	18.6159	17.451	16.4771	16.0595	19.4337	17.9169	7.84721	16.2146	15.9381	15.2239	12.7356	11.9736	15.0697	15.5627	15.3729	18.4037	15.8999	17.7868
NCU00425	0.05954	0.09835	0.0955709	0.305921	0	0.186951	0.0444459	0	0	0.0549331	0.181092	0.156617	0	0	0	0.132868	0	0	0	0.174784	0	0	0.0248538	0	0	0.503733	0	0
NCU00426	7.54686	6.71999	8.12609	7.21993	6.60398	6.14887	6.65931	2.6095	6.01157	6.11019	9.55388	6.58065	4.93795	6.04918	5.56442	5.83231	3.07624	5.05383	5.79252	3.68779	5.16674	3.54867	4.25607	4.33287	4.52111	6.63504	6.82645	4.85891
NCU00427	4.72529	5.2084	4.92728	7.64933	11.5577	12.5241	6.73166	2.52885	4.81986	4.29264	7.23471	2.18597	2.83779	2.03215	2.90482	2.93991	3.09477	13.035	14.4604	3.38626	4.44109	3.36857	4.94619	6.10946	4.98976	6.72524	4.2321	3.17204
NCU00428	8.72691	6.53593	7.74477	6.54776	9.35249	9.10968	5.15425	3.51649	6.87388	7.38222	10.9967	3.32822	2.65831	2.74128	3.05766	2.75915	1.53925	13.8966	13.9875	3.70864	6.71299	4.59734	6.15547	6.50009	5.41245	8.42788	4.48598	4.25967
NCU00430	43.1474	105.51	69.3684	40.2779	47.6969	50.237	53.6829	45.1139	34.22	33.128	47.9811	51.7025	37.889	42.3332	48.265	41.6674	66.6117	52.7623	47.663	62.6508	30.8073	22.6435	20.172	35.4399	33.6513	94.0189	92.052	90.9344
NCU00431	36.2522	45.0878	40.4146	128.13	160.948	171.371	79.3529	30.8513	29.7149	32.2703	101.499	38.9867	32.7305	31.7751	47.7885	44.0857	57.5201	103.73	118.478	51.2037	58.4561	41.3922	65.1392	75.7083	60.8378	90.2171	80.7223	79.0204
NCU00432	10.7043	11.791	11.2653	10.8194	9.01246	9.72253	15.4528	16.8386	13.7085	14.1593	16.1769	18.1173	16.5135	16.7544	16.7822	16.423	15.5432	20.6545	20.5528	23.3343	19.7198	18.2477	17.7186	19.4238	17.9576	18.2717	16.6591	16.7098
NCU00434	56.3163	65.6404	57.7035	30.0964	19.1455	20.1544	31.8552	33.9219	50.4343	43.9412	24.3854	52.8867	51.909	47.1543	51.5361	48.8149	46.7639	19.774	18.4239	33.398	34.0072	31.1051	30.354	32.1816	35.1183	30.26	36.7982	38.5295
NCU00435	61.7246	64.7356	65.2747	40.2833	37.1187	29.7733	39.3835	31.1405	47.6582	46.8564	43.2538	56.3069	51.5895	52.4833	60.1249	54.368	46.3129	21.0743	21.4641	42.5754	32.8215	29.3293	28.9304	26.9379	25.9512	23.4583	28.0562	36.2845
NCU00436	29.5539	26.8534	29.8851	30.7046	34.6397	34.6795	27.909	19.9723	22.6976	20.756	30.3528	23.0502	23.2027	22.5292	30.6276	28.0606	21.4068	26.6469	28.4676	27.0455	19.5527	19.1695	21.5074	22.1561	21.9535	37.8614	33.6088	35.9316
NCU00437	1.35395	1.11315	1.69587	2.58147	1.27364	1.11881	1.15089	0.685305	1.23115	1.32505	2.17184	0.985969	0.907485	0.922145	1.29829	1.01524	0.727933	0.734133	0.879008	1.17762	0.893369	1.28981	1.44044	0.774011	0.72533	0.747841	0.999746	1.95736
NCU00438	12.488	11.3931	10.9903	6.03735	7.52583	7.61185	5.08254	5.89955	8.01871	7.69434	13.0456	8.91567	9.4284	8.4149	7.69821	8.42631	6.92058	7.18352	8.03854	7.98407	9.82365	8.19233	10.6233	10.0966	9.01353	4.48045	3.31474	3.27365
NCU00439	0.124436	0	0.0230317	0	0	0	0	0	0.103225	0.163384	0.25525	0	0	0.0756893	0	0	0	0	0	0.0787444	0	0	0	0	0.0491185	0	0	0.216393
NCU00440	77.659	80.954	70.2994	99.6234	69.8087	72.1671	91.9759	79.8225	102.773	99.6353	117.088	103.709	85.5686	89.9261	90.918	87.2998	95.6075	105.536	110.649	143.124	134.205	131.486	151.339	152.031	139.631	144.895	143.138	139.201
NCU00441	15.4888	18.6313	15.992	21.1197	14.648	13.5285	19.8321	13.0623	16.3593	16.448	19.5067	17.0062	16.1855	14.7864	15.9714	15.4679	18.0641	16.424	17.7108	26.121	25.31	21.3854	24.9094	30.7059	22.1697	32.0113	41.2555	54.9834
NCU00442	46.2298	41.0654	50.5052	8.85947	6.20736	4.81961	17.5928	25.0231	43.4669	40.8083	31.3578	52.4783	51.286	49.6913	49.0245	45.8986	23.0132	16.7722	16.9252	37.4755	33.4427	27.7591	27.1631	24.8317	28.4906	16.7591	13.5287	17.1977
NCU00443	401.967	403.939	411.496	296.839	308.755	296.618	320.704	294.413	356.492	352.571	359.216	443.27	485.462	440.562	573.854	530.941	397.441	282.382	299.558	386.079	329.016	302.727	301.724	265.902	286.747	190.544	154.11	178.879
NCU00444	44.3839	38.8561	42.8238	34.6037	34.3705	30.2588	27.6404	19.5838	35.0893	35.0997	38.6237	28.2474	28.7616	28.597	34.0691	34.3117	20.9639	25.5383	27.2902	26.9697	33.0432	23.7659	30.5106	29.6177	26.766	23.8972	20.7455	25.1501
NCU00445	26.4172	24.6503	22.2236	8.72233	10.1258	10.3167	9.96632	13.2555	21.5333	18.3501	11.1619	29.217	32.9837	25.6949	44.9906	41.4787	27.4545	11.1976	9.88159	23.846	18.5257	20.4181	24.1095	26.2968	25.1292	9.29892	5.50582	5.32855
NCU00446	14.394	16.294	10.4545	11.0972	5.12977	6.62666	9.32541	7.9812	9.49421	7.51084	7.97919	11.6577	15.4187	12.7424	43.7942	45.0494	29.5781	5.2547	2.77549	6.53293	10.0582	10.8007	22.8624	22.1571	20.8072	3.7419	4.11251	3.87097
NCU00447	55.5535	83.7894	42.0098	75.3747	64.0507	63.4035	74.0049	69.7526	35.9468	32.6813	54.693	42.4107	47.8169	38.5406	63.6352	57.1302	73.9256	35.8438	27.3438	43.1631	66.4957	61.6476	70.3624	102.115	87.105	88.9486	132.398	92.174
NCU00448	10.3359	6.88171	10.8162	3.32947	2.59934	2.9841	2.57533	4.32264	7.75633	8.22665	5.7904	7.36182	6.34927	6.21322	7.74542	7.27826	3.49237	4.40421	4.66918	6.42384	3.90382	3.82282	4.44453	3.32301	3.71016	3.22733	2.52613	4.31624
NCU00449	1.71162	1.51016	2.4396	0.399186	0.63101	0.208516	0.543029	366.771	65.3815	102.72	6.7122	1.6031	2.67479	1.79627	1.49286	1.73305	1.27762	109.29	150.016	99.0404	1.19088	1.43693	0.92267	1.29193	1.22105	0.208342	0.391549	0.733602
NCU00450	144.077	161.229	145.13	23.939	15.4648	12.6161	40.194	81.8627	90.2746	67.8727	36.342	153.395	175.72	163.818	223.773	221.486	173.122	28.8562	23.0282	159.82	74.083	65.3712	65.6541	88.2274	95.2066	53.7689	78.7486	83.7862
NCU00451	11.9411	13.7	13.0226	12.4295	2.74447	1.85329	16.4108	21.4193	9.26365	6.10815	4.34475	17.066	18.3623	14.1307	13.4113	16.6041	15.1439	9.72416	10.1849	18.2772	10.1819	10.8164	10.5344	10.4473	11.0966	25.5825	63.4464	52.8836
NCU00453	45.7407	42.9252	53.0708	32.3072	34.3592	30.8794	24.6379	23.3155	40.3507	41.3039	35.6283	34.7738	30.9695	31.7663	36.3187	31.7759	21.2364	45.7329	48.786	33.5329	26.6639	19.6949	22.0472	25.1618	24.2565	28.8499	23.4517	25.9013
NCU00454	47.7728	33.1736	31.9045	7.13906	5.80725	6.09592	18.3123	16.3752	24.8836	20.8363	9.51987	34.5576	33.2453	28.3065	37.885	35.528	48.1051	4.58556	2.97582	26.0427	12.6946	11.3213	11.2083	14.1364	13.9908	12.5209	31.3259	29.0119
NCU00455	34.693	37.2896	34.6261	32.5109	24.6231	24.5805	32.5399	26.7756	33.422	32.38	28.2871	44.7434	40.6143	37.4758	36.3439	35.7664	29.1465	32.1607	32.2693	44.0136	40.7141	37.8641	40.3359	39.9225	39.0535	28.4822	36.2312	34.634
NCU00456	66.8777	93.1943	88.0761	42.5377	27.7582	26.1825	91.8049	34.282	55.6599	50.2675	55.5251	84.8975	84.694	79.6385	101.833	102.866	56.7457	51.5947	54.9877	67.0099	193.386	166.109	122.177	118.274	122.326	18.2219	22.6062	12.5861
NCU00457	28.2091	26.7087	42.7329	122.303	233.79	267.57	122.548	34.2545	29.4006	32.5772	115.358	40.549	38.2661	40.429	33.2585	30.3362	24.142	120.731	131.766	40.3529	59.0769	65.1117	82.4428	87.4128	80.5251	141.359	71.3988	72.2265
NCU00458	56.5455	45.074	65.5282	40.4174	40.1074	31.7532	28.9589	20.8592	37.2996	38.1132	34.3326	42.3468	40.9507	38.9002	39.904	37.9997	32.1913	18.2254	21.81	31.8204	35.3053	28.5172	30.4467	22.0202	24.1465	18.0238	11.5061	17.3415
NCU00459	3.61122	4.27243	4.2057	6.67172	3.05968	3.74061	7.17675	5.54177	3.80018	3.61855	3.35598	4.53739	4.20593	4.62544	6.57398	5.60731	4.46906	5.70769	4.48371	5.82134	5.55488	4.28843	4.72844	5.85709	4.55012	7.0623	6.15948	5.26692
NCU00461	575.788	345.626	267.776	12.7669	8.27835	8.36855	54.4309	229.798	111.655	54.3477	32.5466	271.528	647.997	360.914	1181.39	1231.05	1176.52	257.106	220.386	794.93	352.052	302.995	597.94	441.362	432.902	25.2942	160.518	114.38
NCU00462	0.354376	0.123966	0.386648	0	0	0	0.0542412	0	0.254916	0.262873	0	0.102735	0.369772	0.163661	0.273308	0.527385	0.543185	0.0789753	0	0.0748747	0	0	0.287158	0	0.289984	0.597149	1.43861	0.349066
NCU00463	48.7499	21.109	35.8798	39.3485	29.5571	24.2025	21.7956	17.9014	22.339	20.9149	22.47	19.5343	27.9823	20.2383	26.718	28.9824	16.0125	13.1081	12.2675	23.7368	29.796	26.6482	28.2586	19.4707	18.9852	9.95057	10.537	12.2444
NCU00464	524.546	192.631	230.618	2763.49	5405.1	4500.26	2522.77	678.645	142.859	146.119	1410.44	277.297	432.25	399.92	334.206	339.064	275.626	1372.43	1389.92	513.71	1464.69	1404.16	1779.07	1427.39	1226.14	2030.52	1882.21	1847.49
NCU00465	57.7705	59.6077	63.3869	84.741	130.365	119.667	64.6602	28.5583	41.4603	42.3068	91.3857	58.726	55.4412	57.1201	67.2091	60.3839	31.5224	83.7339	93.9902	58.2274	66.8987	51.9478	62.883	62.9462	58.8706	58.7775	32.7459	41.9896
NCU00466	14.2363	15.5232	14.8193	20.0989	15.8744	14.6365	13.017	9.59762	12.1992	11.6528	9.72132	14.4362	14.8945	14.4802	14.9908	15.9033	11.5791	12.2719	11.1369	12.0652	15.0511	12.0462	13.3594	12.3078	12.0051	6.32843	5.43015	6.33976
NCU00467	52.1403	45.0456	47.0344	47.023	30.3247	25.0229	29.0442	21.2239	39.9305	37.5716	33.1531	38.9142	38.3882	38.1158	40.4042	37.113	26.0275	21.0155	22.7931	35.5634	36.1442	28.2799	30.5941	27.8393	27.6316	23.658	20.4415	26.9972
NCU00468	18.6214	14.5341	17.6454	31.3047	66.7185	57.733	24.4039	18.1523	13.5775	15.6206	32.0476	14.1069	14.1604	13.1653	12.3239	11.2395	10.2737	41.1054	38.9261	19.4381	28.4239	21.8544	28.1126	27.8758	22.5499	39.1293	33.1992	32.6191
NCU00469	0.137206	0.238966	0.176355	0	0.0206038	0.0379358	0.0446805	0.0885998	0.109239	0.0847553	0.173118	0.0777585	0.0851302	0.0635722	0.165993	0.0168246	0	0.0614239	0.0322426	0.0163235	0.0285681	0.0498038	0.0332645	0.0513098	0.0808102	0.103819	0	0
NCU00470	25.1601	25.0208	25.2285	16.2911	19.7873	17.5474	13.7924	13.518	22.3773	22.8355	21.7067	25.4467	22.8166	21.2563	20.3754	19.3882	12.9312	20.7127	22.3789	23.4759	29.5864	21.7215	25.9652	19.7299	18.0575	11.3964	11.6937	11.0348
NCU00471	9.46124	12.1266	9.06194	3.95616	4.28307	3.64316	4.33473	4.25729	4.49329	3.7704	4.13342	17.4609	14.4092	12.8002	9.71884	9.52899	6.39104	3.26524	2.78648	7.54356	15.9184	10.8391	15.1602	8.99497	8.22867	4.39011	2.19267	3.16726
NCU00472	47.4194	38.5106	64.005	74.8946	46.1543	38.9476	38.8901	31.3008	42.203	41.7701	43.6123	54.7467	48.5158	50.6254	55.542	51.694	41.3808	43.5832	46.4681	30.9643	40.7172	35.5256	50.6253	28.0052	33.1103	34.2329	31.4227	47.6155
NCU00473	5.12396	6.29172	4.35032	13.1695	7.60215	5.6246	15.4593	4.53141	3.74692	2.71141	4.36133	6.83593	6.84708	7.52267	6.41423	6.81531	3.95815	2.6862	1.37085	6.14392	7.48931	6.56183	5.33977	9.68856	8.03525	14.6972	24.0088	28.6336
NCU00474	0.152344	0.0622162	0.133681	0	0.0555737	0.165446	0	0	0.0256776	0.027366	0	0.142114	0	0.11698	0.208279	0.162129	0	0.0372195	0	0.0666361	0.162088	0	0.0127073	0.0724786	0.0567326	0.283334	0	0
NCU00475	529.387	293.136	331.669	2169.56	3282.51	3152.61	1772.14	550.459	178.957	185.62	1117.42	348.051	471.335	442.984	415.88	398.673	347.429	1065.75	1062.05	451.171	1127.56	1041.31	1306.2	1085.19	933.961	1266.71	1239.81	1241.76
NCU00476	49.8505	29.5588	32.8314	119.246	356.096	225.993	102.369	42.2321	28.5881	28.2629	89.0145	34.8742	39.2507	30.1685	27.7106	31.324	26.669	56.6989	66.1776	30.679	73.8794	62.4046	76.9287	68.4688	62.1009	80.7219	75.1211	71.6214
NCU00477	976.115	866.489	807.173	237.867	111.929	95.2503	262.186	348.612	598.41	516.772	258.961	865.575	821.47	809.071	952.639	903.482	719.465	167.664	143.449	564.911	406.884	338.431	313.492	517.429	566.21	167.796	143.749	132.642
NCU00478	3.38937	7.71392	2.80468	5.23707	4.25696	4.6933	5.90364	3.17327	5.71478	4.66982	3.65297	3.99903	3.05913	3.58115	4.94333	4.21806	7.53603	9.23215	7.31014	17.9525	7.38775	5.35406	4.12868	5.22698	2.8975	6.13278	8.02758	6.85562
NCU00480	21.868	29.5603	26.9056	30.3047	29.2389	32.5911	27.9185	17.9612	24.8101	22.4639	24.383	29.6842	28.9617	27.9434	30.1475	27.9039	18.2685	35.8455	35.0194	30.1044	22.5595	16.7296	20.439	24.9387	25.3744	32.3949	20.5695	17.3632
NCU00481	52.273	44.1807	50.7588	24.1483	19.0308	18.8886	23.0637	21.5205	50.6709	49.327	29.496	47.0387	41.6044	46.1839	38.962	37.5116	18.8258	25.7241	27.3307	36.015	41.2084	30.0209	28.0119	33.3027	32.8986	15.9068	11.768	12.7669
NCU00483	6.01556	6.44214	7.78026	8.8218	15.9137	14.5215	6.36716	3.82357	5.76758	5.90179	10.8962	5.44678	3.91747	3.71461	4.37929	4.16961	3.43414	6.81492	7.69362	5.11301	6.07437	4.44917	5.31237	5.51365	5.11097	11.0369	9.31255	11.1202
NCU00484	200.214	192.663	203.279	134.298	100.238	100.381	177.589	112.779	164.389	180.299	185.901	154.809	148.514	145.548	128.3	131.435	127.119	103.658	112.445	124.189	195.417	178.036	175.771	153.186	150.715	146.871	163.38	146.201
NCU00485	2.9512	1.88783	2.30158	0.544489	0.642753	0.572817	0.4114	0	2.16109	2.13487	0	0.263532	1.38868	0.864146	0.461614	0.677678	0	0.208211	0	0.523084	0.789747	0.713241	2.10093	1.42781	0.902616	6.02883	5.63449	4.12839
NCU00486	60.5422	51.5102	51.3043	22.4042	14.795	16.351	35.6528	30.8947	46.0029	43.6895	30.9603	53.2748	49.3319	47.6508	46.2928	43.6813	27.2155	17.2224	15.8745	42.3948	42.6386	32.4935	32.007	26.9305	29.3028	30.3677	35.8154	25.7371
NCU00487	3.71981	2.68735	3.92476	15.9259	28.7778	25.5931	11.5967	2.5046	2.6978	2.98771	9.13406	3.27267	3.93978	2.76231	3.49375	3.67415	2.22944	3.57409	4.19004	2.40061	3.56756	3.84901	8.24573	6.13462	5.26391	8.27485	2.65021	4.08878
NCU00488	108.048	116.674	111.191	103.438	83.6496	80.3681	90.0437	48.4806	104.45	98.5033	115.397	116.269	101.74	106.066	92.5707	90.9792	57.315	88.9524	98.993	112.632	105.698	81.6229	89.8119	99.694	95.0929	84.9643	73.4846	54.7281
NCU00489	222.136	90.6042	116.285	1662.72	1954.02	2287.35	1166.2	313.559	67.6887	68.8491	715.629	155.969	247.089	215.309	208.114	205.155	148.005	711.253	678.616	231.194	592.245	559.463	921.772	795.528	651.871	1004.2	990.383	1043.65
NCU00490	26.9405	24.8554	21.6988	22.0339	14.9489	14.2217	21.3383	21.4322	26.702	26.4814	27.2904	24.5264	26.9512	23.597	37.852	35.7857	26.2754	45.3429	48.4886	31.0194	25.5719	19.4246	19.7769	24.1964	22.2379	27.017	33.1931	28.365
NCU00491	1.92525	1.03671	1.42625	0.6209	0.42991	0.395854	0.800392	0.621371	1.52091	1.2779	0.733282	2.0344	0.905335	1.06039	1.04522	1.73937	0.576182	1.00175	1.69916	0.934506	0.0379949	0.0832459	0.420093	0.848326	0.583167	0	0.490071	0.282586
NCU00492	38.9903	35.7872	44.5557	13.4733	13.5232	12.2794	16.5452	27.0043	24.8476	26.8526	18.6798	28.5274	28.853	27.1153	36.8686	33.5612	23.2093	14.6383	12.8348	35.1231	15.7915	15.5302	14.9627	13.5309	14.7877	18.4228	14.4595	16.8761
NCU00493	127.761	127.428	117.132	124.26	81.3712	74.0664	95.4078	117.225	129.401	134.133	119.647	130.653	127.663	127.991	124.787	117.923	104.529	200.512	210.203	123.279	124.37	101.309	89.1545	112.725	114.61	99.0997	92.071	103.373
NCU00494	27.0982	25.854	28.4576	9.23236	11.0828	9.01407	9.80716	10.2735	21.083	19.6817	16.6926	24.6354	22.438	21.2604	21.0581	19.5617	9.16009	11.6004	12.0174	18.6387	15.8051	11.9252	11.7525	11.9033	13.0626	5.23479	3.47242	5.53114
NCU00495	14.4589	17.162	12.5029	9.30196	7.31595	7.32933	11.9342	9.80459	11.8462	10.6943	9.28177	16.4449	14.0574	14.7579	16.0759	15.4003	14.3551	10.1341	8.24358	15.979	8.63938	8.41108	9.30212	15.1276	14.6951	12.4112	14.0999	15.5176
NCU00496	2.45933	4.8971	6.04969	1.71364	0.949961	0.933148	1.49688	7.88942	4.81289	4.22135	2.02686	3.7276	4.23101	4.35072	5.92822	5.89103	3.72205	3.97557	3.8075	3.90137	3.0878	2.93548	3.78681	4.26925	4.80002	0.86317	0.939003	1.89586
NCU00497	13.3711	12.0641	22.5058	10.7463	5.76826	5.56379	7.71095	10.684	14.8971	14.0833	10.9618	11.5745	8.2225	11.0711	11.2552	9.51835	5.99413	10.019	10.7444	15.1825	9.71484	8.42295	9.56296	9.69988	9.30077	5.65265	8.49204	9.36088
NCU00498	17.6412	14.8879	22.1829	13.2335	6.70528	5.84382	9.4141	8.10752	17.1316	15.4817	10.0857	22.358	18.6253	22.0331	20.7458	19.5855	11.6152	6.79929	7.39267	18.6743	9.35945	7.68478	8.08316	5.99033	7.89188	5.70589	4.53366	5.99998
NCU00499	543.093	515.944	530.192	79.7361	76.4	78.7531	213.583	767.178	440.073	378.936	159.484	632.799	756.072	659.444	970.969	927.748	738.18	169.387	120.096	608.59	207.158	196.39	225.663	411.982	414.812	123.275	123.837	134.328
NCU00500	7.85504	4.35468	6.94874	0.790975	1.15623	0.882029	1.16426	2.26634	4.84902	5.39557	2.69567	6.01196	3.52944	3.7283	3.33239	3.25949	2.34512	1.05861	1.7468	5.30921	1.80691	1.19857	1.53557	2.09724	1.54543	2.31226	1.66444	2.5668
NCU00501	9.85441	7.67351	9.50172	8.93286	31.5759	29.2084	7.76042	4.37823	5.63802	5.92984	13.661	5.59036	7.01148	6.14437	6.98395	7.28721	5.68026	18.0773	19.6525	8.66206	6.86435	4.76538	6.9254	8.54327	6.43595	12.7811	7.33002	6.25729
NCU00502	281.442	355.62	302.759	524.563	442.466	481.937	391.735	272.014	257.504	248.72	426.304	272.345	294.025	256.216	279.987	283.708	277.829	296.337	292.747	242.124	343.965	381.84	443.521	382.323	359.504	366.28	359.942	357.868
NCU00503	18.5265	14.681	14.7479	10.3321	10.1593	9.19191	8.84081	10.1544	15.932	15.2904	11.1592	15.9861	23.6742	18.1546	24.859	24.27	12.3094	9.81887	10.8088	15.8804	10.7591	6.93408	7.54584	12.9749	14.6405	5.18931	3.25754	3.90893
NCU00504	4.04676	4.47035	5.08846	11.2942	7.89417	9.54844	6.38304	3.16992	3.40308	4.17089	12.3697	4.17519	3.5171	3.92345	4.00898	4.623	2.15942	7.3403	8.72934	6.54174	1.95383	3.80217	5.91071	5.04521	4.38609	5.77343	2.76215	4.02822
NCU00505	75.7482	74.5416	66.7733	67.9548	116.069	106.014	66.0327	31.4683	56.1063	59.8662	98.905	47.549	41.6104	40.7718	54.2618	51.101	34.9989	59.1473	67.134	65.4234	67.7233	48.8392	54.1669	59.3413	47.3313	74.936	58.2984	69.812
NCU00506	84.9368	72.5013	120.242	36.8775	33.6054	26.6459	37.3383	53.711	107.405	107.187	70.5085	82.1807	84.3445	85.072	106.835	105.528	88.0017	15.3737	12.7184	61.0287	32.5391	33.9768	35.8483	36.9876	43.0767	35.4687	48.5227	68.1365
NCU00509	14.5353	11.969	14.6046	1.27121	1.46747	1.52471	6.66794	12.0186	21.2333	23.3827	4.69779	12.0711	11.8667	11.4426	11.6857	12.4403	6.76462	14.3843	19.9844	56.776	13.0712	8.03792	16.1666	55.8776	47.0786	2.98902	1.39883	2.75825
NCU00510	19.6427	11.542	20.2055	0.42156	0.924358	0.574713	1.03902	3.45582	6.86971	7.01139	1.96738	4.04269	6.77026	4.03609	5.62791	5.73144	5.56302	2.44172	1.00747	5.46118	2.91427	2.89976	0.862935	2.12772	2.22118	1.16037	0.675232	0.740109
NCU00512	4.19249	4.21538	4.44645	2.99609	2.26644	2.64397	3.12918	2.51019	5.06704	4.16179	1.84907	5.78894	5.45247	5.07433	5.80731	5.81443	2.74156	1.98889	1.98808	4.76302	2.88201	2.87836	2.535	2.78088	3.28644	3.1787	4.5747	4.05784
NCU00513	77.3344	81.5375	74.1136	37.2725	30.5893	27.1861	51.9765	24.1807	60.9172	59.0407	53.6057	74.3556	66.0855	66.1197	61.72	64.2718	41.1101	30.4452	28.5946	43.293	64.3983	49.611	50.312	55.126	54.1427	12.5411	16.7106	13.0853
NCU00515	20.5329	30.3662	27.3302	7.53757	3.23034	3.06136	21.0748	37.6473	21.9037	20.5024	11.6598	32.3875	34.4343	35.3486	48.8977	45.8359	58.8891	14.8729	9.87876	23.885	15.5815	16.9633	15.1829	20.4347	25.8453	18.1541	30.9943	37.9263
NCU00516	1.4985	0.845841	1.73783	0.0517339	0.17801	0.161907	0.387264	0.62638	0.64421	0.769105	0.477143	0.852096	0.655291	0.408638	0.690217	0.659378	0.319181	0.283485	0.180428	1.0851	0.0896538	0.250316	0.18074	0.32767	0.33564	0.636363	1.3123	0.969793
NCU00517	17.1958	22.3624	24.5911	10.4404	10.7008	11.0691	9.0156	9.32365	21.4531	20.3617	17.8941	23.2791	21.3702	22.5373	23.0895	19.9446	12.8847	16.8552	17.4889	27.8172	15.3079	10.5939	11.9332	17.4463	14.7867	11.2131	11.342	12.6754
NCU00518	50.9318	61.3489	74.1228	59.3954	43.6201	34.8881	43.6604	26.4242	41.8598	39.8256	50.8458	49.6897	48.0351	50.1703	61.8697	57.3058	45.5356	20.0363	17.3736	42.2779	38.2697	33.7418	30.9723	27.0121	32.0706	50.2134	61.9259	64.5696
NCU00519	120.689	127.382	158.022	100.298	73.7863	71.9156	81.9682	44.8888	102.072	101.007	117.199	93.0777	88.7534	86.006	94.6282	90.4527	65.4474	49.3329	56.3445	72.0728	124.896	95.6224	85.0092	73.8563	78.0474	46.327	49.7206	38.3193
NCU00520	4.45302	15.479	8.64888	81.4104	38.9266	37.1245	43.4841	35.0979	4.81432	3.64754	30.6596	5.92833	8.79222	7.44971	10.1594	10.1734	55.3135	48.4529	34.4908	7.93092	10.3947	22.1526	26.6946	27.4185	28.2374	100.328	83.0478	105.715
NCU00521	63.6976	131.076	83.1709	34.2275	50.5497	42.8213	84.1609	64.6303	50.9879	53.6343	72.1896	58.4429	46.3628	50.428	64.1521	54.4373	61.6363	45.593	37.0774	77.9574	124.086	75.8239	54.1405	67.7525	53.1576	56.8406	76.0821	67.5518
NCU00522	26.0588	76.6212	43.7953	102.699	26.3874	25.8869	83.0109	81.9269	26.1653	22.8556	35.8988	49.9955	56.8613	64.0588	70.8568	71.1293	166.672	53.574	30.4201	25.4204	31.8713	55.1384	48.5106	46.7688	54.7338	69.0604	82.0216	129.517
NCU00523	21.2521	22.1378	23.7222	9.1336	16.7004	14.2828	13.5228	9.12379	19.3787	17.5398	15.194	25.1542	24.3412	22.6129	23.7247	25.3881	15.1424	10.9966	10.8082	16.9965	16.1688	16.1569	14.1836	12.5745	15.541	9.02442	8.22499	6.25779
NCU00524	3.73537	3.86403	4.77709	0.32476	0.222207	0.36992	0.962742	1.12735	3.07701	2.54693	1.10901	6.16687	5.10832	5.32503	3.95334	4.96303	2.6855	1.1167	0.95576	2.81474	1.99777	1.77433	1.09915	0.606287	1.24964	1.16877	0.526834	0.402904
NCU00525	0	0	0.0106514	0	0	0	0	0	0	0	0	0	0	0	0	0	0.0608157	0	0	0	0	0	0	0	0	0	0	0
NCU00526	0.176847	0.319688	0.221514	0	0.0506895	0.028343	0.157479	0.131723	0.192485	0.129586	0.0962148	0.313115	0.644662	0.394577	0.0881091	0.252526	0.281041	0.105703	0.0328118	0.0912394	0.123823	0.189124	0.0442742	0.190249	0.106614	0.317235	0	0.0715593
NCU00527	29.8589	39.7533	35.5437	49.3851	37.5325	42.2418	32.5131	19.4165	25.1433	24.3877	29.9257	41.4479	38.1872	41.0174	41.3382	41.4216	39.6287	32.453	34.5223	29.451	31.3778	30.5751	32.9945	32.7016	29.1513	20.7934	24.9911	29.4268
NCU00528	20.5542	24.0435	19.7467	14.8333	15.8043	16.484	15.6088	15.1803	22.0269	21.6736	18.3586	20.8579	19.1101	20.0335	20.655	19.827	17.6176	29.9894	32.6369	24.8399	21.2169	15.8395	16.071	20.279	18.201	19.0675	20.2763	21.7195
NCU00529	0.360506	0	0.262072	0	0	0	0	0	0	0.671764	0	0	0	0	0	0	0	0	0	0	0	0	0.165107	0	0	0	0	0
NCU00530	0	0	0	0	0	0	0	0	0	0	0	0	0	0	0	0	0	0	0	0	0	0	0	0	0	0	0	0
NCU00531	0	0	0	0	0	0	0	0	0	0	0	0	0	0	0	0	0	0	0	0	0	0	0	0	0	0	0	0
NCU00532	0	0.517606	0.505323	0	0	1.48232	0	0	0	0.631037	5.44589	0	0	0	0	0	0	0	0	0	0	0	0	0	0	5.9985	14.4629	10.8848
NCU00533	0	0.0159474	0	0	0	0	0	0	0	0.0387184	0	0	0	0	0	0	0	0	0.114023	0	0	0	0	0	0	0	0	0
NCU00534	0.979063	0.840066	1.55449	0.0630575	0.135073	0.108531	0.138655	0.885459	0.663712	0.840173	0.396051	0.626447	0.496634	0.419535	0.947815	0.609396	0.34177	0.216834	0.331303	0.789898	0.286269	0.295755	0.495115	0.400148	0.388115	0	0.207322	0.314887
NCU00535	15.0643	12.5676	18.2582	4.00435	2.50899	2.22996	3.56218	6.63275	9.54601	10.6301	10.1186	9.55816	9.47851	7.57372	9.38415	8.73672	6.87454	4.92573	5.27168	5.67834	11.2686	9.79858	9.65135	6.13037	7.44063	1.00583	0.884548	1.51109
NCU00536	10.9896	15.5205	14.2056	45.8524	34.3917	38.5433	32.9527	15.1554	6.88315	5.19724	33.0285	14.7706	17.2996	17.1891	22.5058	20.9653	23.3325	23.5377	21.8372	12.2383	29.2117	21.6829	18.7202	26.1068	25.0923	23.0322	21.4978	28.9463
NCU00537	90.5344	141.331	124.539	37.3092	17.6335	15.5936	52.823	94.1983	65.2298	57.5631	31.4418	120.75	121.87	127.854	146.388	142.206	221.795	26.8197	7.9412	65.3025	51.3074	57.494	55.2341	53.902	66.2477	38.0906	72.4803	94.0583
NCU00538	9.46927	15.5191	13.6088	7.38962	6.45868	7.45938	9.39022	12.1842	12.2552	11.8974	7.75958	14.0576	12.3836	12.6359	13.6311	12.2448	17.3247	10.9166	9.65664	17.2827	9.11437	9.24792	9.20926	11.6737	10.3977	9.04901	10.8366	10.6374
NCU00541	82.3068	141.096	116.21	92.865	59.3097	66.8124	99.1647	167.473	76.7709	77.3404	112.292	122.99	119.634	109.915	116.088	115.186	184.317	138.598	117.603	86.0481	81.5037	100.864	92.3586	111.424	115.716	118.553	131.706	172.443
NCU00542	18.9492	32.252	29.0071	52.3308	67.7746	74.1605	46.7363	29.3968	19.6797	19.2637	22.2607	29.4532	26.5235	29.808	28.2816	25.7958	30.3114	29.322	24.8049	24.9749	24.936	21.8789	29.2613	29.9938	24.9762	70.0401	50.7891	58.786
NCU00545	17.0931	15.8097	15.2366	15.8321	11.1203	14.2382	29.4305	22.531	22.0955	21.9488	19.0544	31.1627	30.9794	33.7921	19.349	19.8444	19.9732	28.0616	28.0789	26.2977	24.0311	26.3863	24.2798	33.0649	32.5999	18.7048	17.2924	12.0525
NCU00547	1.20734	0.980764	1.37447	0.0528963	0.127695	0.0814729	0.30709	0.438732	0.688358	0.660504	0.0679246	1.40782	2.04016	1.34255	1.17035	1.69347	0.897541	0.190017	0.124146	0.488768	0.461459	0.486612	0.316403	0.225038	0.392853	0	0.0845068	0.0430705
NCU00548	16.4627	15.3782	22.5301	11.7295	17.9581	14.8904	10.6419	8.26075	12.0638	11.6892	12.1923	14.6705	14.984	12.7501	12.1285	11.3661	10.7356	5.64277	4.87653	8.07773	13.9288	9.68364	11.3744	8.91984	9.94436	5.79546	6.56363	5.32272
NCU00549	98.0138	98.1691	171.613	24.5839	7.03309	6.9748	33.6135	38.3225	76.7644	77.0432	76.7031	148.673	120.432	146.148	96.6441	97.8348	69.837	21.2167	21.6142	95.6478	63.9529	63.832	53.7733	36.3531	48.3017	12.6974	9.45575	12.5497
NCU00550	18.4153	17.1591	22.403	7.1161	10.0812	10.3208	9.09517	7.49597	12.7268	13.2939	12.2326	15.7762	15.1186	14.4452	16.7057	15.3205	10.4092	10.5881	9.46139	13.7033	9.51014	8.31444	8.7578	11.2511	12.0945	9.45136	7.92482	7.07077
NCU00551	34.4366	41.119	52.2335	17.9637	12.5712	14.2084	20.7181	22.5111	36.4959	32.3001	20.8575	43.2106	38.9168	41.3692	49.5378	45.3562	25.4404	16.2335	13.9508	35.1577	19.1931	18.5479	18.5697	22.5943	24.3136	15.3832	12.6386	10.0972
NCU00552	74.983	396.687	679.616	12.4044	4.96619	5.17807	64.0833	123.853	91.589	94.2581	113.166	217.916	147.886	186.201	90.6406	90.6938	110.687	106.652	94.0616	188.786	136.316	93.372	51.0431	62.8656	65.5516	8.99295	12.0716	10.3179
NCU00553	34.3793	45.7238	44.2851	30.1576	22.818	21.9783	32.9143	25.5065	28.1952	24.9341	30.5395	35.2749	35.2603	32.6461	37.5139	38.1349	31.1021	21.539	18.8386	33.097	29.4466	26.3287	30.5527	30.3784	34.1533	29.9318	37.3888	27.5671
NCU00554	10.6031	9.14304	13.9825	164.361	147.112	160.074	124.843	44.4721	22.8017	25.2048	54.812	11.0095	12.3634	9.96216	11.2103	12.7253	7.09403	57.3305	51.1945	15.2691	17.7639	18.0846	20.755	25.0631	21.5682	190.466	186.432	170.633
NCU00556	44.0566	47.4404	36.3994	25.1488	20.6331	20.3216	31.3339	32.1428	34.514	35.0968	52.3668	36.3528	32.9835	34.9293	30.7668	30.4285	45.5795	51.9873	57.3593	36.0124	41.047	34.7009	29.5741	38.6341	33.4196	33.143	29.2625	24.7521
NCU00557	0.827512	0.676275	0.710274	0	0.243454	0.221233	0.105009	0.618021	0.390242	0.471643	0.558615	0.0968963	0	0.243533	0.630128	0.507187	0.523902	0.322612	0.343806	0.150287	0.899557	0.209289	0.452559	0	0.125329	0	0.99109	0.218385
NCU00558	2.74265	11.6203	4.27348	1.29672	1.6314	1.64014	2.97914	6.25106	2.70815	2.60723	4.04954	4.08993	3.75482	3.05047	5.51233	5.4209	4.01111	2.54814	2.14221	2.79951	3.36369	2.21573	2.39783	2.66998	2.60589	1.01266	1.49191	1.82903
NCU00559	41.8979	18.8735	59.7943	1.71948	1.17507	1.11677	2.37594	8.8607	27.7179	26.482	13.3476	41.7335	28.7515	38.3833	18.9336	19.0223	9.93053	3.54119	4.72524	12.9453	4.92042	4.60027	3.32899	2.3919	3.28249	2.29874	2.51446	2.80329
NCU00560	37.4562	21.675	41.4839	10.8003	28.7225	26.5653	9.74977	8.81133	19.1542	20.7119	20.9881	23.3048	18.8882	24.8149	17.0676	14.9747	9.42634	6.05411	7.94749	10.9109	7.98427	6.15963	6.24601	5.19438	4.859	7.16658	7.57603	9.93498
NCU00561	88.3507	44.4352	97.0495	1.18491	1.57123	1.61163	3.4396	10.3063	18.3042	19.0577	8.51346	49.8929	40.6552	36.7182	32.6004	33.8705	25.1248	4.06463	4.06368	19.7463	5.95529	5.69301	5.53234	7.75799	7.20756	2.28745	3.33529	3.74408
NCU00562	102.459	69.1618	91.4596	40.5793	36.2574	37.3102	41.2608	24.2351	50.322	46.118	40.7727	78.6802	69.8953	70.17	57.7896	60.0495	39.1984	19.8807	21.5874	42.0918	44.8352	36.9993	45.7088	42.6602	39.3528	24.8192	18.5696	17.036
NCU00563	1.99811	1.84214	2.52492	0.712673	1.61724	1.25132	0.788909	0.52958	1.22285	1.06436	0.835867	1.43125	1.39689	1.24951	1.30669	1.14501	0.873428	0.689841	0.624636	1.65082	0.75452	0.457712	0.69701	0.562517	0.654203	0.450878	0.682836	0.403291
NCU00564	139.772	135.196	141.909	95.1339	136.94	122.776	96.6552	79.6452	103.202	100.946	101.053	113.798	115.359	115.77	108.47	105.561	96.6556	119.868	134.808	114.024	126.719	108.954	126.428	119.963	110.79	80.4418	83.9177	73.5665
NCU00565	31.0734	45.4377	19.475	31.8131	35.6863	35.4434	24.0591	9.16997	12.1445	9.40159	20.916	19.9254	31.7231	20.0593	47.8387	46.5468	53.0534	11.9742	9.29092	19.0206	15.0166	14.0779	19.6506	21.0714	18.9328	23.5197	29.9878	25.5825
NCU00566	296.3	288.55	289.158	98.8654	147.599	126.048	169.11	107.387	171.616	165.12	156.746	209.731	203.549	192.231	185.847	203.048	196.308	84.9547	96.237	162.038	161.265	147.401	122.834	130.494	126.692	147.682	151.259	118.366
NCU00567	15.7008	4.73159	8.18556	156.051	102.839	110.97	97.9386	23.4922	9.49538	7.17792	82.2903	5.78399	14.463	5.96165	11.8103	17.9189	4.40523	35.9212	37.8775	7.25318	26.1368	31.3725	43.8673	42.0897	40.2428	80.8542	71.5713	39.3063
NCU00568	16.2839	20.1233	17.7616	13.46	11.2933	9.66363	12.6719	11.1004	13.966	13.8869	11.8716	13.102	13.9906	11.387	12.9319	13.6448	10.4395	16.4142	16.7456	15.1763	12.9405	9.41607	8.28859	9.50832	8.76034	15.8289	19.2974	20.1842
NCU00569	17.1669	18.5666	18.9863	15.27	14.8096	13.1711	15.3569	10.7092	14.1047	15.5199	13.2647	13.9053	13.0447	12.0098	12.1701	11.2967	9.4914	16.8812	17.4882	14.6055	22.4778	17.0748	14.8676	13.1291	13.0231	16.5776	17.6379	15.6043
NCU00570	31.4505	32.3845	32.6776	23.0606	41.1378	33.6955	32.6055	18.296	24.0281	24.7198	27.7374	30.832	25.3532	23.386	26.1214	24.0209	18.7088	30.6361	38.8862	31.6308	25.3992	24.5907	19.5335	21.0384	16.3827	25.684	22.8875	21.2025
NCU00571	51.7047	66.4121	51.4559	57.2112	43.8166	45.3218	55.4135	40.0769	48.7911	46.2943	57.6352	59.0916	57.1822	55.3426	61.5445	66.8494	49.0017	67.5034	72.0798	72.2862	54.5156	43.8237	42.2436	48.3822	47.5897	50.4148	46.3059	53.0489
NCU00572	9.00766	8.46004	10.5867	0.70556	1.30729	0.70535	1.70504	5.02834	5.46205	6.44621	3.52097	8.55968	8.83202	7.47707	8.11655	7.58497	6.00969	3.02721	2.99066	6.3864	3.46984	4.63003	3.16351	4.07093	3.86418	1.47867	1.32591	0.848191
NCU00573	178.827	277.935	174.549	86.9599	87.061	101.127	240.379	207.167	149.652	137.431	115.543	145.639	142.014	114.418	146.839	139.158	242.946	135.467	116.429	169.276	116.509	114.031	99.3917	115.9	130.237	158.018	191.762	151.374
NCU00574	7.54796	16.7752	8.81528	0.989498	1.48478	2.32779	8.07584	15.3524	3.71052	5.87345	3.80493	4.24153	4.52462	2.54423	7.55531	9.71868	15.1025	6.70562	2.44534	7.80146	5.53839	6.66207	2.58816	2.18025	7.85272	1.26752	10.5688	4.85638
NCU00575	84.3325	99.8759	112.637	177.923	158.953	158.581	345.332	282.234	162.984	164.215	181.978	96.5255	95.5395	93.0834	114.391	110.058	139.863	409.333	421.63	191.774	128.185	161.697	104.042	130.582	130.746	135.736	236.089	293.192
NCU00576	23.1135	34.1372	18.6648	19.1246	10.8634	13.4036	22.3219	24.2828	18.0191	16.8823	21.5708	30.4248	29.1028	26.839	22.7227	28.6409	38.3132	19.5054	15.4382	13.3648	34.2872	28.467	27.024	28.4173	29.4709	26.538	25.5673	17.3291
NCU00577	14.9428	19.0965	13.964	8.77431	11.6912	10.8548	7.7217	7.48758	10.9494	11.2144	10.9754	12.2856	10.2968	9.25818	12.6674	11.7637	13.8019	12.3929	12.5305	16.8809	10.8424	7.40319	8.60399	11.4723	9.63591	12.0915	14.4813	15.8112
NCU00578	19.1516	17.5279	21.4218	20.6007	18.7919	20.0825	14.4675	6.28344	16.7954	16.449	22.8338	19.5027	14.5262	15.2435	13.6215	14.2754	6.76419	10.5645	11.9958	9.01191	14.5988	10.5688	13.563	11.4638	10.9949	6.12546	4.23114	3.85638
NCU00579	43.724	42.708	57.6125	29.4367	22.155	21.9462	28.5994	21.6978	34.9818	31.5669	19.3395	51.6083	47.5935	49.7979	64.2891	59.8464	40.5404	14.4879	11.9571	30.1354	25.1932	21.5005	21.5909	26.4662	29.5871	24.1216	24.3492	28.8827
NCU00580	20.7948	25.4126	22.9038	10.8717	9.37205	8.48491	11.2649	7.07533	12.0657	11.3492	8.437	17.1521	25.0368	17.236	20.6832	23.2361	11.5871	7.27686	5.4824	7.11997	18.6042	15.2567	12.4485	18.8437	19.2261	4.42449	3.51145	2.80568
NCU00581	14.0256	18.5975	20.4634	9.30148	7.26141	7.25343	10.7997	9.12681	10.3509	10.3183	19.2069	13.6479	12.1784	12.9575	13.0216	10.5826	9.11935	10.4206	9.07443	13.4788	7.51535	10.5382	10.0994	11.3244	11.0875	10.606	9.56884	13.4313
NCU00582	31.6504	93.6107	175.335	31.7087	17.9619	16.8251	37.5375	11.5482	15.2558	13.9528	54.2558	42.3998	38.5894	38.1266	16.9842	18.521	11.2145	27.1662	27.7521	39.9321	49.2736	31.6375	15.7752	25.1435	21.7475	31.4628	45.5455	48.518
NCU00583	1.71693	5.90344	10.8024	0.566506	0.095577	0.21714	0.722985	1.8406	1.52675	1.88062	1.11794	2.73826	2.46135	1.70515	2.88735	1.92366	1.46743	0.797167	0.485108	2.59729	1.23356	0.665624	0.328588	0.731014	1.04315	1.38748	2.94413	2.80765
NCU00584	26.3373	58.9735	86.946	41.1673	28.7568	29.7165	39.3737	14.0082	21.2379	19.8424	47.0039	35.5942	29.6272	34.0367	19.065	19.6661	14.1871	25.2786	25.8562	19.1447	37.9306	27.6883	26.4583	34.4037	29.9694	20.4952	16.7337	15.8869
NCU00585	92.257	231.154	649.769	47.62	26.0975	25.069	93.477	84.2531	82.652	87.6467	129.313	147.05	107.234	157.192	86.2366	86.158	56.8912	111.974	107.983	119.204	63.4799	38.3557	25.6378	32.1872	32.2483	18.1929	23.7813	29.6012
NCU00586	98.9716	63.6114	124.111	5.01828	2.89971	1.28266	8.97084	5.91076	22.4838	19.3794	1.93916	39.765	36.7083	37.283	40.8517	40.8556	102.917	3.51854	1.02258	8.73525	5.37096	7.90667	6.73015	10.1164	11.322	8.38427	22.8723	16.9874
NCU00587	45.2943	48.8364	57.6288	30.3951	22.0665	21.8609	32.3738	28.7942	40.4609	36.4572	28.6687	43.9483	41.4769	41.3357	46.788	46.7591	43.0584	17.7264	15.1176	40.7078	31.2373	30.1907	28.3387	33.0987	35.0022	23.9929	27.2165	30.7143
NCU00589	75.3409	106.256	81.3761	45.8624	49.1221	46.5294	65.1102	81.7859	52.5164	49.1109	42.7567	67.067	62.6603	67.1841	74.2358	68.8282	141.382	38.2357	25.3973	71.2883	35.3894	31.3634	29.6423	43.1048	43.4421	95.1898	105.804	104.726
NCU00590	64.5221	44.016	40.4297	29.4314	24.0733	25.0534	36.1152	18.1013	37.6203	28.9556	20.3682	40.0774	72.3895	40.7991	81.141	94.8906	54.7515	9.16029	4.57365	12.614	23.8636	33.0106	51.7024	37.2663	42.3052	17.2228	24.8963	23.7879
NCU00591	205.717	212.118	94.45	2.36382	2.43819	1.76424	7.66294	39.5971	79.024	43.4435	7.9227	93.0187	262.28	123.134	411.575	404.29	289.095	39.5597	3.84701	50.8151	32.2415	44.5373	138.48	115.356	132.663	4.14541	6.84614	5.88673
NCU00592	11.7646	12.3362	11.2948	11.8761	15.3344	14.8444	9.3815	4.90534	7.76924	7.81075	9.61364	11.1859	9.68115	9.47669	8.33279	8.18258	6.76904	6.6593	7.56363	9.53798	5.42565	5.20184	6.65619	9.10996	7.36576	12.895	14.1273	12.0612
NCU00593	35.8532	38.4855	45.555	23.7923	25.7151	20.5677	25.0981	19.3024	32.628	32.0815	27.2681	31.2096	24.9526	26.2544	24.5086	24.4708	16.7647	16.0507	17.3978	25.9908	32.1057	23.1777	26.0922	23.0086	22.8578	21.2116	20.6667	23.0972
NCU00594	0.284138	0.968558	1.4212	0	0.278115	0.15619	1.19218	0	0.124451	0.263415	2.79225	0.231171	0.411542	0.752698	0	0.395417	0.918925	0.344568	0.379034	0.336944	0.221696	0.429808	0	0.275468	0.354059	2.70812	1.63008	0
NCU00595	27.4771	68.878	27.7749	15.9826	9.59474	11.1501	38.3193	65.1432	29.9397	27.7711	24.2607	33.9237	38.6691	31.9056	44.8398	41.2809	55.8423	47.22	41.3904	43.0142	30.0942	29.8661	21.7025	32.5473	35.9135	25.7641	42.1547	36.3643
NCU00596	21.3707	22.6869	21.6134	33.4638	16.8276	20.132	25.3909	19.6724	11.2283	8.45602	6.30742	18.4399	19.3338	17.0895	19.0983	24.0298	24.9638	10.5204	10.2163	16.4621	8.64989	13.2173	9.90849	14.74	17.923	12.446	32.6092	31.0472
NCU00597	3.48029	1.91994	2.20593	11.4431	51.0291	48.3276	10.8386	1.96528	0.671397	0.739129	6.68712	0.693842	1.32986	0.561227	1.08724	1.0908	2.07845	11.6152	14.4368	2.0068	1.86482	2.08461	6.28663	5.5729	4.79014	10.2144	6.48341	10.2603
NCU00598	66.7209	59.8125	73.2929	22.1957	20.4667	16.9659	30.6446	56.2593	75.3221	82.3297	32.752	49.8989	48.7866	49.0928	45.3609	49.1462	37.3661	128.14	144.358	49.9525	55.5676	43.8833	28.1804	34.1098	35.382	24.7367	25.385	18.3123
NCU00599	6.4368	5.41995	6.68149	14.3231	17.8177	17.6101	8.98522	3.19679	5.275	4.54883	6.19503	4.06516	3.89121	3.67177	4.47563	5.00427	2.95854	10.4163	11.8679	5.75947	5.95384	3.89211	5.672	6.56049	5.87214	13.6944	7.94156	9.05833
NCU00600	139.063	228.205	192.177	66.5435	66.498	64.8399	133.637	162.461	201.44	185.224	115.236	201.043	180.569	191.738	194	185.63	197.854	112.254	118.713	236.444	171.137	151.18	142.65	169.799	173.628	81.9503	117.997	94.4344
NCU00602	6.37783	9.08284	8.81096	32.5403	33.917	31.6356	16.1579	6.31354	9.97691	9.6784	18.9102	5.75162	5.89087	4.91879	6.0694	6.03432	4.50694	20.85	22.3044	8.52196	5.22262	5.43924	4.049	5.85748	5.84172	17.7107	10.9679	7.93476
NCU00603	0	0.137906	0.0679579	0	0	0	0.0723327	0	0.0785986	0	0	0.281794	0	0.115366	0	0.120742	0	0.220571	0.242007	0.0954902	0.265712	0	0	0	0	0	0	0
NCU00604	8.20049	5.17644	9.79138	1.75183	1.70214	1.39149	2.83914	3.39347	5.54021	6.622	5.0331	4.79244	4.31659	4.44156	3.08422	3.15757	2.23874	4.08167	4.46758	5.51196	5.12128	5.30973	4.00975	3.81106	3.46349	5.21328	8.79737	7.08224
NCU00605	4.65565	4.60327	5.8185	13.0013	25.0374	25.7997	9.56842	3.56028	4.49584	4.57143	10.7789	3.70469	2.74248	3.27942	4.43649	3.60527	4.56821	14.8104	14.5639	5.76735	3.96408	3.61369	5.23793	11.8747	9.09733	11.4979	8.16847	8.97394
NCU00606	5.37243	5.17055	6.64086	2.60299	10.1933	6.57303	1.71481	3.40259	5.68146	6.38948	9.05632	4.33487	3.70828	4.21221	2.98878	3.14156	2.7025	3.65003	3.63805	2.48987	4.95769	3.43422	2.97655	246.767	236.281	2.02519	0.794937	0.635468
NCU00607	0.723676	4.19754	0.752399	0	0.459929	0.34577	0.705069	1.15694	1.09144	0.251871	0.350676	0.661032	2.2577	1.22881	1.11898	0.914208	0.702394	0.983525	0.438739	0.256798	0.381357	0.133516	0.298939	10.3853	7.87953	4.31717	1.23165	1.98997
NCU00608	59.9639	44.2119	53.4865	3.28375	2.05393	1.06813	15.2699	20.5677	31.6255	25.9659	20.5922	55.5457	71.7558	57.8684	77.2891	78.3758	49.128	8.31221	4.49378	22.1353	32.5719	31.1866	42.0168	33.1942	37.3627	3.49143	4.83907	4.18137
NCU00609	27.8646	20.0488	18.4096	12.7229	13.0333	11.5984	17.431	16.6534	12.8059	11.8294	10.4623	12.5395	19.542	15.1313	21.3975	20.8	13.7184	8.82949	8.76915	12.9471	16.6624	11.8687	12.1861	13.7379	11.2313	16.194	12.6779	12.3507
NCU00611	20.7559	21.4681	33.0105	8.51073	9.73181	8.23884	10.8525	11.0809	20.817	20.4428	28.7915	18.7125	17.0111	19.2983	16.5783	15.3595	8.97878	13.2514	12.1553	17.7546	18.407	13.2378	11.65	13.1501	12.8972	6.42755	9.51751	9.3543
NCU00614	40.4613	43.2012	42.3429	39.5987	28.4429	27.6278	34.0586	20.6213	30.4549	28.8101	30.7614	42.3682	36.4272	43.4106	47.5493	40.962	29.8366	21.7376	19.6667	27.5986	29.0455	23.1849	24.1025	24.5133	27.3823	35.5717	30.426	29.7443
NCU00616	15.9866	14.2445	16.9727	3.03675	4.5143	4.16675	5.90123	5.48005	9.49474	9.01633	6.0035	14.3813	12.353	12.2674	10.7018	10.3792	5.06865	4.17958	3.98086	10.531	8.97261	6.01782	7.53338	6.38859	6.77492	4.88542	6.15326	5.65125
NCU00617	36.9986	21.1981	32.5699	30.935	29.1431	27.7723	28.2757	26.1759	26.2304	29.1382	24.9957	25.208	28.182	26.4322	28.48	28.1403	17.8107	27.5809	27.8764	30.9967	29.5336	27.172	30.058	23.8297	25.1599	20.0983	17.5004	28.0927
NCU00618	547.957	328.809	424.922	1603.05	2058.05	2182.56	1352.05	657.473	233.446	251.819	1046.57	609.876	756.009	792.247	647.526	646.76	518.083	1209.02	1182.08	1025.92	999.827	915.343	1035.43	1016.34	916.979	1347.98	1509.57	1661.26
NCU00619	27.0055	37.9351	28.1136	17.141	10.9117	9.60607	22.888	17.3451	26.7357	24.9861	16.4187	35.3259	30.3015	33.7637	45.8225	43.3804	46.9176	15.3351	14.6338	28.4946	25.1336	22.7862	20.6301	27.2068	23.8299	36.2818	46.9533	37.8486
NCU00620	11.513	9.58976	11.4533	6.96391	5.87836	4.75526	6.25779	8.25673	9.07952	9.99243	9.23915	11.1366	8.4315	8.35962	10.7871	11.8075	7.14881	10.4724	12.7091	11.1451	4.49272	3.57138	4.50224	4.86126	5.20801	8.11853	9.97621	10.692
NCU00621	19.7232	22.0974	21.7031	17.3216	15.8641	18.1786	16.3468	12.603	20.3475	17.7809	13.5837	26.9533	25.229	25.8372	25.9412	25.172	11.2086	10.1636	8.96621	19.9768	19.8163	15.5637	16.2028	19.4252	19.5813	16.6896	10.1488	9.44833
NCU00622	19.482	18.8181	19.0037	20.3822	14.1416	15.0031	18.3279	10.3828	17.4482	15.8242	17.4551	18.7673	16.1092	14.903	14.512	13.0695	9.65093	13.3362	12.3055	18.4435	16.858	12.3956	14.5334	17.2284	16.3219	30.7456	30.4468	29.1216
NCU00623	32.9894	39.4951	41.9751	23.4234	15.3104	15.9809	27.7761	20.0637	23.484	25.2799	43.0775	30.6053	28.2423	30.9143	35.2833	32.0458	37.4	29.6994	33.3885	32.964	29.2831	25.2742	23.7303	17.8731	18.735	31.4083	26.8242	32.7019
NCU00624	39.2322	41.3044	33.4478	38.0035	28.9589	24.7415	29.1434	24.8439	28.2298	29.7946	37.2066	32.0579	26.5548	26.9462	31.1647	30.7439	25.2166	53.3374	56.5306	33.3935	35.8376	22.4228	21.0786	26.5663	21.3623	37.8674	43.8052	32.4498
NCU00627	213.67	378.223	247.716	154.437	76.8967	97.1702	248.824	390.415	246.25	240.036	112.167	198.976	212.551	204.282	294.226	281.189	556.728	112.322	65.6399	175.166	132.693	156.027	142.876	163.382	173.188	174.361	269.609	264.383
NCU00628	13.1218	11.1487	13.96	11.8315	11.1489	10.9881	18.7374	6.76838	11.9855	11.44	9.85731	11.5677	10.5506	9.92357	11.1793	11.2841	10.6154	7.71166	5.98896	9.13511	8.24945	8.21601	7.94546	10.2752	8.64918	39.7289	43.6386	33.1063
NCU00629	47.6154	52.5847	84.3688	224.041	146.95	146.011	176.835	47.267	42.7351	36.0581	78.8316	41.0241	47.0501	52.0905	79.9765	75.7075	83.9731	37.4902	29.7262	30.9991	36.1894	48.6743	34.4772	46.8278	48.6128	285.388	337.426	396.859
NCU00630	15.3539	12.5678	15.4442	4.62618	3.64332	3.50325	5.5005	4.91406	10.5128	12.1115	6.48986	17.7561	11.6251	18.6934	13.8267	13.9432	9.12713	6.146	5.07037	6.73564	4.20208	4.76336	6.2512	8.53322	7.24749	3.97963	4.66557	3.99407
NCU00631	13.5372	17.7435	15.8345	5.05661	3.74155	3.63267	9.132	12.0074	17.1462	16.0275	6.73201	10.6846	8.75314	9.58623	12.1003	9.99552	9.72021	8.49303	6.95434	12.2925	7.5546	4.90635	5.51178	6.43659	6.33154	15.5629	11.682	12.4429
NCU00632	30.0608	29.1468	31.0753	15.0646	15.0189	13.0434	15.1579	15.0001	22.8059	22.1909	20.0339	30.729	25.0597	25.8474	29.365	24.7903	17.1989	14.5932	14.9155	34.8711	22.5638	15.5196	17.9478	20.6902	21.317	25.1145	28.5635	32.63
NCU00633	14.6371	17.2317	13.367	94.9543	45.5511	37.5123	91.3292	28.1431	30.6708	28.9785	21.1333	13.1402	14.7236	11.3779	14.6539	14.6123	8.73581	78.7003	79.8087	77.8193	19.3548	13.7271	14.6337	18.4598	17.5657	66.4477	91.5153	132.73
NCU00634	292.676	119.009	150.226	1089.82	1793.28	1969.78	930.038	269.8	81.7095	85.483	584	193.28	239.711	259.839	205.425	197.465	156.368	613.762	590.876	178.779	665.87	576.441	829.247	669.244	553.811	813.376	835.654	714.907
NCU00635	253.807	180.51	241.873	932.083	1131.01	1178.38	648.175	297.566	146.678	164.494	543.888	263.231	279.346	279.194	252.049	262.431	196.541	388.824	410.412	247.446	514.528	484.839	577.905	447.642	413.096	478.499	456.108	402.917
NCU00636	159.957	155.725	161.514	212.258	208.487	232.226	197.9	136.139	132.622	138.567	251.913	164.128	163.616	165.033	166.628	155.484	159.714	162.292	163.163	142.555	243.079	240.198	247.091	212.733	203.238	168.936	179.414	189.537
NCU00638	8.05384	3.20909	5.39412	1.18473	1.89749	2.90449	1.33422	1.41202	6.6003	6.7646	2.97799	4.45388	5.34452	5.00612	2.85079	3.40282	2.35917	2.39749	3.69468	3.31372	2.30705	2.35913	1.72796	3.21731	2.7928	2.50034	4.9157	3.57956
NCU00640	34.3853	28.529	38.7769	13.8513	23.0566	19.5254	21.6607	9.88778	20.9205	26.9464	32.9835	15.0527	15.5624	13.0932	11.8357	9.54308	8.48589	14.9964	19.3813	10.0618	17.8391	19.1606	20.711	21.0634	19.6465	15.9854	17.4564	14.5562
NCU00641	46.268	35.5309	46.2306	38.2723	44.6193	43.2857	27.3672	9.02254	38.5017	31.0324	55.7735	29.8737	28.7707	23.8194	22.5283	23.3128	17.1887	26.0524	23.9265	34.2837	25.2209	15.6772	33.9152	35.0939	27.0772	46.7447	38.0642	25.6249
NCU00642	24.5826	21.8779	38.0332	2.88878	1.82498	0.97273	19.4123	21.9132	18.2185	19.5427	207.495	160.898	105.439	118.157	33.2913	33.04	23.6856	13.9838	11.4661	37.5947	393.638	313.569	612.264	432.566	406.818	14.5695	22.2975	27.4316
NCU00643	28.6419	18.2096	33.9032	4.60828	3.42795	3.43283	17.2971	12.6106	25.6934	25.5035	1007.01	274.475	207.849	229.397	20.2886	21.6856	13.1318	11.1777	12.1586	21.7621	671.621	740.042	1152.49	625.411	614.343	3.69971	5.14736	5.06087
NCU00644	38.7931	69.515	35.6615	174.264	205.006	237.056	167.413	62.9525	40.4341	41.0945	148.923	46.9554	52.168	36.2367	47.9853	47.1597	70.8335	147.959	144.567	51.0967	138.752	132.688	134.327	144.186	122.402	182.702	159.859	153.594
NCU00645	0.368047	0	0.04704	0	0.111527	0	0.0989658	0	0.108579	0	0	0	0	0.330851	0	0.173582	0	0.152072	0	0	0.0998516	0.0561277	0.0994235	0.458752	0.407794	1.18151	0	0
NCU00646	6.51074	6.57674	5.91801	4.64906	5.83667	5.51717	6.65621	11.5493	8.58254	6.78886	4.5272	5.50599	9.26909	6.46604	8.58195	8.31138	4.41359	4.29995	4.73981	5.53268	6.38937	4.69572	4.06868	11.5321	12.1592	1.89752	2.33414	2.52751
NCU00648	6.62747	5.81768	6.62707	1.20539	2.03757	2.00994	1.83823	1.92885	5.6575	4.84545	1.37445	7.76829	8.74737	9.6292	6.73532	7.48257	3.50242	0.814967	0.85754	3.49744	1.80932	2.77656	2.0515	2.05875	2.52508	1.00665	0.296684	0.839038
NCU00649	34.3219	32.5965	48.4321	49.2037	44.5296	42.989	31.2192	18.7471	33.2204	33.5599	53.3778	38.6815	31.6469	35.638	31.8038	31.5778	20.8187	25.1258	26.1002	28.4652	41.6389	31.0603	34.9889	29.7305	30.0119	27.8434	20.2549	29.0572
NCU00650	1.45903	1.8476	1.58732	14.5124	39.0206	43.9084	9.76325	2.10848	1.44688	1.31334	12.4612	1.52881	1.95041	1.72761	1.26243	1.45647	2.6985	16.714	17.896	2.56483	2.96781	2.96484	7.43053	8.24807	6.09469	20.0222	10.069	11.587
NCU00651	25.989	31.0071	26.6259	21.4855	21.0923	18.3221	21.2977	17.6554	20.9585	19.6001	20.8603	25.4921	22.0127	24.0785	25.494	22.655	18.2189	21.7892	22.7819	25.1402	24.2972	19.0304	18.3754	26.0197	23.2853	25.1456	29.8417	26.6311
NCU00652	5.52144	5.67167	6.69439	0.763571	0.70611	0.692865	1.99305	4.92985	4.96974	5.6895	3.14752	7.60659	6.46558	7.4533	6.59133	6.57995	4.29555	3.54945	3.10542	5.22398	1.99843	2.8065	2.50177	2.8503	3.41867	1.92144	1.71522	2.01241
NCU00653	1.83704	2.31285	4.10215	0.511665	0.386284	0.341534	0.532788	1.2051	2.47399	2.15474	1.35202	3.6721	2.16336	2.28078	3.20513	2.98826	1.17556	1.28076	1.18325	2.95524	0.898837	1.0584	1.11979	1.0644	1.18429	0.898245	0.72746	2.079
NCU00654	21.2859	20.4849	27.2142	8.01195	5.03542	4.65473	8.3015	9.43363	18.8991	17.6416	13.1708	29.8113	22.2153	26.0229	20.1023	20.8095	14.5932	6.1503	6.29379	16.3359	15.1025	18.3231	21.731	26.6298	24.753	15.4005	16.0846	15.3391
NCU00655	55.4451	58.4606	64.7404	74.3816	33.0264	31.0288	53.0775	27.4291	44.1487	46.2334	47.1377	61.5642	61.919	61.0263	59.8758	62.5648	41.33	16.8458	13.0627	25.8637	23.0652	40.7483	48.2117	28.5998	39.3501	12.2558	17.324	13.8293
NCU00656	29.6575	27.5826	35.0601	14.8884	12.2026	10.623	16.889	15.4391	24.127	23.2452	15.1194	27.2138	27.1236	25.557	28.1076	28.5384	15.6618	11.1493	11.4308	28.3187	15.8791	14.012	15.4249	16.1258	16.7732	13.6594	13.7033	16.6479
NCU00657	17.7179	9.35121	15.6578	9.7561	12.2813	11.7853	7.95639	8.69493	13.3104	13.1266	14.1838	5.98306	5.35143	5.41863	6.94196	6.27057	3.31105	11.1047	11.3082	7.59311	10.6964	8.31129	10.7268	9.71265	8.43391	6.8247	7.62021	6.39698
NCU00658	0.878132	1.03441	1.0118	0.179768	0.181955	0.180064	0.326071	0.823829	1.17272	1.2158	0.347279	0.830181	0.84916	0.828475	1.22777	1.12695	0.849524	0.21078	0.18564	0.64622	0.183964	0.20591	0.262382	0.220679	0.294612	0.249246	0.286258	0.287871
NCU00659	11.3084	19.6156	17.4281	1.74111	1.03109	1.04204	3.41816	6.13605	12.5348	11.5465	2.92826	17.6244	17.8649	21.4707	20.5266	21.4351	27.5568	3.76391	2.46753	20.71	8.17166	7.27231	7.04323	9.69749	11.0038	3.63836	7.16486	6.10102
NCU00660	31.6741	33.6941	38.5075	27.002	28.5273	26.9235	20.9321	13.7749	26.7122	25.8055	23.1927	40.8106	36.6601	45.7034	33.216	31.9694	20.101	12.6626	12.6214	24.2538	11.8885	16.0773	20.0692	19.3462	21.4694	18.9146	13.1306	14.6526
NCU00662	5.28873	5.03706	4.72175	3.67715	5.24337	4.77283	2.47591	1.22947	3.5786	3.66991	4.18436	4.12418	3.14422	3.38793	3.88421	4.40658	1.36766	2.70013	2.71054	3.6952	3.00599	2.00834	2.68196	3.08415	2.67686	4.30393	3.16892	5.33222
NCU00663	83.3266	54.2015	85.105	13.4276	12.4125	11.1613	16.5539	26.6954	48.0348	46.5861	26.8111	45.5493	50.7038	51.8617	54.3967	54.6333	43.7802	24.4838	23.7863	52.2224	28.3627	24.7749	25.6273	25.9034	28.1524	20.0891	14.8776	16.8732
NCU00664	7.59743	7.81756	6.54664	7.54823	5.5137	5.75038	5.80615	3.00202	5.31498	5.42742	6.69855	7.6311	7.85507	7.69142	8.17981	8.21958	5.34435	4.60249	5.03755	7.01525	4.37494	4.96835	5.22527	5.44751	5.12911	6.23844	5.20031	7.32873
NCU00665	78.8577	90.6872	84.0919	39.2959	21.6327	19.3584	28.8017	21.7497	73.0754	65.3131	17.8437	83.6711	77.9696	80.156	81.6263	72.9777	45.6727	19.97	15.1807	77.612	37.7856	30.9427	31.2255	45.2825	46.153	23.4824	28.0628	30.306
NCU00666	29.3397	18.6931	17.5328	1.50656	4.37596	3.81515	11.6426	12.1947	33.5656	33.999	5.1101	27.2416	30.5657	25.216	27.0007	29.1767	14.599	19.7347	20.1483	35.589	16.7642	20.6258	13.9359	22.4635	14.4072	6.1108	4.88683	2.78953
NCU00667	133.572	158.668	139.314	83.1041	100.779	76.2023	106.571	59.851	99.124	98.8299	82.9934	99.3842	102.467	98.1517	121.903	118.007	101.434	62.18	59.9149	72.1572	81.1018	80.9123	65.9212	83.7014	77.4931	105.288	147.382	140.836
NCU00668	39.4658	34.8863	35.8012	23.301	19.3215	18.6236	24.8277	20.2326	31.4821	27.6614	22.519	43.6022	37.9588	36.8007	38.253	36.1956	23.6351	16.1828	15.1797	36.2253	30.3433	23.0323	26.034	31.0805	32.3812	30.7269	31.75	26.999
NCU00669	56.8867	46.5736	47.1256	74.6335	53.6563	56.3908	77.0917	94.8683	105.067	120.924	81.6143	62.8714	68.1612	74.3674	78.2521	71.9889	51.7068	243.655	263.73	78.5468	85.0106	91.7773	61.4146	84.3224	79.3856	40.0482	32.1436	28.4589
NCU00670	361.623	358.621	420.423	180.905	171.242	150.062	180.053	204.002	296.509	293.61	294.094	346.363	330.473	337.155	300.944	293.745	266.914	211.71	252.344	221.513	268.548	219.632	222.264	216.95	216.342	144.976	157.85	145.48
NCU00671	16.7485	18.2359	18.8339	13.0905	9.56127	9.98188	16.7466	13.0731	18.4463	17.38	13.9077	17.425	16.9009	17.9413	23.7256	21.8957	13.2879	11.185	9.4473	18.8092	12.358	12.5296	13.2903	15.5669	14.3571	15.8649	10.7992	11.0441
NCU00673	3246.15	1747.08	2020.33	250.311	87.6698	79.3589	474.848	792.465	1612.72	1396.9	453.339	2884.82	2808.52	3161.61	2897.09	2837.36	2005.58	247.396	226.477	1410.69	825.588	905.25	663.084	1153.71	1208.54	147.365	271.176	211.144
NCU00674	2.16678	2.08361	2.09442	0.605195	0.503851	0.40092	1.12997	1.24005	1.17745	0.901409	0.761102	1.28093	1.7368	1.32787	1.44057	1.74546	2.26853	0.364581	0.326765	0.830012	1.70427	1.26499	1.24658	1.96991	2.60387	0.98465	0.580069	0.364228
NCU00675	7.73048	5.61457	7.17237	4.13419	3.17229	4.1818	5.8359	4.44931	8.76564	8.98557	7.20165	9.15266	7.92815	7.79844	8.80845	8.65262	7.02116	6.54297	6.78228	9.93136	7.19332	6.5273	6.65546	10.3202	7.45785	5.76137	6.50194	5.91266
NCU00676	6.03934	6.39302	7.91689	27.6809	26.3903	25.2689	11.6619	3.76985	5.39897	4.85855	8.55102	7.63457	7.09445	6.69115	7.67354	7.70811	4.45628	8.82571	7.84493	3.87827	5.6006	8.6588	10.7879	10.094	10.1914	6.81872	3.91927	3.75834
NCU00677	43.9254	38.7037	54.081	3.00929	4.42621	3.88995	7.1255	21.6489	28.2535	27.8787	11.125	16.6359	27.2307	22.2088	41.8743	42.6829	28.3127	11.0394	5.91497	11.8629	27.0996	26.7654	32.3523	26.3652	29.611	1.95255	4.80371	5.67687
NCU00678	9.79519	11.069	17.275	1.57315	1.25764	1.27689	3.34261	2.81518	8.93762	9.10385	5.09431	11.1705	9.98414	10.7644	10.8948	10.8562	8.49463	1.80623	1.2534	6.00127	5.56374	3.85827	3.48515	3.68111	4.29584	1.12118	1.65944	1.60409
NCU00679	2.83156	1.10653	2.74037	0.289213	0.268022	0.369165	0.467252	0.404003	1.05652	0.870432	0.190363	1.04793	1.05056	0.632724	1.602	1.64317	0.576124	0.194316	0.0592404	0.483489	0.474948	0.40949	0.558497	0.548976	0.627376	0.288135	0.471834	0.258811
NCU00680	182.379	99.8317	77.4837	98.9013	57.4637	63.0009	176.483	49.8402	58.8916	38.4178	46.3309	34.9149	191.572	43.927	172.518	204.862	105.845	38.4005	7.11775	16.259	164.392	193.529	270.151	200.815	213.935	7.98938	17.7664	10.3877
NCU00681	19.2513	16.9637	18.9406	9.13011	6.91221	8.02003	12.1063	10.9088	19.516	18.5415	8.91037	28.6423	27.698	26.2681	23.5817	23.6325	17.6669	14.1157	12.7283	16.5593	10.5014	9.17138	8.86885	13.4581	15.1619	8.97655	9.14299	10.163
NCU00682	77.1631	97.5933	66.0314	35.1409	18.1893	16.271	68.9715	81.2841	35.0882	28.7429	54.5696	126.097	97.3878	88.0083	77.9251	77.4401	186.358	82.6031	67.1859	63.993	66.3862	69.3483	54.8502	50.7137	52.6075	58.724	88.4795	127.702
NCU00684	15.8496	24.6982	13.5895	22.7168	12.9865	17.0674	43.2928	33.3291	10.0982	9.69808	18.2199	11.4573	10.7986	9.39294	16.4506	15.4825	35.6383	13.678	8.25783	8.73385	17.6256	21.5688	21.6094	16.9069	19.4752	41.6997	57.9778	70.2679
NCU00685	362.591	364.026	411.117	198.245	218.825	183.38	210.352	190.526	274.77	251.524	343.104	339.608	319.413	325.172	373.093	338.163	238.847	264.144	280.747	266.498	235.689	172.769	171.039	266.909	254.199	234.473	262.747	260.96
NCU00687	86.936	73.2895	97.3436	41.4906	32.0374	34.8629	59.8077	70.3011	58.6699	54.388	52.4072	67.3008	78.0033	65.4585	74.6672	73.0564	85.0858	55.9345	51.4383	63.6627	64.9215	58.0029	60.0429	76.2722	70.4177	52.2154	65.5449	55.5342
NCU00688	3.71096	3.17527	4.60403	2.32566	1.80725	1.74814	1.6255	1.79175	3.14448	3.17994	3.32641	4.32581	3.21793	3.43635	3.85284	4.06579	2.04096	1.78212	2.46789	3.18385	1.69641	1.94169	1.92506	1.66191	1.66511	1.64897	1.54316	1.95597
NCU00689	15.8871	18.2165	19.5232	5.22628	4.04038	3.97943	8.90738	9.51748	17.2291	15.5101	13.5628	21.5708	18.2496	17.8821	16.3182	17.8047	12.4456	9.75617	10.392	13.8547	16.124	14.1685	12.7794	11.426	12.9111	8.56247	6.65495	5.47612
NCU00690	7.87243	5.94349	7.66807	7.94929	10.741	11.2771	4.69616	2.68848	7.3818	6.85044	6.83322	6.11015	5.38603	5.27098	6.49656	5.83379	2.41921	6.36181	6.92469	5.63172	6.27434	4.21792	5.57843	6.64324	5.03113	9.68407	6.24905	6.56438
NCU00691	13.3599	8.29942	16.5661	3.71392	2.33871	1.9575	3.45627	4.92376	10.5179	9.32618	5.59999	18.8662	15.5943	15.5544	11.3174	12.0732	5.63467	2.97944	3.11677	9.97714	3.12086	5.78188	3.89913	6.09762	6.2213	4.30755	8.254	12.4207
NCU00692	11.6231	9.91221	8.69269	66.7225	114.075	150.043	75.3723	12.8855	7.3361	8.61012	49.1606	8.40696	11.6555	8.05566	8.91067	9.08085	8.95258	74.7993	76.2202	14.8035	21.61	21.9056	33.9283	45.1039	36.1088	87.3283	50.3895	34.241
NCU00693	14.0508	11.8083	13.5853	17.3213	27.3684	26.3056	11.4453	4.25502	8.93566	8.45949	15.2613	14.01	11.0061	10.3676	11.3809	11.3305	4.17333	8.55803	12.0623	8.60087	7.67909	6.19641	8.68205	8.88568	8.13161	16.0243	6.47633	10.3856
NCU00694	44.2542	49.6597	44.7199	14.5514	15.0161	16.0264	43.328	34.7768	38.257	33.827	23.0493	58.5498	60.7197	57.7904	67.3781	64.6043	53.9289	22.095	19.1317	38.727	39.3652	36.1956	35.4306	48.5688	45.8437	25.1447	26.3297	22.4183
NCU00695	0.179108	0.195404	0.0958352	0	8.69443e-14	0	0.022942	0	0.11757	2.5898e-13	0.0430424	0.136736	0.0600446	0.139557	0.309916	0.412534	0.31833	0.0530145	5.37682e-14	0.0282348	0.0933479	0.118109	0.0816153	0.0797244	0.0493719	0	6.46762e-12	0
NCU00696	121.087	240.783	155.313	29.9705	18.7935	26.3199	82.4352	84.5461	95.9697	72.2057	65.7437	224.265	270.786	261.247	497.006	481.604	354.696	40.742	23.2867	161.56	117.144	112.406	97.0142	103.011	125.363	30.5009	53.92	60.803
NCU00697	0.621603	0.462061	0.597301	0.298833	0.354276	0.491856	0.406789	0.278289	0.306153	0.360461	0.295873	0.633434	0.392543	0.266428	0.458293	0.725811	0.380533	0.295332	0.292802	0.207577	0.710822	0.893113	0.436643	0.630794	0.78263	1.83603	1.13021	1.17751
NCU00698	2.23768	1.46219	2.06019	0.2163	0.164096	0.121485	0.234544	0.550543	1.43271	1.81867	0.18028	1.773	1.89977	1.68959	1.36913	1.84628	1.01149	0.211276	0.16937	1.27528	0.2151	0.298804	0.416174	0.601116	0.439032	0.287881	0.611209	0.451336
NCU00699	2.76388	33.097	2.9167	1.56981	1.39278	1.096	7.49431	13.1975	2.52912	2.13749	1.56997	3.65011	7.90654	3.33229	7.22995	7.01968	14.817	2.80167	0.488592	2.33038	2.10986	5.03531	4.97016	3.24632	6.26122	4.22205	5.07993	5.10635
NCU00700	11.7214	9.48147	10.3995	1.85812	2.0668	1.35337	3.87683	6.18278	9.91908	9.88752	5.47528	8.49764	11.2294	8.01179	9.88549	9.30248	7.04646	2.29991	1.67552	7.90132	4.50723	5.13699	5.58648	4.02708	5.03326	1.25075	1.40326	2.33803
NCU00701	3.9058	12.6642	4.26671	3.1211	5.41407	5.37306	12.083	6.70266	5.13305	4.71894	6.64439	5.49653	7.03451	5.15319	8.73367	7.13509	8.39059	7.27854	3.91688	4.82499	11.7153	10.5951	18.9815	38.9231	32.3947	10.7587	16.7981	12.7061
NCU00704	0.146162	0.0767866	0.224837	0	0.0705179	0	0	0	0	0.0666324	0	0.196739	0.178602	0.158928	0.0848663	0.0838273	0	0	0.168845	0	0	0	0.0913521	0	0.028263	0	0	0.166982
NCU00705	11.5017	8.40559	13.8821	0.274486	0.151201	0.122588	0.483481	0.642555	6.10596	7.1198	1.24641	11.4278	5.98286	4.25062	4.0924	4.20065	2.06029	0.441816	0.489318	12.0595	0.455278	0.671771	1.60382	1.47057	0.553435	2.20493	1.07852	1.55686
NCU00706	722.722	416.377	446.877	2089.24	4691.8	4000.88	1949.3	649.22	217.999	220.203	1324.23	528.21	681.526	694.096	609.887	580.94	500.105	1216.69	1190.77	400.958	1177.37	1001.71	1280.45	1004.09	904.331	1592.68	1577.64	1789.56
NCU00707	2.80604	2.85732	3.2535	26.5504	91.6467	81.687	18.8996	1.12954	2.19885	2.69737	19.6307	2.06299	2.2773	1.72057	1.36913	1.55136	1.21899	12.3795	11.9054	3.00756	4.3878	2.75911	9.98468	9.61372	7.18422	25.3278	16.0304	20.0887
NCU00708	0.263604	0.189588	0.317278	0.183293	0.457115	0.30713	0.461302	0.508489	0.0397003	0.334082	0.981127	0.0726819	0.511657	0.4104	0.340645	0.188252	0	0.285999	0.243019	0.222153	0.115516	0	0.263858	0.217875	0.102139	0.754391	0	0.173031
NCU00709	1.16898	1.29036	2.70435	0.161197	0.242515	0.1992	0.319963	6.50215	42.611	45.6901	454.287	12.9536	9.46937	11.3204	2.00949	1.9634	1.21041	0.44424	0.542361	2.22959	42.3818	33.2452	93.0639	84.1468	89.4023	0.0815478	0.0481527	0.202107
NCU00710	2.17557	1.9891	2.25993	2.51832	1.63837	1.07086	1.64216	50.9122	175.257	195.411	22.3249	2.61603	2.64088	2.4509	3.067	3.01895	1.36232	21.4716	20.9718	9.22309	7.4008	7.11375	12.1551	22.875	17.1068	1.72978	1.01558	1.17808
NCU00711	7.5283	6.98814	11.642	1.27493	2.10301	1.99968	1.91547	3.32152	11.5904	12.0072	23.3869	9.01384	8.52614	10.1227	8.18264	7.80625	4.56336	2.85919	3.09861	4.08432	14.0424	9.4659	13.0248	21.2698	22.9025	2.23256	1.55403	1.2692
NCU00712	50.9799	34.7634	63.129	89.4258	76.7579	94.0002	68.3095	31.4004	39.1476	40.0039	114.705	69.5974	51.8101	65.8661	31.4707	30.8402	24.1795	60.6191	64.3694	38.5503	55.6546	45.7803	55.7072	98.6243	82.8471	133.794	128.114	71.2829
NCU00713	17.7153	15.3351	22.7066	12.4158	7.14889	6.59028	9.25363	11.0699	10.0197	10.2964	26.5455	29.2833	21.5408	26.2915	19.7574	23.9859	17.1431	8.05053	8.97217	10.6542	6.10399	6.93248	7.10704	9.48162	9.3325	19.5564	20.4453	19.3281
NCU00714	58.8297	43.737	66.1945	100.43	84.3036	70.385	65.1716	35.0161	48.9595	48.5952	72.0967	53.7749	49.5154	53.322	50.1189	51.7578	55.9659	89.6696	90.4988	41.9655	52.2569	44.0303	63.1674	49.2551	50.2461	67.4413	72.2247	81.0459
NCU00715	11.0445	9.64552	18.3268	15.2189	6.00022	4.98314	11.2085	4.56327	10.6188	11.0141	12.9857	14.8745	10.8655	13.113	12.2159	10.6768	5.44634	1.73902	1.7225	6.8791	12.9802	9.52354	11.7538	7.31312	10.3863	8.65068	1.75878	4.70055
NCU00716	15.9531	17.3596	12.1008	7.39386	1.50202	0.346996	32.3883	8.92075	2.48706	0.438963	0.911443	124.068	74.9301	273.988	45.1076	45.0794	76.2059	4.22843	4.74586	62.9675	1.88408	2.82587	1.828	2.52216	2.95232	130.062	241.268	381.381
NCU00717	2.4451	1.898	1.96446	2.63308	1.9936	1.64627	3.25392	1.65411	1.835	1.73918	1.32187	2.0233	2.28026	2.22571	1.95883	1.87555	2.48631	1.55315	1.17033	1.61065	1.54601	1.49909	1.13256	2.30987	1.69612	5.40462	9.0213	9.22418
NCU00718	1.83108	1.53026	2.49223	0	0.529512	0.428689	0.919485	1.72993	1.58603	0.66766	2.21961	2.3045	0.68259	0.857011	3.68692	1.35976	1.03115	0.418486	0.441154	1.23119	1.88462	0.379503	0.823711	0.220774	0.394701	2.65023	1.61652	3.66956
NCU00719	1.18283	6.63246	1.21254	1.03109	2.99757	3.81536	3.61172	2.08275	2.22884	1.46541	0.770879	2.99451	9.39414	5.49229	4.92556	5.65225	3.06167	1.30955	0.668956	1.19115	3.3041	2.42163	2.66915	4.64889	5.11551	0.395191	0.406301	0.295322
NCU00720	61.1893	75.746	89.0155	45.0375	44.1631	34.8868	37.5644	40.6327	49.5087	49.3169	43.7895	75.0217	72.4418	83.0854	65.3318	59.3615	49.4883	35.5145	35.1965	67.4067	45.0184	39.8216	35.5022	25.1261	26.6441	53.6203	19.8372	30.2798
NCU00721	37.1706	72.8917	29.0101	9.36373	9.58312	8.14786	13.6144	15.2885	27.9649	14.8902	17.1851	86.5455	129.151	124.632	302.781	279.841	182.394	17.0794	10.0868	38.0056	31.157	39.1369	106.463	72.1376	67.6889	7.62758	5.59142	5.90667
NCU00722	7.33762	7.86799	7.71724	4.55759	2.7454	2.88797	5.25213	16.0641	11.7087	11.6123	19.4519	11.4934	12.2801	11.7452	11.1495	11.7491	6.63875	10.8531	10.3525	20.5491	18.439	22.3294	29.0834	23.8332	21.1436	1.34899	1.75401	2.19378
NCU00723	12.5224	11.6539	16.4978	1.74329	1.33037	0.958437	3.33451	14.8329	17.85	16.1892	3.8149	12.7756	13.3491	13.8284	18.4592	18.2843	10.869	8.95087	8.89224	26.1825	5.99142	6.90744	6.37447	5.91902	6.6595	3.05589	4.37515	7.41906
NCU00724	0.266186	0.290686	0.262794	0.0354576	0.0387291	0.0546249	0.267371	0.755599	0.235626	0.142869	0.0835657	0.490697	0.744361	0.678248	0.629836	0.863643	1.38424	0.532786	0.530803	0.607027	0.153043	0.299994	0.20486	0.204447	0.265535	0.341069	0.212998	0.234223
NCU00725	85.9377	68.5706	66.9674	50.7489	35.9416	33.2428	53.505	57.0755	79.8904	80.269	51.407	72.5423	73.2926	70.4958	70.8926	70.9026	58.0384	97.9625	102.166	58.0551	70.9385	61.1024	52.873	63.699	66.1762	53.05	51.8551	46.2122
NCU00726	1934.44	2143.85	2302.76	2297.99	1824.24	1660.74	1802.14	1810.9	1821.87	1742.31	2310.07	2358	2891.91	2460.47	3689.13	3758.36	2978.93	1712.86	1779.21	2835.22	2558.38	2500.13	2017.27	1760.19	1750.33	872.778	835.634	654.379
NCU00727	8.80149	7.82707	10.0639	11.557	22.9668	18.3864	8.86345	4.87087	8.65087	8.68975	15.5406	7.53265	7.38409	5.86962	8.18745	7.07832	3.80594	9.64238	10.2509	12.1726	8.55789	5.96978	9.92605	9.15397	7.52816	12.1279	4.18308	3.93719
NCU00728	4.10049	3.98996	5.96161	1.78158	1.92343	1.62792	1.34189	1.40436	4.00353	4.05725	3.80294	3.65116	2.90443	2.74713	4.3505	3.88499	1.63966	2.17997	2.49154	4.86932	2.50057	2.18238	2.48181	3.11586	2.74127	2.43576	0.997138	2.97348
NCU00729	73.3191	93.0616	55.0261	197.22	213.216	180.556	211.224	67.9592	326.027	324.909	388.105	172.729	111.401	132.538	72.5192	81.8353	123.855	93.8498	118.471	79.0646	280.436	319.976	308.899	352.227	296.643	260.324	364.635	268.072
NCU00730	2.14951	2.16124	2.06039	1.52577	1.05003	0.701478	0.78139	0.799974	1.87831	1.8034	0.985004	1.41928	1.40435	1.13311	1.61138	2.19229	0.926355	0.493348	0.545757	1.02831	0.922433	0.635642	0.920176	0.91459	0.987857	0.663998	0.53921	0.475363
NCU00732	0.389928	0.295148	0.93606	0.116304	0.0570119	0.0640319	0.0220768	2.03417	0.227549	0.363426	0.0636012	0.238842	0.083765	0.134809	2.55976	2.18037	1.35476	0.220497	0.0786094	0.413412	5.66283	3.22199	1.82871	0.335304	0.246068	0	0.0815372	0.106659
NCU00733	2.98985	2.08376	2.78643	0.349574	0.537941	1.00747	0.458114	0.823327	0.799109	0.846566	0.138071	1.62917	2.10412	0.990464	1.45483	1.77211	0.729273	0.170607	0.191733	1.00498	0.520192	0.116912	0.710341	0.313845	0.613479	3.30792	1.63945	2.08279
NCU00734	32.9558	46.4332	35.4318	17.3027	23.5635	24.573	22.3097	30.8787	29.1998	28.0604	28.7939	42.5638	43.042	40.4509	45.8106	46.5198	39.3543	21.6107	23.9378	40.888	28.8586	25.1277	26.6902	32.0125	33.5628	23.1044	19.7583	26.0533
NCU00735	1.55079	2.94096	2.12106	6.14134	16.8325	17.0972	4.25807	3.10317	2.08624	2.25804	6.24944	3.67532	3.4456	3.63337	4.30308	3.63921	2.68067	15.9516	17.9241	3.50437	2.62052	2.31755	3.41648	3.19535	3.78039	5.85553	3.2689	2.81852
NCU00736	2.00311	1.88102	2.92933	2.14129	0.919094	1.32196	0.834792	1.4902	1.39551	1.51326	2.44096	2.76856	1.72077	1.98733	2.16108	1.83808	0.795588	0.952101	1.11588	1.67584	0.8959	0.760542	1.24179	0.940416	0.980909	0.738572	0.83104	1.60936
NCU00737	47.6051	41.0668	48.892	46.1729	45.2565	44.8415	40.7081	22.2215	38.6992	39.6983	45.5484	45.0991	40.0875	41.5082	38.7951	40.8319	29.8577	23.9356	25.7692	21.4117	35.6955	32.9528	34.938	29.9229	30.1668	33.423	23.3419	23.1793
NCU00738	20.5775	17.0119	19.3392	8.80814	10.6125	11.1635	8.01568	7.7287	18.8388	18.0151	11.9406	14.9686	13.9305	13.2755	14.6971	13.5973	6.74426	10.8657	10.8738	14.0462	12.1237	8.98309	11.0557	13.2222	10.7984	9.43698	10.2143	12.517
NCU00739	0	0	0.101452	0	0	0	0	0	0	0	0	0	0.182541	0.167259	0.182899	0	0	0	0	0	0	0	0	0	0	0	0	0
NCU00740	3.09175	3.9332	4.08678	0.708659	0.713009	0.527432	0.832115	1.60586	3.20944	2.76073	1.55976	5.49973	3.73166	4.717	4.63131	3.80789	3.73139	0.816213	1.00771	4.41046	2.11948	1.91265	1.80102	1.38362	1.89998	1.60336	1.98742	1.88959
NCU00741	9.27597	12.092	9.96637	10.7745	4.24741	5.0187	9.32291	10.6205	12.314	10.6985	11.0223	20.3905	17.1702	18.6151	13.255	15.1736	17.9919	9.93799	9.96768	16.4798	10.5091	11.3181	9.9031	12.0607	12.7565	16.1079	24.8313	32.4408
NCU00742	61.9619	52.2479	53.2742	95.5158	88.4572	91.5064	72.7725	24.5305	40.7064	41.249	68.8538	36.0501	71.4929	34.6268	53.0323	64.6349	44.3134	29.196	24.0443	20.3143	47.8826	41.6401	55.0786	54.0959	54.1803	35.1547	24.8225	22.9077
NCU00743	55.4095	76.4537	91.0592	94.3327	41.6711	37.2496	117.466	72.7685	77.0423	72.047	92.3684	64.8254	67.891	64.6523	79.6057	74.4365	51.4863	37.2796	28.7987	45.9451	70.8358	55.5223	64.4035	65.2639	72.9388	64.0811	61.8299	56.6715
NCU00744	94.4565	211.089	168.089	22.4762	30.2135	30.7445	30.8789	79.6193	106.345	108.233	54.6201	80.2266	80.4369	81.7984	125.952	122.875	143.063	69.4109	64.426	101.313	66.0614	57.2717	53.281	67.8934	61.204	60.7661	66.8044	65.7273
NCU00745	0.500642	0.751527	1.23184	0	0	0	0	0.223143	0.564863	0.724952	0	0.42568	0.651621	0.618379	1.43458	2.13065	0.975763	0.0502195	0.0497142	1.47445	0	0	0.0476587	0.04625	0.135288	0	0	0.204982
NCU00746	0.0277217	0.0428891	0.0947454	0	0.0259813	0	0.0219251	0	0	0	0	0	0.0785584	0	0.0385598	0.114192	0.0586527	0	0	0.046127	0.0453418	0.0775145	0	0	0	0	0	0
NCU00747	0.187121	0.193207	0.14954	0.091148	0.0677438	0.0384973	0.755668	0	0.134406	0.0351081	0.269356	1.03603	0.29629	0.575195	0.333059	0.421078	0.361927	0.305329	0.0971714	0.256202	0.499925	0.206695	0.209713	0.0769391	0.0840796	0	0	0.0694425
NCU00748	27.3806	66.7789	41.2875	32.9593	7.17449	7.99711	32.3047	24.734	9.06387	7.65484	41.2757	61.065	43.5395	59.5936	49.5825	50.0943	74.8088	20.8742	13.6128	44.4649	25.2224	25.0032	25.1433	14.23	14.095	19.6507	36.354	48.5888
NCU00749	27.3677	46.2794	34.1829	16.9402	15.2779	14.1911	27.7321	39.1	37.726	38.2993	27.6676	45.3898	43.75	46.0622	39.6058	38.3822	33.8319	38.1223	38.6145	60.3936	25.9772	31.4437	26.819	20.0099	21.5728	27.1433	34.5838	22.4354
NCU00751	11.4764	17.4905	19.9185	1.81678	1.36142	1.27014	3.57113	14.8224	12.0719	12.7689	10.8083	21.3587	17.0052	18.22	13.7014	11.7603	9.67559	12.9857	14.3309	14.2682	10.7283	9.10909	6.53328	5.02074	5.44814	4.00461	3.38461	3.91168
NCU00752	40.1535	42.4898	44.9188	15.9067	11.014	13.5637	22.465	38.5961	36.3296	36.3492	22.5134	50.3429	46.4024	52.9291	48.659	39.4415	31.3063	28.8828	28.7345	72.4508	21.9265	23.4921	19.6941	21.1288	25.1748	18.6298	15.734	25.667
NCU00753	34.1493	28.0227	35.8977	33.2628	32.4035	32.1351	27.0198	27.9119	27.2605	24.83	32.8953	28.9903	28.8036	27.6909	28.6005	28.805	22.8888	32.3479	30.9301	24.3109	24.3353	26.2142	25.7696	27.2385	26.0543	34.8548	31.3807	33.6512
NCU00754	3.2435	2.70171	3.68631	20.5953	2.75625	0.933811	0.953948	1.92005	2.2425	2.10217	1.291	1.71483	2.54584	1.88012	3.4754	5.91016	1.42804	0.542324	0.528601	1.90318	0.95534	0.971237	0.811018	1.42965	1.01134	9.91816	37.6974	29.1465
NCU00755	55.6499	8.18542	17.9389	0.920828	0.744537	0.327726	1.41434	4.21017	5.72225	5.82295	2.26241	46.0703	24.2915	27.8514	6.38627	5.99081	7.85468	3.01117	4.04752	14.9782	4.4223	2.92799	1.98527	1.273	1.79074	1.60708	3.43453	4.52214
NCU00756	0.890658	0.518434	1.00784	0.567065	0	0	0.117924	0	0.129283	0.685472	0	1.42242	0.84203	0.97044	0.643411	0.618294	0.312418	0	0	0.188961	0	0.332041	0	0	0.166843	0	0.798311	0
NCU00757	3.83406	1.17608	1.46034	0.179801	0.0780317	0	0.302539	0.809373	0.846419	0.813959	0.191638	5.23307	1.67352	2.26846	1.06644	0.552967	0.586199	2.34537	2.66095	1.73024	2.02615	1.03482	0.817896	0.810682	0.82856	0.484827	0.870153	0.910762
NCU00758	7.62006	6.68329	9.74589	1.64477	1.74852	1.52337	1.8419	3.36684	6.1401	6.19343	8.49872	4.22663	5.69686	4.31613	4.05805	3.5813	2.29818	2.82782	3.44446	4.81975	2.98618	3.11361	3.38059	3.14511	3.2442	0.979873	1.65824	0.943154
NCU00759	17.7751	19.2682	18.7757	10.8385	6.7773	7.97409	10.7769	10.0857	12.1675	10.8853	9.37064	16.6683	17.7479	14.4212	20.4341	19.902	17.5423	5.49949	4.50487	10.7484	9.33192	7.70126	6.99165	8.48549	8.30834	9.60539	17.9464	11.3141
NCU00760	0	0	0	0	0	0	3.79727e-127	0	0	0	0	0	0	0	0	0	0	0	0	0	7.2236e-96	3.7091e-57	0	0	0	0	0	0
NCU00761	1.18196	2.10431	1.94385	0.871971	0.732845	0.871589	0.846488	2.18149	1.55267	2.12211	0.597347	0.664071	0.749281	0.578864	0.750347	0.666446	0.342018	1.21176	0.76703	2.78458	0.90528	0.46912	0.390398	0.638098	0.377332	1.70111	2.59353	2.90985
NCU00762	1.87256	1.80217	2.63171	0.0901023	1.91993	0.318515	2.36272	5489.37	3704.06	4717.17	30.64	3.65149	17.2271	12.3817	21.3388	19.8573	14.1083	6928.23	6804.52	2867.39	24.3276	19.7356	8.37972	2.51762	2.97092	0.277921	0.401178	0.518474
NCU00763	0.0771151	0.083757	0.0992278	0	0.00428976	0.00496924	0.0246191	22.1709	12.5982	13.7457	0.057755	0.162926	0.292199	0.194777	0.96429	0.852176	0.450753	7.34613	5.6371	11.957	0.105286	0.104916	0.112352	0.0715122	0.0643268	0	0	0.0122661
NCU00764	0.0605842	0.0239474	0.0233973	0	0	0	0.0468268	3.03506	0.957455	0.734387	0.222904	0.0941399	0	0.151023	0	0.0805907	0.125221	0.434351	0.97069	0.0945514	0	0	0	0	0	0	0	0
NCU00765	1.75327	1.50291	1.79425	0.185197	0.149345	0.0527691	0.395466	0.832717	0.914078	0.863409	0.484868	1.20258	1.57257	1.46296	2.06309	1.69087	0.692187	0.491205	0.323436	1.34058	1.07814	0.882359	0.739856	1.06247	0.958878	0.302943	0.176005	0.353703
NCU00766	50.9204	69.2401	70.6267	3.92047	4.05553	5.23872	19.1872	13.7668	33.1488	32.3604	10.352	66.8999	68.7394	57.4134	76.6393	77.5993	157.221	12.5208	6.9727	27.5264	16.2383	14.2132	10.463	14.4847	17.3703	17.8627	30.5327	15.712
NCU00768	49.5079	44.8628	54.7306	137.845	215.997	257.281	136.877	43.0939	41.4556	44.1894	114.082	26.5288	29.7354	27.5747	34.993	33.5697	32.8316	86.0279	86.4925	25.683	70.1523	70.0232	77.5832	82.652	78.12	133.38	81.4124	65.0933
NCU00770	21.7814	25.6664	30.624	16.2299	11.8574	12.4875	12.5462	10.5667	23.28	20.9927	12.7974	28.7727	27.6935	28.7683	30.0352	26.682	10.0543	9.73315	10.6848	24.2968	16.0502	13.4793	13.1313	14.3264	15.0679	7.60355	4.83507	4.85129
NCU00771	17.0422	17.0182	15.6058	19.9219	12.9813	13.0319	17.9896	8.77236	18.3394	16.5358	13.8443	20.3577	20.1449	17.3358	21.5334	20.8462	15.8145	7.52426	7.22155	14.9724	12.2837	12.6441	14.025	15.3277	15.5237	15.8059	15.7029	14.1845
NCU00772	14.2034	14.3558	12.1952	14.1607	9.93729	9.70409	11.1424	9.32914	14.2719	12.9353	15.4136	14.3801	11.9216	12.5656	11.2286	11.1468	6.84373	11.0553	11.7785	13.5296	12.72	9.50993	10.9554	11.7389	11.7457	15.1767	13.6871	10.7811
NCU00773	5.49784	4.48414	6.49641	0.554666	0.503645	0.383617	1.64019	2.41399	2.92366	2.77487	1.84608	3.59314	2.42282	2.15067	2.76057	2.6878	1.69869	1.40624	0.823189	1.62282	1.82899	1.61444	1.73462	2.00409	2.09478	2.22404	2.56202	3.91863
NCU00774	46.59	75.469	68.123	8.39821	7.47455	7.38196	39.2507	50.925	42.5834	43.5066	35.1055	42.7087	45.7913	40.1701	56.5574	52.6704	44.0906	34.6062	30.9919	58.3085	70.4536	48.5639	48.1067	51.8422	53.9912	19.5803	28.5645	30.1522
NCU00775	283.358	220.513	231.251	246.141	186.2	222.202	142.302	108.939	178.377	179.276	162.155	119.577	140.943	113.762	81.026	82.7435	69.376	201.832	205.292	119.129	204.178	198.369	152.504	186.232	189.396	103.516	99.5738	99.6636
NCU00776	0.0541912	0.0814826	0.130573	0.0755009	0.17938	0.1418	0.0992258	0.114284	0.0967707	0.0708473	0.0421421	0.0493138	0.0146243	0.0131145	0.044258	0.0703327	0.0429503	0.151984	0.332536	0.0616444	0.0514795	0.0595528	0.087931	0.0804172	0.167044	0.0962452	0	0.069868
NCU00777	2.57972	2.63306	4.15068	3.51346	10.9238	10.2083	3.96058	3.19057	2.86109	3.26764	9.71322	2.78766	2.60405	2.58516	2.49476	2.38972	2.17844	10.8834	14.5908	3.80128	4.01317	3.09016	4.96972	6.48095	5.44788	6.85649	2.96791	3.77649
NCU00778	8.21297	8.47931	10.8462	12.4728	6.71954	6.15404	7.70787	7.68719	8.32379	8.32349	11.2039	8.38656	7.2522	7.58297	7.67831	7.00657	6.8714	17.236	20.2339	9.69106	7.7824	7.07179	6.74043	7.75983	7.23558	7.85075	8.34449	8.36868
NCU00779	6.89717	7.05045	8.63556	6.85065	5.5397	4.5453	6.38091	8.05183	9.24477	9.01015	9.22081	8.12414	7.01538	7.59011	8.65964	7.95131	6.99609	13.1814	16.9405	4.47494	7.68095	5.89672	5.74459	6.48185	6.32236	6.54863	4.5968	6.31349
NCU00780	9.80413	6.93223	11.325	0.651497	0.796268	0.685483	1.76215	4.47841	4.79604	4.39109	2.72401	8.85266	9.16128	8.82115	6.18475	6.48635	3.99739	1.62827	1.67928	4.40762	3.23472	2.31107	2.99345	1.81839	2.93039	0.587842	1.53029	0.586211
NCU00781	0	0	0	0	0	0	0.20524	0	0	0	0	0	0	0	0	0	0	0	0	0	0	0	0.386205	0	0	0	0	0
NCU00782	27.5184	41.5274	36.3278	0.557854	0.235946	0.187415	4.18683	19.3274	35.6502	29.572	13.2036	113.47	90.0009	100.2	81.4319	79.6838	54.5174	13.053	9.70587	44.2976	98.6724	91.0895	102.54	74.2759	78.0816	0.25416	0.37821	0.461835
NCU00783	5.92851	3.87032	7.21875	0.837513	0.38743	0	2.51392	3.17574	4.28264	3.06743	2.50345	13.3061	12.4914	11.1299	8.59971	6.93178	1.88858	0.679879	0.927031	14.6198	1.17311	1.50464	4.45025	4.44756	2.20039	0	2.17685	2.08962
NCU00784	30.4016	23.416	28.5895	14.7479	11.5107	11.5765	13.3972	17.0726	28.6548	27.0726	12.4892	30.7171	33.0251	30.6226	36.4454	34.0322	20.614	14.217	14.2582	32.05	28.8044	24.1702	30.9667	25.3243	26.8448	4.71787	5.45538	7.80296
NCU00786	2.34461	1.65977	2.44167	0.0375562	0.126992	0.154432	0.252111	1.77314	2.69955	3.03508	0.525068	3.548	4.46186	3.92534	3.61164	4.33934	1.46074	0.511723	0.473283	1.91106	1.14247	1.19697	0.944333	1.10294	1.42844	0.0944612	0.343781	0.146554
NCU00787	7.8585	8.29342	10.5417	0.155335	0.141548	0.0626237	2.03317	8.35874	11.9296	12.4911	3.76316	9.0261	8.29459	7.14665	9.07994	9.16162	7.4416	12.8537	12.788	7.10377	10.6512	8.43798	5.95585	5.7668	6.62675	0.399046	1.05554	1.87766
NCU00788	2.89979	5.39468	3.25085	0.501027	0.482041	0.56688	2.60052	4.94235	3.00314	2.57003	1.19015	4.38528	4.34707	3.79359	5.2753	5.29054	8.19475	1.83834	0.982635	3.74599	1.60742	1.6478	1.53021	1.78665	2.25716	2.27549	4.71811	4.16661
NCU00789	74.0882	88.3117	76.5934	37.3669	33.7767	37.7248	53.5129	78.2882	64.5308	56.704	31.1271	86.2878	107.643	94.2254	143.926	136.923	162.26	31.0321	22.502	62.6826	45.1553	45.9583	52.2866	68.0321	71.1465	30.3011	35.718	45.6214
NCU00790	6.21252	24.3878	9.05005	16.7215	5.66515	5.90783	34.4782	14.596	8.06278	7.17819	7.74218	9.18718	18.2295	11.1614	26.6109	24.9626	14.0229	14.6844	7.44005	19.9022	7.11861	7.00317	6.81485	10.8298	10.7862	42.4561	40.5743	42.8899
NCU00792	21.0501	10.4235	16.0129	175.3	142.973	140.328	101.338	17.9073	10.665	10.3664	73.0063	6.83002	9.42049	7.69577	10.9687	12.4723	7.01692	24.359	22.9107	8.9898	31.9716	27.5096	32.1053	22.6942	17.7562	99.9013	115.909	106.148
NCU00793	78.2692	153.307	110.369	57.5726	55.762	54.0974	106.872	102.453	91.3762	90.7736	150.509	115.372	92.0482	87.2733	128.787	119.11	207.651	122.402	111.009	134.045	77.6429	55.1585	40.5075	48.3503	49.9339	60.1313	59.821	46.4474
NCU00794	2.59083	3.23963	2.66839	7.7258	38.7951	37.4136	8.94015	2.40663	1.9814	2.04584	12.1044	2.57857	2.57869	2.32652	2.14217	2.49421	3.33302	18.6967	21.8879	3.62713	5.59145	3.80017	7.30414	9.16015	7.55229	12.1008	6.85671	7.82798
NCU00795	2.44944	2.27572	3.2318	0.547147	0.540948	0.476416	0.901065	0.589264	2.46927	2.28549	1.27728	2.72454	2.30749	2.57518	2.7246	2.47237	2.15089	0.87943	0.894115	1.65814	0.827162	1.48567	0.920569	1.59278	1.03495	1.98195	3.02698	3.14077
NCU00796	8.44693	6.23165	9.28657	3.70474	1.55296	1.7739	2.95811	4.97592	6.88689	6.42594	5.74293	10.5469	10.453	11.129	13.6183	12.9403	7.56188	2.96394	2.43542	10.695	3.32049	4.69705	4.25802	4.23957	4.97198	2.28059	2.72325	3.22721
NCU00797	0.0716259	0.156194	0.114062	0	0.033952	0.0655568	0.054842	0.175475	0.197065	0.144641	0.10886	0.175597	0.154008	0.30304	0.406688	0.185033	0.206954	0.0448456	0.0641308	0.385601	0.043081	0.123256	0.042915	3.11775e-14	0.0599964	0	0.132237	0.0440764
NCU00798	0.168709	0.330876	0.304831	0.291388	0.813734	0.53461	0.502521	0.116003	0.948924	0.735623	0.699749	0.468392	0.209492	0.271699	0.0230333	0.0443714	0.0342094	0.580032	0.605171	0.179461	0.329701	0.689377	0.306174	0.389711	0.163488	1.80337	1.16752	0.131429
NCU00799	10.7165	32.0858	23.5852	80.4982	43.9538	44.8362	30.3372	26.1657	41.6818	43.0686	88.1918	25.6896	13.9744	17.799	8.35297	8.55884	8.72915	48.3143	51.6253	35.0834	18.9484	19.0162	17.5878	8.82878	8.55415	109.872	123.005	128.106
NCU00800	0.216879	0.150062	0.147493	0.111545	0.315305	0.224754	0.271451	1.01602	0.604817	0.824429	0.320487	0.161734	0.141372	0.0532271	0.145963	0.181284	0.0646694	1.20469	1.06118	1.49708	0.0472731	0.17244	0.107739	0.0491114	0.0891913	0.264457	1.04784	0.143327
NCU00801	30.3609	81.2928	36.9648	5.75491	3.39518	1.85264	138.787	3174.37	1246.65	1286.44	31.5893	60.7446	142.143	79.7783	104.97	113.093	230.464	1545.14	1170.34	3191.12	91.5271	129.84	136.175	98.3517	128.89	15.4962	33.882	37.7875
NCU00802	36.9883	28.1233	31.922	5.04623	7.88005	6.70021	13.1061	10.9527	30.1984	27.972	10.0918	31.4525	35.4158	34.8428	38.8569	37.487	22.0671	8.36698	7.27551	26.7235	15.1894	11.9147	13.0475	15.6187	16.7915	3.83275	2.64886	4.36701
NCU00803	28.7119	23.0286	21.7427	2.31897	2.93299	2.35767	3.89356	7.13001	10.5232	10.5225	3.39926	19.9582	16.7824	20.4912	23.7736	20.3501	18.0659	12.361	13.7866	27.9029	10.5551	6.84518	5.58115	5.6059	5.08265	1.8637	1.3264	1.85535
NCU00804	5.08457	1.98121	5.3765	0	0.785468	1.48612	0.37557	2.33647	1.92116	2.84058	0	1.26073	0	1.05053	1.78547	0.550562	2.54817	0.519782	2.23859	1.78194	2.55932	0	2.16079	3.37938	2.61674	0	0	0
NCU00805	93.4426	111.134	78.7147	27.8873	40.1806	37.3346	37.0327	88.5091	73.6154	72.3733	49.4156	91.377	98.7381	92.831	131.095	123.699	161.638	66.4459	68.4591	123.593	123.65	94.3245	77.1311	110.65	89.5427	41.2176	57.5436	62.5829
NCU00806	0.106788	0.111754	0.0545204	0	5.35533e-05	0	0.0409623	0.00524638	0.147133	0.0509178	0	0.241832	0	0.0650504	0.205014	0.0705805	0.107119	0.00010136	0.000394815	7.41913e-05	0.167079	0	0.0933619	0.320049	0.196444	0	0.279499	0.120859
NCU00807	0.611913	0.290929	0.522957	0	0	0	0	0.40376	0.104033	0.551272	0	0.185826	0	0.151874	0.342416	0	0	0	0	0.285018	0.183104	0.674863	0.233529	0	0.170328	0	0	0
NCU00808	16.2915	12.7657	17.8168	1.05278	1.42932	1.1458	5.98355	7.76131	13.9284	13.2414	10.0827	11.8574	10.4343	10.1023	13.4319	12.9727	7.38969	4.89376	4.55276	13.5732	20.1668	20.9603	20.8295	11.9975	13.7781	1.91488	2.05067	4.61702
NCU00809	12.1151	10.2853	14.2937	6.1107	5.25324	3.59831	9.35121	21.2397	25.3795	23.2172	54.0283	19.6921	18.2677	17.6479	14.8241	14.5365	7.19489	17.4065	17.4812	24.3329	211.076	225.604	227.65	61.5953	85.3855	7.39601	10.9317	18.1667
NCU00810	32.0081	34.6815	43.1429	9.52879	5.8946	4.85013	23.6127	55.2673	56.9818	49.5922	73.4405	58.6293	58.041	55.62	56.5654	54.1102	30.9542	43.6433	42.6323	62.4993	390.344	359.324	425.713	172.42	211.178	11.1058	19.1728	26.858
NCU00811	33.1222	38.1419	14.4922	563.369	432.641	502.975	586.126	51.355	50.8684	40.2907	349.034	45.7422	33.8835	32.3501	26.0502	36.1855	39.5505	312.823	336.658	96.7075	284.055	286.755	324.422	384.965	299.361	1171.37	1180.61	1069.5
NCU00812	9.52676	19.5915	12.9513	21.8147	24.3735	23.5786	24.7081	14.5276	14.4668	15.8922	21.7612	7.26161	6.8884	6.82571	7.93279	7.70156	9.96379	25.3865	28.717	24.4951	11.7736	11.1027	11.1637	11.8539	11.1751	27.1135	25.2204	26.0467
NCU00813	97.8063	85.6728	94.2774	36.9382	17.5016	17.099	62.6264	227.835	233.443	251.802	85.3237	103.347	114.494	127.603	122.27	118.937	93.3657	593.483	621.526	166.365	142.591	118.613	78.6081	86.6114	89.4137	28.6934	33.5716	29.3305
NCU00814	36.5872	33.6519	42.383	21.6823	13.0794	12.606	22.4252	23.0855	37.4244	37.806	22.6345	39.4368	35.8188	37.1716	37.5321	33.7255	22.5448	52.6049	55.2928	30.8693	25.8631	24.5679	21.3038	20.0472	22.0295	9.39838	8.59095	11.2948
NCU00817	0	0.00854092	0.00417223	0	0	0	0	0	0	0	0	0	0	0	0	0	0	0.013333	0	0	0	0	0	0	0	0	0	0
NCU00818	8.99777	6.74331	4.54068	0.641639	0.401693	0.494418	1.94625	3.21856	6.49489	6.16812	4.80698	6.88984	9.6927	4.89359	8.05077	8.17018	6.63304	3.03678	3.01906	4.13577	4.39964	3.28059	3.6005	5.70976	6.46192	0.446349	0.829277	1.76409
NCU00819	1.6163	0.724584	1.55246	0.775627	0.2034	0.342312	0.621691	0.788934	1.42973	1.57149	0.392934	2.12354	1.84159	1.15868	2.18513	1.54134	1.58432	0.234108	0.371271	3.27903	0.400346	0.7504	1.42745	1.6213	1.27682	0	0.943429	0.972904
NCU00821	290.444	348.768	188.309	30.9107	52.3703	52.9476	135.951	100.072	218.301	159.924	201.214	538.808	466.963	381.782	541.491	560.453	374.038	106.558	93.2547	280.281	253.162	284.472	340.252	454.434	484.857	3.9695	14.8135	9.40243
NCU00822	0.971183	0.846759	1.5097	0	0.0109941	0.012532	0.0526542	0.359036	0.573192	0.656589	0.33635	0.650701	0.4207	0.611287	0.558862	0.502012	0.416985	0.15087	0.117308	0.232754	0.645858	0.317995	0.419713	0.078783	0.226939	0	0	0
NCU00823	66.1357	72.1878	64.3348	131.295	70.3419	62.9495	74.9102	31.1754	61.3022	57.4371	55.3429	53.3705	61.2523	54.7778	71.9121	72.1957	40.7667	25.092	23.0069	41.8153	62.4775	49.9006	58.1317	53.5586	48.9391	29.7745	26.5433	38.0766
NCU00824	9.71057	6.36108	9.63597	7.38599	8.2211	8.71782	5.91528	2.26355	6.90115	6.6647	3.71604	8.21136	9.23611	7.91299	10.3443	10.3481	3.41835	1.74286	1.50726	4.97542	5.04483	5.18957	6.44537	5.13163	5.18027	1.53033	1.36824	1.7529
NCU00825	8.98576	21.7862	13.4535	0.941993	0.737048	0.644127	3.99766	8.19027	8.21521	7.29084	5.01588	21.2232	20.5192	22.4075	41.617	41.7651	23.9523	3.27875	2.01048	11.2207	11.9588	9.1804	12.2056	8.36973	9.19339	0.639743	0.560855	0.428555
NCU00826	2.60166	1.7294	1.71369	0.481301	0.366328	0.400515	0.645938	1.86433	1.57494	1.45733	0.833126	1.42801	2.08653	1.05096	1.63601	1.90023	0.738787	0.408626	0.383292	0.638218	1.01098	1.43148	0.971153	0.908687	1.04496	0	0.99326	0.945649
NCU00827	18.7322	9.9475	13.9574	13.7857	13.1867	11.5357	10.5612	10.9808	13.5712	13.6384	8.84059	12.0913	14.6528	10.6755	17.7573	18.2482	5.63144	6.45757	6.19468	9.67204	11.4791	13.2027	15.2732	15.0714	13.727	7.05487	5.39001	6.59162
NCU00828	40.4397	39.9112	34.8697	24.9378	19.4407	15.4375	28.9638	11.6112	21.0684	20.093	15.6737	31.4659	33.3446	31.5146	36.384	38.6638	25.3784	9.89389	7.68303	23.8092	26.9172	24.0858	22.4011	27.9212	28.4496	7.97005	13.7427	14.1727
NCU00829	7.17559	6.31085	7.87115	3.74386	3.10045	2.87773	3.54607	3.02425	5.07625	4.83974	3.48558	7.55412	8.06975	6.84963	7.71822	7.81667	3.29271	5.40876	5.05274	5.8099	3.37209	3.45555	3.21084	3.65596	4.03145	3.19575	3.1241	4.66663
NCU00830	4.50966	3.80396	4.50991	2.94887	2.31403	1.98031	2.80317	2.57642	4.43506	4.30418	4.68562	6.0347	6.1973	5.58303	4.96137	4.96037	2.85725	3.93919	3.81144	4.92113	2.62714	2.05665	2.20329	2.85888	2.33825	5.42034	4.50284	5.75747
NCU00831	104.272	161.739	110.687	34.1499	14.0653	15.1467	64.9806	49.144	77.4112	70.4211	67.2495	429.075	261.442	262.632	150.981	140.875	145.265	59.7226	66.4318	145.751	661.77	622.32	651.545	562.972	615.033	21.3408	27.9138	17.1485
NCU00832	14.9868	18.9877	18.0944	1.75102	2.68549	2.46546	10.1235	12.1897	11.0527	8.75553	7.99266	19.9427	18.8328	15.5232	16.0296	16.6712	7.09835	11.0317	11.1505	19.9677	15.4048	9.69831	9.97944	11.7813	13.0389	2.9811	3.14946	3.09869
NCU00833	9.45871	9.90764	11.808	6.74646	6.43905	7.97092	7.69259	6.37448	11.4973	9.79121	8.62623	8.45247	7.40997	7.77731	9.8534	9.31211	5.95419	8.68729	7.53276	7.87672	7.23645	6.04102	7.5718	9.13234	8.10376	9.24506	9.05603	9.58413
NCU00834	4.62967	5.80887	5.52025	1.81194	0.792518	1.05703	1.11533	3.21843	3.86569	4.27593	4.29797	3.96997	3.11786	3.10173	3.17053	3.05139	2.29312	3.64831	3.98107	7.72245	2.70095	2.86454	3.11276	2.96357	2.65628	3.28791	4.83494	7.19968
NCU00835	18.6551	40.061	18.9444	3.29636	3.70621	3.96097	9.39692	19.9812	25.3609	25.4735	10.3847	17.7286	14.7661	12.3464	19.5862	17.6827	14.2048	15.7474	18.2009	33.0491	17.9348	10.2272	12.1877	20.5594	18.4672	9.09641	11.7947	10.7559
NCU00836	1.96964	2.49941	1.73381	0.281565	1.72309	1.253	3.60766	2229.07	1509.61	1901.29	9.39998	2.92122	13.5884	6.67418	4.11337	5.89453	2.93036	2707.33	3280.81	1902.57	6.85927	5.42684	4.07909	5.80327	6.25714	0.851317	0.124162	0.103364
NCU00837	9.18829	11.0358	12.5634	2.19611	3.55771	2.78273	2.94051	6.51631	12.5688	12.8349	7.98072	9.4186	8.22751	7.9413	9.48983	9.30297	6.33632	7.05873	9.26697	9.7216	7.97848	5.78058	5.77323	5.89111	6.21505	3.52657	3.10055	2.50718
NCU00838	23.8395	44.4765	47.6958	2.12858	1.77348	0.867078	13.4125	6.79032	28.7511	27.611	36.5913	40.1378	32.4035	37.226	36.4277	33.5953	32.1285	12.004	11.216	33.4329	24.8371	13.3201	10.713	14.3216	17.8521	4.87472	13.4931	14.3308
NCU00839	0.297151	0.492021	0.450368	0.0678668	0.0715842	0	0.18308	0.0682408	0.195114	0.207828	0	0.399308	0.784139	0.474329	0.796461	0.64304	1.42356	0.0739341	0.0520933	0.717364	0.294904	0.171867	0.180578	0.162487	0.24207	0.145389	0.473866	0.435989
NCU00840	0.0289496	0.103165	0.0262187	0	0.00651706	0	0.0122411	0	0.0247494	0.0201444	0	0.0398326	0.172633	0.0544644	0.147997	0.0229435	0.535713	0.0748306	0	0.0108178	0	0	0.00565426	0.0163348	0.0682675	0	0	0.157013
NCU00841	0.0133871	0.0216758	0.0210915	0	0	0	0	0	0	0	0	0.0215578	0.0576253	0	0	0.0371015	0.0283574	0	0	0	0	0	0.00490057	0	0.0136893	0	0	0
NCU00842	2.00895	1.22392	1.33407	0.492414	0.267441	0.143898	0.218338	0	0.605633	1.0151	0	0.591579	1.59591	0.799605	0.877144	0.676061	0	0.151725	0.334694	1.01509	0.0584901	0.263103	0.114646	0.426724	0.527696	1.21885	0.700603	0
NCU00843	21.8353	25.1035	27.8617	87.1112	78.8477	71.4989	35.7541	10.5725	16.6845	11.608	35.6908	19.2158	19.0214	15.5753	16.894	17.3195	16.1983	23.2378	20.8699	16.9941	16.8964	22.3032	29.5715	16.9075	16.8656	51.2469	68.0271	69.3808
NCU00844	0.548495	0.462906	0.537839	0	0.0952725	0.0687747	0.058539	0.234337	0.345748	0.28563	0.261507	0.429064	0.575569	0.421684	0.743385	0.50662	0.165933	0.108362	0.174139	0.295358	0.0896419	0.133283	0.168217	0.184493	0.170094	0.0995988	0.248134	0.315777
NCU00845	2.55417	1.72369	2.61219	0.248123	0.199088	0.329273	0.518232	1.15088	1.64783	1.88272	0.822089	2.03827	2.00693	1.82844	1.99838	1.98879	0.750736	0.893035	0.768357	1.35801	1.21985	0.517374	1.07862	0.665925	1.01898	0.733347	0.230254	0.566753
NCU00846	3.98961	1.92583	4.56509	3.51184	1.63137	2.06089	2.28804	2.50117	4.30717	4.20853	2.94405	1.72665	2.07087	1.06235	2.20129	1.98304	0.934471	3.59558	3.80741	1.19073	2.45043	1.97917	3.07977	2.05603	2.4664	3.09279	1.37393	1.32074
NCU00847	53.9131	36.6611	35.1765	26.8234	17.2111	20.8205	39.559	26.0956	29.0227	25.6519	41.3268	38.7986	41.3872	36.6244	43.5975	50.9061	41.9797	20.1836	18.5373	25.7603	35.135	29.5231	26.8928	33.2428	33.8505	22.563	27.0573	24.1872
NCU00848	40.8512	2.87643	4.03447	2.48666	5.56935	5.49176	29.4173	1.41285	1.39406	1.48002	2.69115	87.7074	52.8028	69.8779	13.2508	13.7491	20.3924	22.0833	23.5667	120.041	2.34448	1.24451	1.76	7.51324	3.05901	6.03676	9.93999	3.47275
NCU00849	10.5668	2.38123	3.81284	0.104441	0.688438	0.352242	3.43572	1.22815	0.820482	1.15949	0.28011	6.83864	5.29346	5.8428	5.45365	4.17268	3.57744	7.05106	6.60395	9.52841	0.838077	0.491866	0.268182	1.01546	0.453888	3.27148	5.6492	5.29588
NCU00850	0.634635	0.0313383	0.231904	0	0.0520341	0.0273064	0.454001	0	0.0237317	0.0502392	0	1.51462	0.882759	1.40892	1.04259	0.555038	0.512004	0.567187	0.813879	3.70562	0.0371303	0	0.00900158	0.0454385	0.0341823	0.935799	0	0.247948
NCU00851	2.24183	0.606211	0.83935	1.98261	0.446124	0.602544	0.55634	2.34388	0.817328	1.01293	2.40898	1.04758	1.97465	1.62303	2.10102	13.5098	1.08568	0.630148	0.561054	10.883	0.42685	0.0946657	0.259769	0.256922	0.280927	2.69242	1.48996	1.67681
NCU00852	0.370952	0.0368151	0.131227	0	0	0	0.0528693	0.117721	0.182245	0.189537	0.12702	0	0.0462149	0.124143	0	0	0	0	0.171163	0.231715	0.0406971	0	0.0133365	0	0.0121671	0	0	0
NCU00853	5.80264	6.57615	5.37449	3.21493	2.41246	2.14482	3.79971	3.82763	4.76673	4.27579	3.50865	7.18987	7.36463	6.54085	11.1046	10.3926	6.13438	2.82635	2.87233	7.17696	2.08319	2.64841	2.56091	2.9656	3.44366	4.25972	4.81856	5.31072
NCU00854	4.68709	4.37075	4.05804	2.01049	1.69472	1.40962	2.50337	2.55258	3.10267	3.31131	2.68613	4.49236	4.45512	3.82575	7.66669	7.21418	2.68195	2.39961	2.05598	4.40034	1.7948	1.909	2.00283	1.92304	2.52741	3.35256	3.68854	3.42928
NCU00855	13.8721	19.12	9.40385	4.40806	5.55889	3.65885	24.28	14.9083	13.3102	9.70811	9.72042	9.79537	11.1074	12.9544	11.5946	10.6568	7.50094	3.52691	2.1906	5.77392	16.0529	20.8659	16.9219	18.744	20.9366	13.2316	10.7876	10.2205
NCU00856	26.093	14.4399	28.8616	10.6203	8.38128	8.33875	7.82857	10.1506	20.8041	18.9647	14.7387	15.1292	17.1359	16.7065	26.0108	24.3165	14.9248	5.98909	6.48894	17.1867	11.0665	9.27836	12.5087	9.83764	11.4619	9.56908	7.64365	10.506
NCU00857	17.1953	12.591	24.2173	5.38966	4.38346	3.35398	4.75444	8.48068	12.7808	12.904	12.3215	15.159	13.5819	13.8456	19.9185	18.3275	7.2982	6.74582	6.92944	21.0482	6.49812	4.99741	6.01416	5.85593	5.88179	7.61659	5.79309	9.36362
NCU00859	379.446	60.8357	186.469	3.10323	9.48303	7.91205	32.5895	27.4488	42.9472	49.527	11.4359	86.432	78.4919	111.979	56.9591	55.0016	59.4735	24.8535	44.0162	141.622	9.81551	11.2174	9.89658	9.1526	12.7908	3.9169	4.07103	1.78985
NCU00860	12.6001	17.1793	10.0133	10.5315	12.7385	12.01	15.3869	14.9819	15.0164	14.3045	13.2559	11.9881	11.4013	11.7227	16.5436	13.0879	12.4842	26.019	23.6523	33.0512	20.4787	14.3408	11.0804	14.6089	10.6928	14.9787	14.815	16.8197
NCU00861	0.329421	0.376184	0.339231	0.111758	0.0839957	0.0326787	0.140472	0.382084	0.359152	0.494377	0.0646167	0.335097	0.3165	0.416779	0.456901	0.287817	0.0676442	0.274316	0.386131	0.501284	0.129034	0.239329	0.311617	0.167694	0.216559	0.138855	0.17165	0.149708
NCU00862	1.48235	2.0288	1.69973	0.409399	0.288918	0.187175	0.826511	3.61398	1.83731	1.23483	0.770728	2.65259	4.09751	3.04649	4.35251	4.60541	3.15669	1.01114	0.495199	1.90438	1.66975	1.27568	1.1625	2.20081	3.68329	0.646383	0.500652	0.508068
NCU00863	31.2076	24.9825	41.689	3.91729	1.63071	1.69965	6.0648	15.9	27.5013	28.1979	15.2635	41.8097	38.4812	36.5358	43.2452	42.7919	26.8919	7.36249	7.78625	27.9876	13.9031	17.3165	15.7635	12.6055	17.3783	2.85567	3.0517	4.79595
NCU00864	179.444	173.34	230.74	29.3444	10.8669	9.42854	44.1295	72.374	137.149	147.557	98.1648	204.31	193.538	210.915	196.32	185.424	152.776	82.9653	100.409	126.745	132.211	113.942	84.0223	73.2611	88.7376	27.2148	26.2918	25.2133
NCU00865	40.1811	55.5148	42.2887	10.5444	9.41381	8.65703	28.2396	78.3749	36.1202	35.4394	29.3497	43.2252	38.1987	31.2423	27.8618	33.5962	51.1664	40.6178	42.9315	31.6012	79.042	72.6421	62.6386	73.9784	84.5036	37.7218	49.4773	31.3069
NCU00866	0.13985	0.307927	0.248405	0.057942	0.153663	0.143158	0.220561	0.323994	0.203006	0.0429066	0.0656299	0.265064	0.315304	0.0781388	0.216563	0.226236	0.507399	0.132706	0.160735	0.0184918	0.227144	0.37417	0.14372	0.2519	0.269757	0.427418	0	1.1848e-12
NCU00867	34.242	77.2092	36.1248	86.5761	53.9489	51.3496	121.381	137.567	35.4786	29.6992	53.2604	43.6564	53.1234	45.8875	53.0063	54.7125	139.966	65.7356	38.6874	37.8288	83.792	93.8296	72.8314	78.6613	81.478	137.067	169.765	167.796
NCU00868	10.934	27.1957	13.6074	13.2201	6.66789	6.42104	27.6286	63.0221	11.0453	9.61379	11.6205	13.8971	16.2969	16.0056	22.8095	19.6974	47.0956	18.0605	8.34359	18.2705	12.1559	18.6958	16.7946	15.1419	16.6131	18.6382	27.5393	29.1115
NCU00869	5.83025	10.1193	6.64644	6.3909	2.13703	2.00846	7.49959	17.6144	8.73459	8.33313	4.97764	7.77135	6.68032	6.9162	7.87305	7.28271	13.9911	6.21963	3.44138	7.7962	12.987	9.05092	10.2786	13.1217	11.6177	6.25928	8.05264	7.62627
NCU00870	17.1741	19.4483	19.3031	12.6406	5.33383	5.18448	20.7441	704.375	997.122	1196.62	188.016	19.9657	38.1038	30.4471	50.9309	49.6612	27.1152	1149.06	1327.64	1009.16	47.7136	55.4697	23.8372	38.4774	41.6872	6.04584	7.13119	7.62874
NCU00871	0.664627	0.748719	0.668442	0	0.0311832	0	0.214518	3.7524	2.47505	2.98934	0.852059	0.472029	0.420748	0.727836	1.29718	0.528017	0.439303	1.59687	2.08578	3.31039	0.411394	0.903827	0.601387	0.498307	0.399232	0.267078	0.318258	0.212226
NCU00872	8.28497	9.06523	13.5572	0.172216	0.811983	0.46446	2.39816	20.1218	12.5385	13.3924	5.99781	11.4462	10.4695	13.4532	10.9066	10.8803	10.6111	6.44333	6.66298	9.98383	4.31234	6.50591	4.8971	4.57576	7.17049	2.75347	3.18078	2.92772
NCU00873	49.2393	51.1135	94.4652	0.665153	0.837586	0.720244	4.07257	93.3264	77.609	82.4634	57.5305	43.3763	34.9287	36.9242	50.1546	44.3138	33.2637	50.6097	57.0256	79.9127	34.5338	23.9723	25.6551	22.758	28.2129	4.56064	4.27425	5.09086
NCU00874	9.19541	9.21848	14.8129	0.629907	0.88146	0.652776	1.93157	13.1261	9.563	9.42219	6.81152	8.98306	7.85613	8.07683	12.4949	11.6132	8.19517	6.23508	6.90423	13.7325	4.38579	4.05405	4.33248	4.48098	5.46589	3.13418	3.07646	2.54746
NCU00875	7.57031	6.32004	10.3398	0.181194	0.228672	0.317643	0.818137	5.58919	5.76597	5.63387	1.49134	8.37753	7.05516	5.81031	6.86968	6.32941	4.42044	1.86794	1.84545	9.07787	2.27168	1.88841	1.84478	1.71806	2.30963	1.40818	0.770668	0.878144
NCU00876	4.9499	5.36012	4.45525	1.12359	0.516105	0.732691	1.82748	3.70621	3.83511	3.45837	3.23181	6.64979	6.16916	6.60397	5.75127	6.98136	4.82206	1.29976	1.00916	3.8493	5.31533	5.45151	3.58603	9.54615	6.7908	2.35161	3.2402	2.71595
NCU00877	26.7737	22.717	31.4639	3.85808	3.59326	4.02754	8.61589	11.0979	16.8826	17.532	4.41128	13.181	16.2972	13.4586	18.1998	24.5042	16.6176	6.20418	5.21737	17.3055	9.23708	9.13257	6.78604	4.4465	6.48607	5.2582	5.32721	4.48906
NCU00878	2.27928	7.5816	3.90993	78.49	32.0174	1.75822	78.7989	29.2435	6.52322	2.57536	0.891185	1.99598	5.61637	1.58332	8.19703	14.3684	43.8281	15.6033	0.592911	1.47175	4.36039	8.83225	3.77135	13.6885	10.2441	66.9912	259.311	339.383
NCU00879	66.544	62.9052	71.8634	51.6214	36.5775	34.4966	41.694	37.9482	62.7542	59.5163	46.501	76.2984	66.7169	68.2908	75.5061	67.5393	43.3222	32.7485	34.4813	68.4853	46.7946	33.065	34.3364	36.7114	38.6367	36.0412	43.7716	49.5721
NCU00880	46.7171	46.7915	48.5031	47.9194	24.1459	23.2032	33.7625	24.6999	44.6779	39.3707	32.4814	50.575	50.0111	50.0204	54.0815	51.2433	32.9168	18.3244	16.5618	29.8634	40.6398	31.9363	33.614	30.7488	34.4511	22.497	22.7765	23.0647
NCU00881	350.568	107.38	255.905	63.1935	103.481	99.0671	112.469	105.168	177.467	203.889	168.904	208.935	161.389	187.524	121.798	122.695	111.606	154.569	203.594	238.253	102.75	96.3858	65.8997	65.8323	67.0456	135.391	103.514	121.375
NCU00882	3.703	1.96046	3.55677	3.49095	4.47329	4.18492	1.59738	1.9548	2.5098	2.16855	2.24566	2.18145	2.04298	2.05209	2.24412	2.31461	1.36833	1.49864	1.68728	2.3038	1.4847	1.1261	1.38721	1.35994	1.24871	1.62493	0.71192	1.54442
NCU00883	8.09221	5.35721	6.67785	7.69248	7.70457	7.22192	5.79305	3.30154	6.56277	5.31426	9.36373	6.80948	6.21191	6.07688	5.14874	6.33319	2.21822	3.03661	3.45502	4.65725	16.2906	12.6989	20.8143	16.9956	13.2358	10.7792	3.96114	4.86705
NCU00884	119.374	195.746	210.437	59.587	31.2249	23.1323	102.671	72.3986	129.09	123.819	243.872	164.412	193.304	190.79	228.874	197.573	138.808	47.1603	44.8679	79.3985	244.422	177.101	151.571	149.56	168.27	21.5399	23.2274	25.4744
NCU00885	0.117455	0.256436	0.181943	0	0.0159826	0	0.0507109	0.0569039	0.204431	0.107567	0.0681288	0.171755	0.197218	0.31865	0.269607	0.189884	0.130678	0.0390383	0.0420825	0.214922	0.0517423	0.0960559	0.141748	0.159737	0.146131	0	0.168642	0.0473568
NCU00886	2.53145	4.1718	3.18829	6.6759	5.32666	4.58702	5.80526	3.17619	8.26912	9.18272	12.4286	3.39268	2.30702	2.90301	1.15092	1.45218	1.81767	2.84818	3.31458	2.40072	7.09159	7.88283	11.7704	14.2728	12.833	15.0422	10.4811	15.4123
NCU00887	8.30291	5.7217	6.13893	3.135	4.58833	3.71283	3.1402	2.65736	4.6323	3.09953	6.73786	4.13459	6.15357	2.82187	6.79006	6.45348	6.04588	2.84716	3.08575	2.53686	5.27514	4.63607	7.0994	4.09708	4.40362	0.991786	1.16671	0.633453
NCU00889	14.954	13.8766	17.0226	13.8409	10.9079	8.94129	12.0296	7.96698	14.278	14.1572	13.1755	15.5406	18.027	15.7227	20.0046	19.3609	10.2723	9.07518	9.61265	17.4042	9.39743	8.6618	10.1972	12.4844	12.6969	15.0518	18.5114	23.2001
NCU00890	2.51102	2.45575	2.46327	0.727886	0.473343	0.435473	1.65651	37.7895	55.3464	52.3761	17.3621	3.14363	4.79003	2.89558	18.9653	17.3945	9.44451	56.9729	51.3178	58.6305	13.9681	9.80805	6.62508	4.8502	6.40794	0.49869	0.478223	0.25623
NCU00891	31.2188	24.7701	34.1506	13.0323	6.76417	4.98439	19.9889	197.75	690.81	752.037	1415.31	38.7981	47.1492	40.8966	80.9716	79.6534	47.1816	212.322	206.015	174.318	79.8858	83.2568	77.1486	142.757	155.201	7.06693	6.01161	7.23762
NCU00892	7.70249	7.97996	7.45647	28.9565	26.8111	27.9997	11.4237	3.20308	8.18152	8.63736	62.8705	6.39376	5.96031	6.0634	6.42593	6.508	3.75797	5.86497	7.51202	7.95657	7.80866	5.91168	10.1282	12.4474	9.91175	9.96546	5.54677	7.03937
NCU00893	7.97972	5.94639	8.03805	9.89112	14.6296	13.537	6.34238	2.75566	6.14402	6.88821	10.6931	6.66516	5.62913	6.27024	6.08008	5.58955	2.51591	6.4549	6.6521	8.07739	5.17572	4.40532	5.49031	5.08625	4.78004	7.21795	6.65962	6.55388
NCU00894	37.8398	50.0487	30.4044	182.262	144.078	171.178	149.562	51.5454	48.3641	49.2255	83.0969	41.5209	47.3174	41.565	43.2234	44.1951	45.4824	82.1551	74.9827	47.087	54.8855	77.6598	71.6212	86.2013	76.9056	118.726	103.097	79.7349
NCU00895	162.158	178.181	151.44	111.15	74.6677	70.1662	118.454	88.6186	115.112	103.925	94.9865	166.124	156.062	153.033	156.899	164.436	151.879	76.5236	75.1926	106.689	121.925	99.9831	91.0391	121.594	117.337	111.31	137.225	130.727
NCU00896	30.2619	39.0338	21.4694	36.1986	20.6877	20.1815	41.5752	29.8702	25.5358	24.3734	27.5522	28.0114	30.4618	27.5593	38.3528	37.1136	36.9844	38.526	34.5707	35.0644	30.282	28.2755	22.6791	37.7756	35.34	30.1694	37.2683	31.3389
NCU00897	12.6669	14.1526	12.2515	6.31225	3.80528	3.89043	7.88576	12.2389	9.37798	8.70069	7.5181	15.1667	14.1253	14.3563	17.1905	15.8327	16.7678	8.5741	7.38124	13.9111	7.77887	7.04836	6.73743	9.07442	8.56274	9.0844	9.60711	9.78446
NCU00898	25.8846	24.7271	26.9525	7.92148	5.82278	5.38249	13.9091	20.2239	23.2636	24.6149	15.4142	28.4109	28.4518	26.5446	31.9528	30.8137	24.1644	18.2629	18.4587	29.1375	21.8204	18.7475	16.9783	18.8206	18.3425	8.54097	8.88057	11.9143
NCU00899	43.5501	76.5601	38.6366	20.6784	22.4058	30.9431	58.6617	107.016	47.6687	47.106	25.6353	40.8569	52.4582	38.9082	66.8023	61.2004	81.4143	44.5882	31.2945	69.1596	41.7767	37.0731	31.6007	44.8581	38.7938	47.622	68.7541	60.5983
NCU00900	31.65	34.5436	26.3005	24.653	13.8772	15.2172	19.7473	17.0993	22.9777	22.7753	23.7201	21.5941	21.2881	20.7044	23.2925	20.7707	17.442	18.0086	17.3175	18.8166	15.6501	15.6991	16.7411	18.3394	16.0718	19.8049	27.8669	23.9481
NCU00901	15.4063	11.9821	15.5995	8.20663	9.13524	9.12397	6.12475	6.69082	13.9121	12.3864	10.3505	11.2686	11.48	11.7605	13.5783	12.7788	5.91854	8.25369	8.64739	10.6318	8.79738	7.19277	9.27137	9.65152	9.17088	8.30621	5.57534	6.6993
NCU00902	46.8755	50.9824	54.896	19.2119	15.5442	15.7898	19.2354	25.7793	37.496	36.2322	36.0547	48.0594	48.2227	49.7555	57.4285	53.4232	32.4823	20.0795	20.3667	36.2218	31.0149	27.2367	28.48	30.3436	32.2144	19.8287	14.7251	13.0872
NCU00903	340.232	323.987	368.223	218.321	101.72	96.5719	217.748	166.149	287.991	276.701	238.367	311.645	294.737	303.671	314.052	313.687	240.401	133.563	144.619	185.776	268.84	251.337	232.631	166.947	193.474	65.0758	63.6094	56.4957
NCU00904	51.0882	39.9077	51.7337	34.4781	29.3238	27.6169	47.0813	25.6878	38.3794	36.283	56.4644	28.843	35.4415	32.3576	33.8152	36.1178	23.5154	23.1039	23.2696	24.8037	53.3254	59.1533	50.1618	36.4764	42.6114	10.7908	10.6165	5.90279
NCU00905	18.9709	16.9495	20.7814	47.5099	27.0307	32.4606	44.0474	9.51565	13.7717	14.6168	35.4568	21.0509	17.748	16.8635	13.2465	14.9973	8.76544	46.7439	47.495	11.0479	24.7622	30.2765	22.0647	21.0839	19.5974	56.1624	41.8034	43.1871
NCU00906	13.7318	6.82912	12.0411	2.81683	4.26774	3.323	8.76325	3.02231	14.8468	14.3731	9.71996	21.3703	16.1121	20.0898	11.9349	12.5636	2.29507	8.64707	10.397	18.8097	16.192	20.7014	29.9716	39.4013	29.4995	3.24253	1.61596	1.89989
NCU00907	0.435729	0.215874	0.422966	0	0.281165	0	0.227686	0.453408	0	0.67542	1.0698	0.434589	0.195778	0	0.188424	0	0	0	0.373331	0.145173	0.11387	1.59797	1.02682	3.16825	1.00204	0	0.829733	0.712202
NCU00911	371.354	511.503	456.323	308.07	257.081	228.852	333.535	345.99	266.147	225.223	437.887	574.651	463.523	474.989	314.614	298.801	168.42	345.875	381.28	516.223	513.951	369.529	352.752	210.161	252.035	163.436	94.3791	77.2811
NCU00912	13.48	8.73823	13.7893	5.11975	7.95155	5.36483	6.02932	5.23689	8.02121	8.50025	11.5288	11.7975	9.6413	8.76682	6.47507	5.74675	3.15445	6.8878	8.80867	9.63294	8.52834	6.24667	6.32367	3.65424	4.12853	6.69931	3.58198	2.53915
NCU00913	31.4278	27.9313	32.0676	39.6239	29.4149	31.2907	28.0453	20.9897	25.4884	25.7195	24.2696	32.9432	33.2789	29.9538	34.5798	32.6441	30.4928	28.8429	28.076	30.4763	20.3363	24.1434	21.5467	21.2988	21.055	36.1975	26.5885	25.9127
NCU00914	19.8084	23.425	20.2444	17.3769	11.7303	12.1978	20.5446	14.5242	18.9539	18.0943	20.6628	25.6238	23.0786	23.8072	19.3567	20.0618	16.6038	22.2329	20.7639	17.4841	21.1369	17.1841	18.357	22.4838	21.2489	27.704	28.7611	23.6702
NCU00915	32.6542	33.5233	35.4779	252.915	106.152	91.7668	257.212	68.3003	42.7582	28.916	47.3653	32.5809	39.4188	27.976	34.5386	44.0101	36.0868	24.2399	21.3009	29.667	48.4527	80.5417	59.3734	85.1198	91.8825	378.021	473.887	621.481
NCU00916	75.5081	92.4658	54.6323	28.087	15.6713	13.3154	42.2423	47.946	58.4602	51.6746	25.2569	102.844	83.2849	77.9498	52.1864	47.6102	45.0129	23.3807	19.224	48.8707	42.6023	33.9239	30.337	62.7864	56.458	29.7525	37.8629	33.5203
NCU00917	18.9872	15.5773	22.1141	5.22498	4.7755	4.68205	5.19885	7.84462	13.4241	14.1523	10.3763	13.8065	13.3809	13.0546	11.91	11.3958	5.04283	11.9996	11.9512	12.875	9.47686	8.24621	7.95709	9.60855	8.55996	5.47716	3.69562	4.09361
NCU00918	74.0403	81.8511	91.4475	27.7333	13.7534	13.6842	41.0233	54.1387	66.6492	72.1014	50.8772	101.953	93.469	98.2031	88.1247	90.9546	71.9213	53.9981	55.3433	71.5784	54.7845	50.0747	47.0093	46.9673	53.7388	19.783	27.1417	25.4929
NCU00919	6.83689	7.80507	7.40332	11.7037	31.6811	31.2023	8.54577	6.23185	7.19132	7.48041	11.1713	7.02575	7.54483	6.57459	6.39456	6.58993	7.28038	17.8684	21.4076	8.31358	5.40699	8.47957	7.58832	7.65227	7.21949	13.1614	8.5325	7.30329
NCU00920	11.0986	9.74481	9.83882	32.1101	22.844	24.7433	14.4802	5.24132	8.72341	8.07791	16.9094	7.23227	7.12977	6.68454	7.99328	6.56835	4.0482	18.0116	19.5601	8.39774	9.48823	8.20749	11.1621	12.7796	9.76911	18.061	12.7113	11.4671
NCU00921	21.2637	17.6197	23.0821	4.87878	5.46912	4.00741	4.48965	3.72236	14.5216	12.8253	9.56028	13.3048	11.0664	11.3192	12.8981	11.2783	4.60415	4.99669	5.30679	9.69898	9.46934	5.66668	6.3768	7.46732	6.35976	6.85668	9.0121	9.55025
NCU00922	0.333981	0.436912	0.183247	0	0	0	0	0	0.149902	0	0	0	0	0	0	0	0.325004	0	0.422134	0	0	0	0	0	0.0615767	0	2.78108	0
NCU00923	23.1277	22.943	21.7548	41.1035	21.8334	19.9583	20.566	14.0591	17.8095	17.7046	20.6792	18.2922	20.3891	17.3501	25.8925	27.4222	19.0323	18.8957	17.7176	12.9058	9.9567	10.7256	11.7183	13.6586	13.7132	20.801	26.7782	25.6705
NCU00924	52.2253	48.6402	54.7237	31.5615	25.5481	25.3598	23.1977	18.3727	38.5581	41.2814	38.6486	49.096	41.4886	42.6829	37.675	39.4904	28.7138	28.2269	31.9897	39.8294	32.5678	26.6435	28.3073	36.7404	31.0119	31.4675	24.1166	23.4401
NCU00925	2.30104	3.09635	1.99546	37.4199	91.185	100.745	27.9361	2.04537	1.53104	1.85324	24.4237	2.02564	2.19959	1.91023	2.38943	2.26625	4.30125	33.2362	38.3344	4.35811	8.16208	6.95765	17.11	15.9288	12.2745	52.3057	17.8528	23.2513
NCU00926	5.2194	4.84466	6.16183	3.7401	4.24182	4.33329	3.13932	1.68131	4.37701	4.09823	4.52067	5.31522	4.64173	4.63872	4.76959	4.23497	2.13288	3.78736	4.64148	5.29429	2.57256	2.44618	2.97077	2.92144	3.13689	3.37716	2.60136	3.01909
NCU00927	18.9939	13.0408	17.721	8.64966	9.99954	9.35563	8.05834	9.02391	13.2852	12.8427	12.6128	11.0074	10.7551	11.4346	12.7122	12.0866	7.16426	9.51214	8.79206	12.2199	8.82102	6.80744	8.71351	8.06831	8.99271	12.2754	9.36157	7.73301
NCU00928	28.7962	17.984	22.8466	5.4426	4.03645	4.38216	7.27041	6.35332	19.3803	17.1886	7.29901	26.8414	26.5064	25.4096	32.5469	31.9982	15.7013	2.13369	1.6081	14.0469	10.1513	8.55826	9.97669	10.7486	10.0504	4.99162	9.82583	5.20303
NCU00929	9.96114	9.1072	7.89748	3.5951	3.064	3.51561	6.35834	8.40148	10.6275	10.2001	4.28451	10.5572	10.4885	10.6299	10.1846	9.81723	9.36627	5.92128	4.95187	12.0995	4.74551	4.50873	4.14082	5.66265	5.70378	6.25725	6.32865	5.00615
NCU00930	81.1559	86.3006	96.0837	72.1955	148.505	144.748	67.9365	37.1467	74.6727	74.2869	74.9803	56.8639	57.8641	53.6679	59.552	62.7996	52.917	62.2811	65.551	39.9335	80.6837	66.8504	80.7873	84.9322	77.9862	55.9562	71.7591	48.5929
NCU00931	1.0902	1.31906	1.31664	14.4086	35.0868	31.2775	7.21857	1.97612	2.64189	3.31518	15.5666	0.755793	0.979229	0.421149	0.833201	0.821854	0.479202	14.3407	15.5657	1.35556	10.4044	10.1918	11.2611	9.03085	8.31881	17.4492	7.39253	8.56628
NCU00932	0.135139	0.0600623	0.108466	0.0428476	0.0573095	0.0116182	0.051063	0.0375383	0.0893029	0.0387576	0.051706	0.0367883	0	0.0150861	0.033455	0.0314424	0	0	0.0300162	0.0296155	0.061347	0.013026	0.0620867	0.0907988	0.0883049	0	0.0612784	0.0922477
NCU00934	2.38238	1.37028	1.93652	0	0.303086	0.499494	0.472355	0.421008	0.787628	0.933946	0.50979	1.13016	0.673248	0.772909	0.345198	0.326801	0.125357	0.390841	0.336055	0.594218	0.649333	0.572078	0.535982	0.0247893	0.267073	0.503993	1.21325	1.14959
NCU00935	216.065	45.3147	107.971	109.76	103.215	106.021	88.7612	25.0464	47.1199	44.158	99.3023	103.197	78.1824	77.8836	42.0562	41.6124	37.303	40.5281	48.5865	56.4703	62.5978	80.7796	99.8144	135.255	117.382	150.815	173.153	111.267
NCU00936	161.049	159.845	193.717	45.5635	34.5776	27.0724	60.9019	49.0573	163.704	153.062	130.811	219.709	196.429	193.552	119.781	120.075	67.3664	23.4649	23.1039	62.4289	203.092	256.684	269.89	108.994	128.992	18.7605	14.9915	3.12727
NCU00937	101.504	106.933	215.375	1.34493	1.12016	0.860274	2.45781	59.114	63.472	71.7381	145.053	301.185	231.135	282.177	60.3698	61.3513	52.9078	5.72096	6.23119	39.7913	209.044	184.133	190.148	42.6235	60.836	1.05601	1.36706	1.44982
NCU00938	129.675	68.3683	162.65	38.1599	57.6073	46.7165	36.5384	44.0671	62.7197	64.7516	103.532	120.83	83.4902	90.0407	57.7762	56.6188	33.8209	71.5094	84.5456	88.2322	57.1972	41.3055	43.2789	37.7229	34.6491	84.8567	91.5693	120.941
NCU00939	37.1838	63.36	60.2917	18.9244	17.6272	19.8382	15.8697	19.0733	25.7459	23.3864	33.4685	46.6892	39.9391	45.1538	29.8528	25.823	27.5451	21.0378	20.5722	29.497	25.9513	20.1431	26.4315	24.4996	23.7555	40.6828	34.5133	24.892
NCU00940	0.399802	0.275477	0.941635	0.180378	0.0560923	0.121285	0.287105	0.185506	0.600148	0.892943	0	0.427015	0.305492	0.205451	0	0.14623	0	0.194847	0.287358	1.25489	0.110759	1.08626e-10	0.198341	0.408493	0.143448	0	0.304734	0.739489
NCU00941	1.94328	1.72842	2.19336	0.887543	0.993932	1.18477	1.88429	1.17281	2.21134	2.39829	0.821601	2.46344	1.86477	2.25449	1.46217	1.59927	0.93807	1.27377	1.40956	4.2467	1.2653	1.41118	1.17734	1.08381	1.1911	3.24822	3.42895	2.05472
NCU00943	57.5358	57.9266	70.7467	0.424944	1.1467	1.0263	8.94803	12.4519	53.2682	56.2811	235.174	33.2938	24.8947	30.7981	39.0521	34.2875	43.0451	35.5645	46.4246	17.2121	27.4557	40.5997	26.0722	30.7164	27.407	1.30672	4.59599	3.96527
NCU00944	28.3709	26.137	32.2302	26.4215	21.0711	17.5274	13.4522	33.2376	41.8117	47.1839	29.9384	13.8972	15.7106	12.0433	14.9391	14.9085	10.6863	31.925	36.3455	36.9397	20.8026	16.5089	10.8346	15.6206	16.1812	6.73047	12.6568	14.6273
NCU00945	4.90886	7.01639	4.88503	10.0258	13.4315	12.1233	8.0216	4.19309	6.35016	6.40559	6.91215	7.03091	7.45206	4.61951	5.07406	5.41212	2.99353	5.45825	5.95782	8.44585	6.65656	6.22534	7.99444	20.367	16.22	7.8139	4.66167	5.60256
NCU00946	0.0291851	0.0362588	0.035843	0	0	0.0312627	0	0	0.0747121	0.0535719	0	0	0.042678	0	0	0	0.129069	0.0377999	0	0	0	0.155277	0.0829038	0.204239	0.0426416	0.25534	0	0.178849
NCU00947	0.676887	2.63574	0.386382	0.355019	0.592917	0.421214	1.08978	0.340474	0.373313	0.554962	1.13545	0.688774	0.742781	0.702066	1.26968	2.42976	1.03478	0.576943	0.132233	0.246619	0.635183	0.189843	0.797839	0.461344	0.731282	0.357499	1.61181	0.67784
NCU00948	1.2052	5.32234	2.51266	0.351335	0.658682	0.773871	1.47491	1.18664	2.21612	1.8428	5.42733	4.08349	4.01345	2.72344	7.48491	4.95859	2.49583	2.93119	2.95147	2.87662	4.1001	6.0912	6.96857	10.9424	8.99617	0.417726	0.836593	0.461619
NCU00949	0.486271	2.05214	0.713868	0.81957	1.76826	1.54803	1.05504	0.407432	0.62446	0.436636	1.03072	0.659822	0.791172	0.370717	0.692784	0.825685	1.09517	1.64386	0.975913	0.291334	0.890629	0.925297	1.11208	1.19361	1.10088	0.378738	0.423602	0.484113
NCU00950	6.30296	5.84797	5.73405	4.29356	7.6895	6.97381	5.60257	3.94116	5.68145	5.49479	6.06836	7.05627	7.7116	6.82315	8.60211	7.46541	3.78089	7.12643	7.46109	8.76302	5.90306	6.68289	7.08659	8.25322	6.30095	5.81087	3.14216	2.42546
NCU00951	350.886	422.551	367.971	702.759	483.297	467.277	516.12	278.491	280.066	271.162	410.623	225.237	361.236	244.262	380.32	373.345	307.901	182.136	150.342	118.132	440.236	486.639	434.639	389.441	411.251	136.426	113.344	108.452
NCU00952	10.851	14.0673	11.5534	47.5247	78.9207	73.8518	32.7142	8.99253	11.6102	11.8949	29.7095	7.76285	9.21534	6.84297	8.11266	9.86161	5.7317	27.6594	32.6203	8.08314	18.9396	17.5399	23.3506	23.0109	19.1808	31.102	27.317	24.2083
NCU00953	14.7478	16.7204	15.119	8.01015	8.35768	8.40268	9.68253	12.143	15.4608	17.6981	12.5233	16.7759	15.4192	16.4244	19.2974	19.3694	12.9556	54.7701	54.5137	18.8419	7.14611	7.55199	7.64498	11.7982	12.1091	9.98119	8.49376	9.3568
NCU00954	21.9829	23.1892	21.7856	16.3369	13.0969	12.6929	16.129	17.1012	29.5146	29.6159	22.1355	24.295	19.8675	19.6385	18.9248	17.887	11.0526	34.2694	38.9359	28.3047	27.8173	23.7235	22.6118	19.0597	21.3818	10.4537	9.22541	11.4516
NCU00955	23.1433	152.897	42.9142	17.7562	22.1954	17.7971	35.8381	44.8163	47.126	30.8915	22.3041	94.9915	56.6824	54.7093	68.6772	60.8737	60.9856	43.6801	30.7543	49.4001	97.4817	63.8943	71.1855	109.165	97.1371	40.6804	62.0005	50.1413
NCU00956	13.6812	16.8802	15.417	16.2153	24.9842	23.6213	11.2677	6.80619	12.4765	10.6989	15.1863	17.8306	11.7925	10.5585	11.6094	10.9358	7.1537	8.78122	9.91204	12.9917	16.5721	12.7911	13.3887	15.9055	13.8206	11.3668	12.2572	10.5523
NCU00957	131.365	97.721	90.016	220.411	176.723	188.699	230.838	144.771	138.536	132.314	213.087	161.557	112.424	137.588	74.3116	78.2484	86.4552	191.009	222.372	143.552	185.725	166.697	185.62	177.199	164.623	490.297	572.675	572.876
NCU00958	28.1642	39.5033	25.0401	57.2796	38.6792	37.8506	38.4804	21.0754	29.1621	27.5723	44.639	28.1587	28.4061	25.3807	28.1229	27.4324	23.2055	43.2235	46.8943	27.0976	25.8152	32.8698	37.9217	44.968	38.139	31.5829	35.3149	37.0406
NCU00959	268.984	367.362	241.277	299.296	204.728	214.439	220.481	169.98	195.435	172.117	188.534	199.557	286.776	188.225	237.855	267.057	227.298	188.882	141.002	203.753	368.331	380.376	288.094	313.65	347.857	115.945	117.076	106.542
NCU00960	1.47278	2.62064	0.669052	1.06698	1.11079	1.60866	1.3274	0.82536	1.09358	0.740658	1.58725	1.17324	1.70935	1.16394	1.58079	1.98383	3.19908	0.901637	0.307057	0.661206	1.56188	3.01552	2.71676	3.06639	2.64971	2.72701	1.55464	1.20387
NCU00961	0.543665	0.736499	1.7113	0.281045	1.50851	0.553981	0.716281	1.48974	0.981439	0.518678	1.02403	0.825893	1.00314	0.675055	0.383602	0.472686	0.369456	1.33657	1.22899	1.8305	0.368591	0.869371	0.290065	0.091595	0.669254	0	0.882071	0.530833
NCU00962	8.13769	8.26734	7.56314	7.66854	6.97867	7.38784	8.06772	5.47663	8.91787	8.02142	6.10021	7.41444	7.40095	6.48899	8.11751	7.99848	5.70216	8.39076	6.61085	7.53389	5.69354	5.72102	6.18839	7.80395	7.29443	10.3152	7.47314	7.62825
NCU00963	1.41814	2.7022	3.36609	133.542	291.795	256.581	77.3056	5.56558	1.40301	1.75794	31.8055	0.910866	1.37082	0.605751	2.16399	1.31404	1.04958	9.9319	8.80851	1.8979	8.3155	7.82614	25.7144	22.3175	16.0225	96.9326	57.9581	45.603
NCU00964	18.7816	14.9469	19.9299	20.3325	17.8333	18.1199	15.1216	9.31663	13.677	12.829	18.4199	21.5149	19.9447	21.2584	18.6965	17.9662	8.29486	10.0796	11.28	16.2698	12.5643	10.6714	10.3332	8.69053	10.252	15.6574	10.7982	10.2325
NCU00965	50.4393	67.0468	47.3882	53.0011	31.0562	31.403	36.9405	121.419	104.453	122.363	75.4121	47.8019	54.0247	54.0105	74.4663	69.052	56.4932	295.024	322.082	114.496	63.228	55.709	36.1636	51.4125	53.784	30.547	30.2782	40.3084
NCU00966	79.765	84.6206	88.6417	30.1564	36.8205	31.9553	31.2603	37.2012	58.8539	56.5329	35.5113	68.8964	70.7601	69.6432	80.9542	73.3309	59.4295	42.6324	41.2865	67.8996	38.4507	33.0749	30.0999	31.3494	36.8758	33.7798	33.5283	39.1191
NCU00967	26.1458	20.8781	24.2323	15.2576	16.3727	15.4256	12.9376	10.5544	20.4855	20.6116	16.4093	18.3841	18.4586	19.4332	23.7108	22.9189	11.5872	11.2366	11.9613	14.0697	11.2351	10.3671	11.8321	10.7681	13.0549	10.3827	11.3918	9.62579
NCU00968	21.5652	17.2184	19.5036	17.4976	9.97513	10.089	16.3352	28.8293	32.862	39.3615	17.2623	21.2	22.1671	22.0765	24.2311	25.6099	15.8665	174.448	187.566	30.6271	14.9704	14.213	10.3597	13.8296	15.1091	14.5098	14.9858	15.8395
NCU00969	353.168	269.73	295.425	213.657	187.051	187.043	299.322	220.926	302.822	309.512	365.99	302.858	280.28	287.625	264.548	269.647	229.532	330.376	366.794	329.124	357.542	349.572	330.183	298.761	286.737	212.226	224.762	208.372
NCU00970	1.48783	1.16723	1.73093	0.180273	0.10788	0.296848	0.229204	0.110225	0.788157	0.840727	0.449003	1.38604	1.49819	0.99802	1.01336	1.35103	0.649039	0.419673	0.527111	0.164116	0.427168	0.210706	0.752113	0.900302	0.768736	1.2806	0.73231	0.586947
NCU00971	270.623	126.123	152.994	1129.97	2099.7	1872.19	913.577	293.208	77.1418	76.4011	545.691	150.47	196.766	199.208	182.5	175.732	132.418	489.514	462.329	185.525	543.456	425.426	634.588	516.111	436.773	679.69	689.291	743.273
NCU00972	7.67963	5.28174	7.89074	5.78558	5.20874	3.84971	13.4413	142.336	88.5891	110.795	161.717	12.3733	13.5098	11.7017	10.2619	11.2712	5.69574	842.041	925.374	82.609	377.551	506.29	218.886	73.0657	72.2758	8.10553	8.64445	9.4909
NCU00973	3.66813	1.71234	3.36562	0.125819	0.220391	0.202804	0.225751	1.73482	3.1278	3.12021	0.953307	1.58326	1.27554	0.712427	1.25799	1.38622	0.447384	3.1771	3.61255	4.62761	1.10523	1.02092	0.920563	0.316991	0.501926	0.774223	0.91045	1.4533
NCU00974	25.4661	18.4604	24.3312	12.6385	13.4224	11.8882	14.3415	12.4117	17.946	18.3953	18.5865	19.3464	16.0497	16.5118	19.2951	19.6055	14.4826	29.1089	32.3921	20.2363	17.3554	11.6902	13.3177	15.5128	14.2466	13.9959	17.2305	15.2731
NCU00975	8.63331	7.72281	7.99661	1.84172	1.4792	1.41785	2.9047	3.87425	7.66684	6.23841	3.35884	8.25913	7.50283	6.61859	8.16965	7.53433	4.70788	4.31015	4.61517	11.9145	4.52614	3.58041	3.45731	4.05038	3.87988	2.74563	2.33406	3.20826
NCU00976	0.942403	0.901121	1.10733	0.19756	0.198145	0.319529	0.472036	0.159189	0.566848	0.475975	0.137718	0.326105	0.438709	0.375991	0.669995	0.700121	0.324731	0.254247	0.28283	0.213645	0.285668	0.274833	0.515177	0.518325	0.359054	0.150073	0.481381	0.121576
NCU00977	6.02728	9.90025	8.33555	77.4782	70.5486	72.6223	27.1407	8.13787	8.65467	9.09725	25.4391	5.60496	6.72757	4.95227	6.70865	7.01918	4.55746	24.6293	27.1498	8.03377	19.9356	17.5745	25.9341	26.3435	21.257	30.6991	25.8839	27.5681
NCU00978	21.8722	15.3583	17.0067	5.43901	7.83012	7.21732	7.97135	10.3746	13.6739	13.7038	12.2598	16.8094	15.6931	17.4783	18.8456	17.4758	9.49634	9.5247	8.71957	18.3009	9.59881	8.42812	9.18338	9.5218	10.1272	10.6417	9.25806	9.64753
NCU00979	575.004	220.682	292.048	2880.11	7062.47	5561.15	2593.52	663.715	128.11	134.941	1598.27	294.08	472.047	424.106	381.123	373.744	276.396	1317.71	1366.12	604.026	1293.24	1022.79	1673.35	1252.58	1052.76	1923.07	1740.77	2368.71
NCU00980	14.198	20.6312	10.3002	14.5259	19.7649	16.9975	11.6166	8.72926	9.37469	10.5432	12.1433	9.20025	11.5338	11.6583	19.4319	14.9007	26.1035	17.4963	19.6484	14.0036	16.4465	12.446	11.0333	11.6248	9.75657	15.2531	16.5187	19.4983
NCU00981	38.5505	39.3823	35.3284	33.9729	91.055	86.1296	47.0364	35.4155	37.4725	42.9089	57.5716	29.988	31.0504	32.0139	31.9114	31.6394	29.0428	104.226	122.156	41.84	39.737	34.5689	30.214	39.4565	31.7195	58.9507	39.4491	39.7327
NCU00983	214.077	219.488	198.376	62.7186	89.9147	80.504	109.32	146.512	209.123	201.655	146.851	164.101	192.091	178.42	204.385	184.172	184.83	88.3599	79.9002	254.479	127.407	98.1183	101.229	171.451	172.008	102.48	142.187	123.581
NCU00984	26.1615	32.5083	20.6613	9.65764	7.41409	6.07467	31.7813	15.0187	16.8974	11.9025	4.59093	27.3209	27.8234	25.3308	32.3961	32.9011	16.8422	4.31995	3.01753	16.5552	10.145	12.2171	8.50496	13.411	15.0987	14.9688	29.0511	29.0393
NCU00985	13.1904	47.8486	55.0105	0.03552	0.207528	0	3.99186	110.269	7.7895	3.62511	1.2932	25.0305	45.4273	46.0286	217.855	184.666	263.037	7.57335	3.65678	73.5948	3.07697	3.81819	4.12356	9.97781	10.7657	0.714126	2.67737	2.94439
NCU00986	0.263253	0.302757	0.337492	0.166904	0	0	0.0152461	0.241391	0.129583	0.0938842	4.91155e-09	0.200159	0.433015	0.248259	0.315782	0.565199	0.0894619	0.0260025	5.95045e-07	0.422307	0.124694	0.0590278	0.0666767	0.0540709	0.098717	0.165672	0.106248	0.0811108
NCU00987	3.03509	2.67871	3.31956	0.41842	0.344562	0.235966	0.555061	3.48446	2.66687	2.66475	4.21999	11.1394	9.50563	10.8312	3.79415	3.88285	2.69492	1.2769	1.57684	3.13361	8.02002	8.61957	5.34781	5.61061	7.51278	0.327748	0.41092	0.377453
NCU00988	222.602	191.477	219.466	0.177378	0.324565	0.227503	7.26925	112.25	225.703	248.175	406.747	1371.11	1141.64	1311.25	213.167	207.995	149.849	61.381	77.8595	310.27	1385.78	1291.71	993.094	888.132	947.088	0.903117	1.05715	0.691592
NCU00989	0.478128	0.586954	0.749343	0	0.229136	0	0	0	0.87594	0.717827	0.679147	1.2574	1.12192	0.969079	0.231804	0.205145	0.310103	0	0	0.609895	1.05176	0.762392	0.877512	1.49514	0.716573	0	0	0
NCU00990	4.38388	4.29326	6.31475	0.346786	0.40066	0.342221	0.501861	3.06944	3.00963	3.88373	8.50419	49.4631	37.804	35.7965	5.16742	5.31405	4.36814	1.82438	1.98391	6.52517	36.7595	28.882	29.4491	22.7884	23.4397	0.9957	1.85139	1.4096
NCU00992	80.32	139.423	70.4511	21.4305	18.8588	19.1425	39.6687	72.7228	68.9276	71.7639	52.1837	98.2263	79.8015	98.3342	66.0897	71.7333	100.884	24.8372	15.7294	51.342	52.7082	46.2688	31.1554	55.6318	59.2979	36.3239	63.3904	48.6036
NCU00993	4.07537	2.07837	7.45881	0.166107	0.0408901	0.166534	0.268515	0.57571	2.08254	2.30668	1.192	4.23888	2.85819	1.70172	2.17367	2.25686	1.04803	0.302391	0.136236	1.61396	0.267095	0.246995	0.74564	0.67736	0.8151	0.59421	0.885932	0.710151
NCU00994	2.44873	5.95322	2.74247	0.758967	0.836908	0.460192	1.02003	0.896173	2.40254	1.81529	0.729596	8.17894	7.39541	4.80657	11.5209	10.1274	9.57065	0.618789	0.52438	1.84276	3.37863	2.85292	2.42667	3.74522	4.50724	1.79539	2.8784	3.23024
NCU00995	66.4291	501.976	115.797	346.487	190.16	180.828	468.825	157.076	122.767	65.4709	155.085	980.812	740.765	513.933	665.309	703.728	636.118	406.036	415.423	233.469	2267.8	1922.5	1976.43	1732.43	1656.89	278.856	312.11	467.697
NCU00998	15.3727	20.4419	18.766	14.3143	10.0987	11.317	11.0689	9.03034	13.781	12.3431	14.362	18.4632	15.7728	15.1173	16.6262	16.8579	10.5463	10.7122	11.0501	11.5598	8.01191	7.9497	10.4898	14.2747	14.7296	14.3672	10.876	12.2584
NCU00999	377.619	224.543	375.97	77.897	89.1133	75.3711	154.375	87.1671	233.142	238.581	240.09	305.946	204.826	300.648	158.907	138.693	133.531	45.6134	57.2538	231.228	156.663	89.1781	70.8069	76.7538	74.0559	125.677	102.113	123.587
NCU01000	4.99756	4.26936	4.60486	8.60026	36.1081	30.257	9.26988	3.04227	2.8776	3.12909	11.9825	3.69979	3.8758	3.426	2.20692	2.46597	2.17739	11.7636	14.7759	4.17201	7.52807	6.61954	8.86289	11.3268	8.55432	11.3812	6.70098	7.29281
NCU01001	13.39	11.5004	12.7176	40.1727	116.832	107.515	26.8058	8.41919	6.86353	8.09179	46.2609	14.273	14.8338	11.2172	8.19761	9.02551	6.24362	40.9725	40.8886	14.23	21.9501	12.7146	27.6461	30.306	23.77	48.2121	33.8768	43.5223
NCU01002	96.0247	78.2108	77.6482	72.6248	56.1334	54.8552	63.837	68.0432	78.1383	80.7027	85.3055	74.328	79.4034	67.4083	75.1222	73.8194	55.3782	103.025	105.7	72.5269	70.8113	69.8236	69.5564	75.1599	73.7396	57.6276	41.4441	51.8521
NCU01003	0	0	5.33165e-17	0	0	0	0	0	0	0	0	0	0	0	0	0	0	4.52164e-13	1.3024e-12	0.101252	0	4.77119e-10	0	0	0	0	0.41488	0.29721
NCU01004	45.0653	49.2532	40.7774	35.4049	20.2432	19.5019	45.369	43.5048	45.3997	45.8924	36.1568	41.4913	39.2835	31.8228	36.7573	35.4864	32.8303	112.616	115.983	51.2685	39.8117	31.0892	32.139	40.4562	42.1203	53.0804	67.9061	50.8088
NCU01005	10.2343	8.91259	11.4788	7.17075	7.21648	7.36534	5.76473	4.44671	8.56784	8.84972	8.19665	11.1092	10.1159	8.65282	11.1712	11.4103	5.16451	6.04607	6.93937	11.0665	3.88058	3.52665	4.96629	4.17359	4.77143	8.09965	4.63339	6.21157
NCU01006	27.57	25.0214	24.7251	46.0275	45.3697	44.7522	30.6945	14.6921	20.6463	19.7168	25.9188	22.3144	22.3834	21.9639	27.6594	25.6877	15.6671	18.3373	17.3906	22.5985	20.3658	18.5134	23.5404	21.4517	19.8216	23.4664	18.763	18.9787
NCU01007	25.888	31.6472	28.6398	93.316	71.5424	71.4131	42.0929	22.1179	24.3029	25.3221	44.2409	26.6648	29.2146	26.7282	30.107	31.5296	22.6235	34.5081	38.8488	29.0095	34.8942	32.9586	40.8517	35.1127	35.1896	34.3136	26.8628	30.7543
NCU01008	39.2869	39.7093	43.9854	28.8945	78.0826	58.0976	33.7084	20.5651	30.9669	35.8386	58.2337	36.7554	33.0949	32.459	33.1818	29.0018	25.7302	42.4595	55.8853	35.5109	39.0589	34.3534	34.2976	32.0724	29.6566	37.8203	24.7912	23.3804
NCU01009	1.26374	1.37785	1.89489	0.0996052	0.102914	0.0617489	0.251356	0.416141	1.0443	0.808708	0.211699	1.35077	1.17085	1.1368	1.41847	1.32849	0.549111	0.379469	0.522697	1.15333	0.287547	0.318605	0.239171	0.282482	0.285384	0.188964	0.736349	0.782094
NCU01010	9.75946	7.18992	12.6293	0.853417	0.22279	0.150537	2.35	6.19745	6.27899	6.23645	5.40601	10.3621	7.95633	8.34986	9.19524	8.6397	10.1917	1.91246	1.20141	6.09658	3.82843	4.92183	6.19411	2.70808	4.0589	3.27302	5.49193	10.8142
NCU01011	0.168342	0.114985	0	0	0	0	0.122706	1.03519	0	0	0	0.236621	0	0	0	0.786037	4.29901	0	0	0.147545	0.212362	0	0	1.8641	0.0651554	0	1.82835	0.562554
NCU01012	0.329931	0.330831	0.350267	0	0.133465	0.103118	0.101638	0.222099	0.411568	0.461056	0.133569	0.291793	0.334042	0.405285	0.181594	0.382733	0.13591	0.0520106	0.142697	0.248886	0.312714	0.211118	0.18887	0.118366	0.207989	0	0.119165	0.241417
NCU01013	24.5393	31.7607	23.0105	22.6683	24.6576	23.7471	22.7984	39.3636	45.9246	52.074	35.3828	18.8603	17.8686	21.1245	25.117	23.4276	23.0547	74.0449	80.992	51.9473	38.5158	33.4155	29.5366	29.4252	25.4614	23.8375	22.1618	14.0749
NCU01014	0.0276208	0	0.00411887	0	0	0	0.0447721	0	0.0491256	0.00885346	0	0	0.0145974	0.0135957	0	0	0.0661897	0	0.0275126	0.0112833	0	0	0	0.0541877	0	0	0	0.066009
NCU01015	6.69288	8.06303	7.63717	19.4401	19.6584	21.766	9.85884	4.45486	7.5305	6.99636	10.2626	9.01475	8.81436	7.659	8.74563	8.50328	6.36056	9.92613	9.88166	11.7398	6.64071	7.3129	8.09178	9.06429	8.28525	14.1616	13.865	10.9775
NCU01016	10.9435	8.98718	10.1216	8.41931	5.74804	6.57685	5.68013	4.07727	7.43646	7.51303	7.64563	10.418	9.09875	8.69368	9.51252	10.6544	5.91861	5.29665	6.23567	11.8027	3.74091	3.80166	5.16242	5.16806	5.16491	7.83507	5.60167	8.30662
NCU01017	33.5668	29.7439	33.3772	9.2556	19.4126	15.7532	15.25	14.0599	29.2703	29.8526	22.8699	37.4505	33.029	31.9811	31.133	30.1577	16.5442	21.2067	27.286	28.0246	18.8582	19.9068	19.1357	20.5894	21.2918	14.5738	13.0368	6.72621
NCU01019	30.735	31.2867	29.8683	27.3018	23.9337	27.4349	24.1849	19.123	28.0752	26.4828	32.9803	33.9296	36.4833	31.9742	35.3486	32.8655	20.6771	33.5673	35.0371	38.6215	25.4683	21.5387	25.5623	29.7818	29.6048	29.5271	23.7316	21.6199
NCU01021	72.8092	65.7691	73.6563	135.642	208.788	230.998	124.705	53.394	60.0795	64.4924	114.784	76.0504	80.1439	79.4348	83.6992	86.6925	62.6422	128.387	138.705	62.2523	48.5644	74.629	94.4695	91.4458	95.341	134.826	83.0829	79.1282
NCU01022	1.23136	1.66641	1.36027	7.7301	23.1391	23.0425	6.0105	0.824773	1.02993	1.12303	7.91926	0.789205	0.895709	0.716347	1.17806	0.879509	0.913424	6.33286	7.1607	2.18811	1.97846	1.88292	4.27891	3.56218	2.95364	6.98221	2.70967	2.40216
NCU01023	26.1922	29.4377	23.1144	72.3947	85.2551	86.88	43.2363	20.0434	26.5973	27.0916	40.579	25.473	29.4415	25.2479	25.8496	25.9029	23.6098	49.3996	47.6932	31.532	33.2105	37.3002	45.6002	47.5533	41.365	44.4612	36.5805	29.4264
NCU01024	38.4816	37.9853	38.6879	79.039	37.3076	35.4666	42.4287	29.9667	31.0158	31.2931	44.5834	31.2587	28.5348	30.0915	34.4071	33.0503	39.482	34.1412	33.7559	32.7187	9.45965	23.5936	26.8598	31.4868	32.3307	46.8159	71.701	81.5195
NCU01025	4.19399e-12	0.0279569	1.7091e-12	0	0	0	9.82136e-11	0	8.07647e-14	0	0	0.119188	8.01912e-12	0	0	0	0	3.39707e-13	0	0	0	3.43341e-09	0.0553707	8.76599e-13	0.0509499	0	0	0
NCU01026	22.196	14.6378	22.4581	8.81077	5.56046	5.02753	8.74376	10.6646	24.8278	25.4416	15.747	20.7406	19.2753	18.442	22.4467	21.9194	6.4547	16.3598	19.5169	19.6379	11.6284	9.82834	11.1276	9.41044	12.0551	5.45229	3.94483	7.19217
NCU01027	1.80185	1.6674	1.89389	0	0.0323375	0.100626	0.122469	0.989275	1.21127	0.937614	0.240071	1.31276	1.26801	1.21012	2.63896	1.37604	0.724514	0.387666	0.259181	1.26041	1.09483	0.215261	0.751886	0.42815	0.56825	0	0	0.091048
NCU01032	19.1607	20.7186	15.3444	4.07852	5.86818	4.93941	5.40983	10.1943	29.4344	29.6999	23.1402	19.3067	20.626	18.2886	22.5038	21.5922	19.9705	20.7627	23.4597	27.8347	19.2289	15.3277	18.0011	24.4189	21.2282	13.5611	14.8812	11.6122
NCU01033	1.47485	3.91053	2.08512	0.0245844	0.0506577	0.119745	0.117877	0.619697	3.99659	3.84374	0.40682	1.13925	0.953757	1.133	1.95826	1.57366	1.92053	0.338661	0.330346	0.581642	0.340363	0.580748	0.4049	0.686382	0.923168	0	0.176039	0.147706
NCU01034	1.00463	0.403399	0.401797	0	0.32424	0.231103	0.420409	0.424987	0.321175	0.372778	0.122086	0.216863	0.300243	0.0719001	0.469294	0.149059	0.116761	0.262495	0.497302	0.43837	0.763694	0.289626	0.34846	0.203281	0.318577	0.693548	1.16343	2.51073
NCU01036	91.9902	104.087	92.7761	39.282	35.9854	40.9068	74.3412	82.258	97.9327	89.1047	68.907	131.436	116.04	131.693	98.0881	87.8189	100.151	77.1534	81.7687	151.713	87.1167	68.5751	61.212	87.4559	86.3374	91.6397	100.776	95.84
NCU01038	0.105781	0.244663	0.247332	0.138519	0.0882579	0	0.398155	0.184233	0.302506	0.281899	0.109493	0.0818711	0.420964	0.0167368	0.0923267	0.194664	0.108513	0.111006	0	0	0.0965295	0.299492	0.209111	0.605552	0.577106	0.473553	1.3487	1.15125
NCU01039	19.3172	37.7202	26.9472	7.09902	5.13804	4.49353	7.68527	22.6141	32.1912	28.2516	22.3605	22.9119	15.0806	13.709	22.8001	21.0011	18.0368	9.5108	9.71768	17.5195	17.8159	15.9656	14.5645	9.48534	12.5491	9.83458	11.4437	11.9197
NCU01041	15.5956	18.9368	15.067	13.0872	7.26731	6.63985	10.5044	11.8284	12.81	11.907	11.5067	14.1989	13.3389	13.6157	19.9632	18.2701	26.9167	9.35226	8.21477	7.9544	11.2144	8.2124	9.11162	9.30283	9.01008	7.91207	15.4389	11.0467
NCU01042	0.659899	0.579164	0.602369	0	0.0439753	0.0742833	0.017893	0.39742	0.78761	0.657684	0.580756	0.371579	0.300074	0.3659	0.167638	0.386965	0.148767	0.418389	0.324481	0.0720973	0.17463	0.410259	0.461462	0.567505	0.38835	0.380429	0.484097	0.35971
NCU01043	0	0	0	0	0	0	0	0	0	0	0	0	0	0	0	0	0	0	0	0	0	0	0.0153375	0	0	0	0	0
NCU01044	22.8563	24.5719	29.7313	7.22362	5.50773	6.13679	10.4818	21.1128	26.6305	26.0344	13.1435	34.6831	31.2625	31.9625	35.0749	31.9964	28.1751	12.5228	13.3734	27.2348	14.8967	15.7257	14.5906	14.9128	17.6205	14.5841	14.0448	15.3944
NCU01045	62.3058	135.82	155.917	19.5443	20.9312	22.5559	57.5345	98.6851	126.079	113.931	143.44	489.179	260.06	287.23	220.946	222.088	186.593	296.555	409.953	273.471	1461.03	1303.57	844.545	597.249	615.733	78.8163	56.2419	36.8518
NCU01047	13.6099	12.1166	13.5848	15.5703	9.23371	11.0307	12.0013	7.49968	14.5388	12.3125	9.67128	18.7634	17.1934	17.2246	18.7851	17.3904	12.2572	7.28199	7.59891	16.2416	8.26695	7.52336	7.94316	9.69288	10.3666	10.9608	11.8171	12.0646
NCU01048	2.44422	1.83928	2.07263	0.163876	0.0878119	0.0812777	0.116675	1.04845	1.55852	1.17257	0.292618	2.26289	2.82994	2.74039	2.05667	1.57372	2.168	0.288282	0.275461	1.31032	0.391476	0.69106	0.201716	0.304728	0.49731	0.175858	0.226648	0.281194
NCU01049	0.0283673	0.067898	0.033195	0	0.0265685	0.0320097	0.0348445	17.2995	1.57699	2.65248	0	0	0.0824037	0.0966964	0	0.0407907	0	1.15506	0.917387	0.474606	0.0844957	0.0444187	0.0120889	0	0.0167996	0	0.0702676	0
NCU01050	0.272441	0.562549	0.586624	0	1.70116	0.138192	5.53449	6931.7	3562.87	4384.95	1.41976	0.788861	9.24176	4.88573	2.61806	2.10373	0.631348	4330.05	5007.34	1363.37	0.101346	0.310052	0.0388468	0	0.148729	0.731807	0.211058	0.0793453
NCU01051	17.0938	17.5352	17.6206	0.324628	0.624711	0.969054	2.15256	8.13602	14.6596	12.844	2.95279	19.398	19.7785	20.5508	15.8568	13.7476	6.34555	3.0085	2.8543	9.29027	6.37601	5.85744	3.59897	3.81251	5.99074	0.626836	0.388326	0.275917
NCU01052	14.9629	14.1429	17.8446	1.34343	1.22755	1.01981	3.0864	17.2498	21.8732	23.4072	6.39926	20.1258	17.292	19.8841	20.229	16.6647	7.87014	13.2389	15.426	9.24764	7.50772	6.98543	5.81856	6.0971	6.61542	2.26761	0.567865	0.693478
NCU01053	26.781	28.4753	35.8888	7.6897	7.23941	6.41618	7.99981	12.493	27.7951	26.4369	12.6565	31.3225	28.0716	29.6529	32.6407	29.5297	15.691	7.33807	7.73335	29.0393	15.638	12.7575	13.3832	10.8361	13.9956	3.07266	2.20543	2.78824
NCU01054	1.46533	0.995337	1.63006	0	0	0.0275974	0.019691	0.1773	1.14253	1.17404	0.553839	1.3128	1.27079	0.874014	0.948426	1.11727	0.0547589	0.848148	0.357498	1.07406	0.219877	0.431557	0.20863	0.333802	0.249671	0	0	0
NCU01055	11.9639	11.3398	12.8232	1.58936	1.56139	1.64938	3.46456	7.3671	10.1723	9.2341	16.5996	10.0631	9.44679	10.1866	14.1527	13.8002	8.71859	6.64622	5.62767	8.25497	4.94124	4.7176	2.78519	4.8885	4.90731	3.64729	4.02271	3.68519
NCU01056	0.726181	20.3703	2.46292	0.367894	0.525108	0.539501	9.45468	9.57051	2.76062	1.19978	0.201861	7.16378	4.14616	3.80085	3.96448	3.40375	2.49945	7.5968	6.46389	6.53417	57.0485	41.6328	34.886	24.5783	22.7139	0.906122	5.42522	2.53621
NCU01057	3.12958	6.361	4.83992	0.978668	0.371809	0.284509	0.338176	19.8442	2.90118	2.55906	4.07592	2.0029	3.51954	2.72034	3.21623	2.60776	2.39048	7.31901	4.72199	5.22003	2.57925	2.21692	1.37938	2.06235	1.89833	0	0.149592	0.237331
NCU01058	2.53013	2.25176	2.37342	0.688662	0.732662	0.652832	1.59384	3.9559	15.9201	14.9937	0.54391	3.96425	4.5961	4.29625	2.8698	2.91177	1.56625	2.90355	2.55241	25.0971	1.00842	0.908943	0.825016	2.01015	1.5603	0.354754	0.436142	0.552422
NCU01059	7.02215	4.83089	7.71735	5.38043	3.39789	3.53204	9.38062	15.358	40.2636	43.5847	5.62674	9.16231	8.20205	8.89728	8.12033	7.11584	4.07108	24.7215	25.2995	66.3531	4.36248	3.35254	4.02409	6.99131	5.97946	3.52138	2.25668	2.13042
NCU01060	7.34272	11.4735	18.6648	5.31563	2.29757	1.20226	9.19254	3.46028	7.32859	8.47733	7.68204	5.62987	5.94673	4.37199	3.53314	4.26923	3.05821	4.73778	4.06414	8.08167	7.15007	3.87215	2.85108	2.68233	3.08111	6.46463	12.6353	10.5389
NCU01061	37.2732	9.15643	26.6048	3.35564	4.59797	5.19852	1.79319	1.78051	5.43881	7.37418	1.58148	1.16355	1.45103	0.648885	0.537655	0.575359	0.354262	1.56779	1.5408	0.787087	37.657	23.6269	19.2183	23.6455	22.4711	1.03629	1.45774	1.09396
NCU01063	61.5618	52.8101	37.5339	2.84266	2.42222	1.79797	20.4012	39.9032	8.2892	7.93011	6.97356	92.624	75.4075	85.5313	25.1383	26.4566	43.2484	9.98387	9.60586	29.1328	19.5338	16.7728	13.8263	8.4095	9.56162	30.27	81.4179	34.8958
NCU01064	266.501	307.819	409.002	2.25823	4.76777	2.54401	41.0655	28.9269	180.082	173.541	74.8788	205.285	198.838	195.779	324.739	321.924	488.554	47.5837	47.7817	102.612	59.9729	50.9684	23.9247	43.7597	55.1258	22.3762	72.6898	33.4596
NCU01065	12.285	17.4358	12.6362	82.3606	84.4078	74.6953	21.8075	6.50863	10.1885	10.0386	42.4704	20.1354	13.4598	15.2952	10.9728	9.8097	7.32724	8.94854	7.47115	8.32524	4.6885	4.40983	3.10071	3.91061	4.60679	157.144	58.7307	88.3319
NCU01066	3.01184	3.14895	3.94343	76.5132	46.0926	50.474	11.6085	2.76764	3.73838	3.1916	5.0394	3.57495	3.21843	2.96488	3.75	3.92492	2.13484	1.4863	1.37603	2.72003	1.59518	1.66223	3.24462	10.9704	8.63185	59.8759	65.3329	45.8269
NCU01067	15.4469	15.6554	10.4583	16.1673	15.3766	15.1787	12.4295	7.43233	9.93614	7.88516	12.2273	12.0445	13.3389	12.4977	18.4012	17.2192	15.3601	5.29253	4.06025	10.8495	8.83706	8.3941	8.05525	10.1602	7.89176	15.4617	13.5406	13.2894
NCU01068	55.3255	90.5779	46.5133	13.0642	12.4562	10.6861	44.0697	184.184	116.662	120.795	130.62	75.2601	53.0732	64.3853	33.9839	33.1418	37.5615	195.336	211.802	118.369	119.809	101.765	77.7726	58.4687	65.7442	112.344	91.854	103.795
NCU01069	54.3231	66.7185	43.4108	38.4896	30.6885	26.9891	38.8117	30.0244	39.8475	35.7872	37.1016	40.7762	39.7154	37.6952	60.0738	54.6398	57.4409	17.6183	15.643	48.671	37.427	26.029	25.8371	30.1997	26.4218	30.9597	45.3179	41.2751
NCU01070	10.5059	11.9912	10.0072	11.6437	14.9798	13.0127	10.4445	5.26281	7.79785	7.293	5.00444	8.3063	6.73759	6.96556	8.11135	8.59012	6.34678	2.87008	1.65387	5.774	5.43049	4.10772	5.12287	6.13211	4.35875	10.5147	13.533	14.4066
NCU01071	0.139141	0.0630598	0.105416	0	0	0	0.0711268	0.0870346	0.0208475	0.0219083	0.0951212	0.0374617	0	0.0300016	0	0	0.0490133	0	0.0634512	0.0580661	0	0	0.0179349	0.0603707	0.0250396	0	0	0
NCU01072	28.9545	47.9674	44.3526	4.05152	3.91282	2.97338	10.4053	38.8896	30.0114	31.0927	31.871	37.6592	33.2539	36.6134	34.74	30.9213	25.8007	20.6678	19.9509	31.5076	30.6858	20.4014	16.7603	16.767	18.5317	10.5614	8.92953	7.11646
NCU01073	6.9696	5.80722	8.12907	1.9487	3.13382	2.85518	1.68965	1.28189	4.84236	4.72676	2.77484	5.90209	4.24346	3.70731	4.09818	4.02753	1.42046	2.04594	2.0521	6.67934	2.28684	1.63617	1.65151	2.21115	1.62553	2.18664	1.54408	1.79064
NCU01074	16.7987	16.9967	24.4258	0.522129	0.826667	0.412212	3.83188	13.3362	18.3024	19.6437	12.5272	20.9461	17.8336	20.2941	16.8281	14.6435	7.20195	3.30917	3.44788	16.4565	16.3777	10.6415	12.177	7.74098	9.62305	0.759403	0.623407	0.68227
NCU01075	0	0.0144861	0.0217598	0	0	0	0	0.36549	0.227293	0.507097	0	0	0.0258615	0.0247309	0	0	0	0.0712234	0.0506723	0.158243	0	0	0	0	0	0.163914	0	0
NCU01076	1.05934	1.30071	1.31751	0	0	0	0.101377	259.661	88.5844	123.887	1.02332	0.690191	1.15038	0.859103	2.30994	2.50758	2.18383	99.1283	113.318	60.4304	1.87477	2.21984	1.12837	0.633045	1.10104	0	0	0.195521
NCU01077	1.90717	2.15954	2.58073	0.61387	0.452179	0.0569668	1.0305	8.83559	4.69164	5.75745	0.19601	2.90997	2.62882	2.09468	1.71555	2.07404	1.71978	1.99957	2.77197	2.48148	2.81762	3.41909	1.87757	1.12454	1.21286	0.250129	1.52796	1.2565
NCU01078	7.06785	7.27119	8.278	0.838656	0.479955	0.194846	1.54056	5.72107	5.43967	5.64728	2.22994	6.47098	5.44706	5.36822	5.21209	5.20038	4.37047	2.69461	2.6123	5.93408	3.43981	2.64453	2.49572	2.53249	2.94362	1.97321	3.18744	2.88426
NCU01079	0.603844	0.212251	0.515547	0.472688	0.109722	0	0.188806	0	0.104705	0.450337	0	0	0.182745	0.258264	0	0.182926	0.280082	0.0851897	0.176682	0.272754	0.0257969	0.0526099	0.151857	0	0.0916929	0	0.318607	0.517338
NCU01080	17.9256	26.3696	18.8221	37.1408	11.691	13.7035	49.8496	29.3	19.4614	14.7431	11.7131	19.54	19.9351	17.38	27.002	37.7308	59.7551	12.6711	7.49682	9.62874	5.87979	17.7791	10.7123	24.2244	22.7023	37.3862	90.6358	81.4976
NCU01081	12.74	9.21488	10.0685	3.27115	3.89083	3.68886	5.0175	4.98609	8.95216	8.28512	7.21288	6.14999	5.50623	5.48309	6.48301	6.53942	4.38716	4.6159	4.82724	5.71862	6.73537	5.76138	6.68643	6.08672	5.77308	6.08819	4.40733	5.41043
NCU01082	4.95499	5.2741	6.21307	5.55627	9.40694	10.905	10.0105	5.38271	5.93993	6.02467	8.9329	6.77775	6.39745	7.57981	4.9519	4.80357	2.92891	11.4588	14.3794	5.53893	6.65965	7.36156	6.5628	6.96358	7.3391	14.7453	5.1571	4.95774
NCU01083	11.2449	10.2426	15.7908	55.0147	79.1303	86.0675	43.1569	16.8424	14.1914	16.6762	52.6883	14.0554	15.515	14.3488	12.553	12.011	6.68561	63.7061	64.7432	16.0454	32.5141	26.9773	35.8058	32.4246	32.644	39.8002	18.9432	11.4985
NCU01084	13.8186	12.5055	14.7965	9.68026	20.9657	17.2645	11.0505	3.29551	10.1375	9.01851	16.9871	11.3453	9.12399	9.18779	9.1007	9.11141	3.22714	7.70187	7.42787	11.3424	9.94912	5.99583	7.49089	7.12824	6.14883	10.3244	12.6936	4.44677
NCU01085	8.11181	10.4118	8.14499	13.1718	7.80115	8.12592	11.4399	4.30115	7.46487	6.29335	9.31793	12.4964	10.1665	11.1364	8.76951	7.45505	6.13715	6.16964	7.13925	9.58499	12.5043	8.39373	9.73241	14.8232	12.6787	13.5566	13.9425	11.1926
NCU01086	19.5496	9.44833	18.3	4.85207	3.86291	4.55417	4.09592	5.0446	9.9989	8.98577	9.48371	14.0664	12.6071	15.6287	17.7785	17.5144	11.162	1.7643	2.1176	4.3123	5.33732	9.13645	7.29866	7.51348	7.82315	3.72289	2.71374	1.70938
NCU01087	0.0514163	0.0288027	0.179475	0	0	0	0	0	0.0694824	0	0	0.0393312	0	0	0.0673513	0.0335316	0.0520555	0	0	0.0569375	0	0	0	0	0	0	0	0
NCU01088	9.58089	9.08727	12.3848	1.99043	0.482356	0.0456402	2.53453	6.55484	3.05302	1.19901	0.466994	5.39507	7.50156	4.72153	20.3223	23.9133	91.4794	3.01497	0.178342	3.333	0.980063	2.66188	1.70741	5.35913	5.14763	5.00362	32.8438	33.7598
NCU01089	14.7275	15.9862	31.8105	3.48988	4.19684	3.46725	3.93961	7.08005	9.31892	10.1411	6.42079	15.133	13.2035	14.0674	13.3702	13.9926	6.94251	5.67126	6.5201	12.1344	5.48051	4.75228	5.46097	5.53692	7.07034	2.45495	2.67146	3.17089
NCU01090	0.0213418	0.00446284	0.00436627	0	0	0.0123988	0.0173961	0	0.0276205	0.00984621	0	0	0	0	0	0	0	0	0	0.0162094	0.04689	0	0.00431393	0	0.00386552	0	0	0
NCU01091	0	0.00830204	0.0162306	0	0.00953162	0	0	0	0	0.0284277	0	0	0	0	0	0	0	0.0131359	0	0	0	0	0	0	0.0115414	0	0	0.0349674
NCU01092	41.4554	67.8699	74.6866	0.81514	0.43754	0.260794	5.45008	37.8001	40.6565	40.2155	16.2052	81.7338	61.8093	75.4557	93.0042	107.763	90.0223	20.6845	20.8531	39.0812	30.447	30.3558	23.5431	21.3471	27.9154	2.98923	2.86448	1.70655
NCU01093	0.0485902	0.213923	0.133672	0	0	0	0.0256822	0.175453	0.0149659	0.110962	0.212134	0.145101	0.0256692	0.0469319	0.539629	0.271116	0.228337	0.0226316	0	0.298418	0.0588732	0.035946	0.0652001	0.110434	0.132825	0	0.19074	0.0504927
NCU01094	12.2136	9.82074	12.1146	0.743676	0.520877	0.585026	2.33643	11.0309	9.77581	8.76739	5.34936	12.7198	14.0907	14.0669	15.5253	15.6788	7.73606	3.68969	3.63364	9.48871	7.50427	7.15889	7.02664	7.54098	8.71704	0.124346	0	0.333419
NCU01095	1.5038	1.53019	1.15295	2.15955	0.768537	0.759359	0.51935	0.0559478	0.995569	1.00714	0.964101	1.0655	0.743309	0.329413	0.98918	0.868905	0.474842	0.399982	0.333769	1.0449	0.923588	0.824147	1.7079	0.597357	0.793334	0.269198	0.391512	0.865888
NCU01096	0.129585	0.757964	0.687008	0.368653	0	0.146875	0.399171	0.400697	0.456358	0.474962	0.472783	0.871998	0.940497	0.849795	1.6426	0.91258	0.231404	0.28052	0	0.491432	0	0.307503	0.168279	0	0.456508	0	0.551459	0
NCU01097	15.4261	25.0956	17.0445	18.9951	14.8989	14.6815	28.7241	47.0182	21.7144	21.3319	20.9939	25.2453	23.4186	25.4181	26.1694	23.8498	18.7182	50.2734	53.5896	44.6612	27.8022	24.7005	22.6627	19.9908	21.7408	9.168	10.4996	10.2917
NCU01098	5.63575	3.97215	5.57953	1.54881	3.40623	3.31789	4.49886	5.30999	4.46343	3.7024	2.35907	4.02115	4.40353	3.78628	5.75296	5.92405	2.95791	1.73786	1.14844	3.71494	1.682	2.32168	2.79654	2.3023	2.93984	0.951927	1.0996	0.904063
NCU01099	0.278895	0.166848	0.235948	0	0.0176535	0.0412109	0.0070836	0.0338683	0.129078	0.144436	0.0767369	0.126855	0.125168	0.217472	0.183023	0.170507	0	0.102804	0.0487338	0.669987	0.054403	0.0364025	0.0583531	0.0644695	0.0701889	0	0	0
NCU01100	55.3894	45.9071	56.9355	31.6313	23.1518	21.9526	26.2297	19.1123	41.9576	40.1921	29.9397	44.1244	41.6345	39.8123	44.703	46.0009	26.3668	14.0731	12.7603	24.9093	31.5206	25.9159	30.1485	26.8608	28.5269	16.3473	14.4694	13.9522
NCU01101	69.4063	63.3655	70.0069	47.7239	51.5505	46.7608	38.0022	38.5726	65.8098	60.7922	63.3966	64.1602	55.3456	51.3041	72.2645	65.414	40.6318	31.1404	36.0192	54.0605	44.2816	37.7135	46.6096	37.0012	35.9169	32.7346	26.9197	27.9273
NCU01102	19.383	18.7486	19.5611	152.296	107.151	110.87	44.6909	20.5162	20.6514	19.8609	42.079	15.4423	18.2331	16.0009	17.9946	17.8467	11.5055	44.5663	51.6515	21.2673	28.5863	28.353	32.9553	35.5877	30.9005	40.7263	26.5212	37.5722
NCU01103	0.422853	0.538417	0.835913	0.740496	1.12754	0.844698	1.47168	0.541058	0.483698	0.636649	0.954831	0.947042	0.649473	0.825475	1.32502	1.03746	0.772398	0.700738	0.992423	0.463616	0.306779	0.20335	0.619386	0.468615	0.310124	0	0	0.0896111
NCU01104	4.20127	3.96677	2.77797	9.91485	17.8797	17.5043	9.88274	3.57257	4.54813	5.23157	9.34757	3.13815	3.78822	3.47395	4.80063	4.3794	2.27905	7.99533	7.71095	5.6567	6.71682	6.55208	5.99609	6.51914	5.27456	9.54974	4.05584	4.58203
NCU01105	0.659512	0.693784	0.676447	0.358711	0.471874	0.436273	0.372512	0.532457	0.746078	0.725131	0.741413	0.664355	0.752184	0.658187	0.756058	0.628575	0.298275	0.377557	0.221818	0.764008	0.22447	0.314066	0.290586	0.234389	0.346907	0.497834	0.218381	0.266921
NCU01106	8.6155	9.28471	17.3055	0.386521	0.68718	0.583947	1.03113	1.37007	3.68256	3.73769	2.84137	5.10074	5.29859	4.06396	4.36274	4.17016	2.6005	0.531785	0.577417	2.21512	1.32581	1.33324	1.02669	0.834565	0.955258	0.697137	0.996865	1.21789
NCU01107	267.726	389.072	620.819	6.01072	4.13743	0.96021	69.9299	82.9549	217.91	210.987	236.648	327.675	277.491	331.822	329.054	341.149	251.44	57.378	62.4675	173.697	169.73	136.865	73.6421	68.1267	88.0127	12.5235	26.9857	18.2726
NCU01108	13.7103	8.19179	11.6149	0.545579	0.294474	0.115563	0.955476	3.14652	8.39664	7.62511	3.39551	11.4829	9.88016	9.69172	8.89915	8.72064	9.19756	2.66144	2.99689	5.81439	5.03268	3.30227	2.23431	2.59875	2.51143	1.16392	1.32964	0.986835
NCU01109	23.1509	10.6263	15.7721	0	0.099531	0.028518	0.21478	1.98056	2.10284	1.72496	0.125489	2.29235	5.55974	2.55624	6.28539	5.61228	4.2104	2.31937	0.868356	4.98555	0.668535	0.925849	0.553338	0.37527	0.514369	0	1.4548	0.419454
NCU01111	0.965873	0.737425	0.891535	0	0.0234576	0.0138282	0.0869769	0.139697	0.241736	0.145149	0.405625	0.744745	0.667229	1.03434	0.863308	0.756775	0.927711	0.083056	0	0.409352	0.194316	0.0555933	0.0601939	0.0539693	0.180694	0.104023	0.0664619	0.112732
NCU01112	7.62447	14.2541	18.4448	0.139462	0.143771	0.0373437	2.23421	0.955699	4.57991	4.34526	7.86962	11.5822	9.42494	11.9871	9.11069	6.95426	6.30366	1.70818	1.16815	7.24832	5.21049	2.8423	1.8107	2.22352	2.8497	0	1.79367	0.447517
NCU01113	0.584088	0.573686	0.856261	0	0.0964958	0	0.182411	0.111211	0.468297	0.399108	0.339692	0.869139	0.699765	0.750549	0.703593	0.992615	0.306051	0.177279	0.301525	0.55078	0.661029	0.180239	0.408357	0.0607168	0.245003	0.143433	0.0909928	0.049223
NCU01114	8.21267	9.4451	10.8418	9.47687	10.678	11.1756	5.87497	4.87434	7.7651	7.91658	13.3304	8.90201	7.5921	7.50809	9.80858	9.23206	3.20777	9.24001	10.248	12.2596	5.84482	5.123	5.95617	7.26055	6.38463	5.15416	2.82905	4.79656
NCU01115	1.03808	1.74093	1.0521	10.6496	31.7024	31.5628	9.21465	2.23362	0.93706	0.9427	9.7647	1.25306	1.68363	1.22267	1.16769	1.43854	1.40619	11.0509	13.2497	2.17528	5.02552	4.37327	7.34061	5.84319	4.38575	15.0391	7.06106	7.23408
NCU01116	7.63687	8.63622	4.99914	14.175	11.1324	11.9988	11.1959	3.87237	5.18445	5.47054	11.4252	5.09662	4.64961	4.85315	5.30492	5.14805	4.29652	8.16272	6.88023	4.24777	9.56181	9.00461	7.67003	9.97712	7.66152	14.9853	16.6235	14.1118
NCU01118	27.9308	23.427	32.2418	22.0914	15.5282	13.3703	15.0784	11.5072	23.9209	22.6537	20.1762	18.0557	17.6891	18.4856	23.2311	19.9227	10.5605	16.2621	16.0828	12.4461	21.7171	13.5364	17.7501	14.0258	13.919	9.10276	5.86167	7.66335
NCU01119	33.4593	24.6085	34.3795	34.2434	21.8737	19.862	25.1415	13.2971	17.3887	16.354	25.3975	27.6011	21.8206	23.3209	19.6341	20.1339	13.4291	14.5252	15.3151	14.4385	29.3793	19.1314	22.4168	22.1065	22.2915	20.8323	17.0168	22.5132
NCU01120	1.5981	2.13369	1.98942	0.134857	0.0759506	0.0711476	0.30164	0.96016	0.971999	1.00274	1.46028	2.83469	1.69183	1.68125	1.86841	1.56188	1.20511	0.392591	0.235826	1.11359	2.33141	1.93721	1.92939	1.42732	1.43367	0.152758	0	0.0659147
NCU01121	13.8406	14.0552	18.4819	24.1987	74.7976	68.0134	21.5933	9.5296	8.60416	9.97108	32.4419	10.0885	9.98112	8.86747	8.96623	9.43353	6.20902	25.9877	26.7128	10.4586	17.3946	17.0777	20.9409	19.3039	16.5671	17.7408	7.34361	9.55512
NCU01122	21.8103	19.3808	33.5705	5.6253	5.8082	5.68298	7.6221	10.9878	21.7158	20.4159	15.3379	38.0808	31.1176	31.9057	25.1827	24.0378	9.07344	13.7222	14.7499	29.6866	16.0613	14.5768	14.6086	15.9661	17.6479	4.77008	3.09456	2.87674
NCU01123	44.3743	35.7884	55.4546	10.9242	9.10493	9.82081	17.0197	21.6239	38.7539	37.7049	35.6096	70.9521	58.8097	68.1093	48.0264	42.7974	17.6971	25.209	25.8764	41.6303	48.3093	40.4702	43.8034	49.1034	47.3395	8.51178	4.08436	4.4098
NCU01124	10.1332	13.3424	13.9364	3.95969	3.42664	4.40781	8.08679	7.18409	4.39676	4.01562	10.1695	9.32201	6.87348	6.94741	8.06355	6.29135	15.8906	2.69015	1.08783	4.92547	5.54334	5.71277	5.99081	6.16576	5.90942	4.80087	13.7314	8.42072
NCU01127	15.403	21.425	20.4957	2.08413	1.27606	1.58751	9.78231	3.97186	9.37843	7.65939	17.268	17.6265	12.8426	12.5997	13.5788	12.9268	25.3366	2.77243	2.17631	10.0022	14.3228	11.5972	8.47189	8.21181	8.20997	5.46879	12.7879	9.61904
NCU01132	72.5563	31.4194	40.1893	0.126181	0.223886	0.19415	1.02919	17.0477	31.5891	27.6645	171.783	178.747	152.541	120.412	57.6485	55.5485	46.9871	2.90817	2.38513	17.0594	209.741	208.694	399.501	266.322	233.932	0.176863	0.936771	0.658271
NCU01134	0.255877	0.177419	0.222436	0.0437875	0	0.0400232	0.0291519	0.0459652	0.237338	0.108387	0.207551	0.249585	0.297372	0.219155	0.110769	0.0890149	0.219673	0.0474649	0.104718	0.137622	0.176158	0.168641	0.177682	0.210087	0.136808	0	0	0.0750165
NCU01135	10.4169	7.38084	13.5462	0.657017	0.339745	0.308146	0.852792	2.80077	6.90814	7.07416	2.56177	12.0999	8.94708	8.4942	10.9466	9.52909	3.34548	0.97546	0.858093	12.1082	1.87122	1.233	1.64053	1.32655	1.33288	0.914916	0.792767	1.62169
NCU01136	6.22621	5.64322	5.00942	10.4273	11.2637	10.0502	16.009	10.6375	14.7646	16.0936	30.2036	14.6462	8.51846	10.4786	4.04016	4.92738	4.33024	13.2606	15.5249	9.81159	51.9851	53.8439	62.5474	64.0214	55.6305	15.368	14.4101	10.1422
NCU01138	35.1702	26.6624	41.1564	0.549108	0.44117	0.337375	2.99535	31.4982	30.8262	31.6748	29.8265	41.4925	45.4097	45.1425	33.5173	33.1924	14.0235	5.8466	4.75214	23.2091	18.4618	22.379	23.8044	14.437	23.1514	1.11257	2.34829	1.51791
NCU01140	183.809	150.936	232.128	2.94606	2.13835	1.68797	38.3347	179.892	220.912	210.888	202.429	186.392	183.63	170.592	181.318	172.874	115.734	95.06	108.949	138.667	280.674	240.573	201.693	158.064	189.083	7.32583	11.4514	8.34091
NCU01141	8.94484	11.9025	6.39037	18.2531	16.5489	17.0603	8.92885	4.1084	5.92859	4.98065	8.92208	8.15497	10.8238	8.32012	10.665	10.6117	9.15084	7.79869	6.80432	7.80091	7.20107	8.48316	12.3116	10.2207	10.7686	9.0851	5.12906	7.09572
NCU01142	326.402	289.06	321.48	224.065	173.27	146.151	207.203	187.338	286.723	296.742	262.962	217.657	243.309	234.362	233.924	227.204	206.751	202.173	217.206	260.558	293.353	292.012	261.596	254.505	259.035	141.406	130.481	129.538
NCU01143	16.6059	16.7924	18.3549	14.4111	25.5056	24.3807	17.3514	10.3824	15.9064	15.359	17.4009	20.2642	19.1558	17.1301	16.03	15.9087	9.34092	15.9836	15.698	15.3834	16.8517	14.5115	18.8539	17.1975	18.5022	18.163	10.7044	8.81173
NCU01144	12.6309	10.7992	14.8517	2.62947	1.94354	2.12835	3.8038	6.60185	10.8438	11.3536	7.44658	19.8457	16.4014	15.5826	15.2672	14.8607	7.16315	7.19899	6.87631	14.818	12.7401	10.389	13.3043	12.1661	11.8188	4.30863	3.82355	3.59872
NCU01145	104.906	58.3548	84.2937	46.9639	69.3946	68.1453	49.4878	68.4598	95.936	103.057	122.088	52.3459	47.974	48.6321	47.6694	48.0838	34.2533	107.5	121.162	53.9909	99.8896	81.3727	79.5581	79.4584	70.1087	61.4065	42.8697	39.0008
NCU01146	101.849	138.898	122.796	196.251	116.694	125.347	141.178	203.305	220.291	229.459	195	145.89	149.068	151.837	185.131	172.959	144.622	513.054	546.218	229.398	181.67	156.039	126.795	180.098	171.343	108.495	90.5371	107.622
NCU01147	2.59474	2.70252	3.23447	15.0277	4.83441	4.19269	3.73366	1.84597	3.18526	3.75523	2.50122	3.64487	2.78693	2.61151	1.79861	2.10099	1.02467	2.61634	2.2746	2.80013	10.0841	6.12753	10.0707	7.50139	6.52267	3.456	3.94881	6.79207
NCU01148	4.84615	7.42687	5.70003	3.29037	3.03089	2.21085	3.55768	16.3265	12.1646	14.4134	6.51196	8.36833	7.98071	7.93033	6.8925	5.34874	4.57171	36.1926	42.2719	14.4036	34.3836	23.4174	25.8627	24.5678	18.9508	2.08224	0.831444	1.36787
NCU01149	10.0232	11.6253	12.574	8.28525	6.28629	7.80751	7.35895	7.96188	11.2387	12.0962	13.52	12.7727	10.6658	11.399	15.5851	15.9769	9.29395	12.5876	14.2839	6.96559	9.14755	9.49126	9.98826	9.23142	9.85195	5.81952	2.89246	4.27249
NCU01150	17.6905	21.5071	16.797	18.301	13.1114	14.4876	14.91	9.55931	19.7673	18.4899	19.6949	25.2368	21.4708	19.5461	19.7531	18.9987	18.0984	18.0484	20.5437	22.0273	18.654	15.6413	15.6376	22.8658	20.0092	23.642	22.1048	15.9999
NCU01151	0.372065	0.262837	0.331021	0	0.0222876	0.0265517	0.0414834	0.1387	0.208573	0.234094	0.116763	0.214799	0.201054	0.280098	0.222338	0.205558	0.161813	0.0852177	0.0604069	0.229143	0.0756115	0.0836145	0.0615762	0.0395985	0.0825978	0	0.0223171	0.0612624
NCU01153	1.14189	1.91862	1.08763	0.931562	0.480363	0.137172	0.598598	0.456458	0.649453	0.582577	0	0.427249	0.568093	1.40106	0.382667	0.183234	1.13358	0.481686	0	0.153939	0.048482	0.36467	0.484518	0	0.477685	1.18794	0.730251	0.864753
NCU01154	22.6538	41.965	22.2927	17.1573	12.8742	16.6569	23.5089	25.7216	19.1356	18.5343	46.6911	31.9943	36.9505	34.4541	31.4709	34.7024	43.3867	23.5984	21.6172	26.7096	27.2007	40.6224	38.29	52.0229	50.9181	28.7491	10.2485	6.15274
NCU01156	6.18453	5.21998	6.94118	0.646469	0.796835	0.671413	1.12021	3.17375	3.62353	4.06966	1.8081	9.02785	8.31448	7.25866	11.2005	9.59848	5.33619	1.6874	1.49027	6.1665	2.79614	2.42821	2.57556	3.18726	4.06448	0.845263	0.806242	1.31057
NCU01157	6.11898	7.41802	6.33465	21.0973	44.0684	45.5507	21.6106	3.64748	4.11702	4.09122	15.9055	7.25784	6.2213	7.50502	5.80112	6.14769	7.53476	15.7968	15.3319	6.96694	9.77388	9.08594	11.7663	10.5823	10.0702	35.8716	25.5674	23.8676
NCU01158	5.96642	4.80156	6.16682	2.74943	4.7638	5.34752	9.03451	5.00963	4.8566	4.05462	3.4651	6.08007	6.18433	5.55961	6.34742	6.45298	3.23152	3.12478	2.36506	4.77928	3.40332	4.18302	5.78472	4.19204	4.477	2.16304	2.17351	2.61301
NCU01159	5.49106	4.64833	7.93858	0.31746	0.751848	0.696638	1.58354	1.37451	6.31413	6.41207	2.79262	6.99503	4.18498	4.63131	5.19528	5.16857	1.44068	1.5937	0.807273	8.71971	2.29295	1.5133	1.86421	3.42532	1.84943	1.92276	1.7181	3.49509
NCU01160	54.2313	39.1612	47.5621	100.122	82.8411	86.5713	68.3585	31.6959	47.5214	44.8539	58.5969	27.3961	22.6539	25.6875	29.296	27.3424	25.4371	59.9555	60.7307	39.8043	47.7968	37.6466	48.2837	40.4654	37.0944	75.8185	59.6539	73.3548
NCU01161	27.7558	27.605	26.231	28.4985	17.9356	17.3988	18.65	21.4993	36.3914	35.5675	21.3349	30.0321	25.9049	25.9273	27.4759	26.0014	16.343	39.5152	44.5973	48.3961	18.7801	14.5008	14.9802	17.0563	17.4291	21.0243	20.9173	22.3588
NCU01162	11.1569	10.0241	16.7572	0.281028	0.541297	0.512283	2.04971	2.37327	7.11748	7.46433	1.96388	10.7314	8.00136	8.39107	11.4522	9.83965	16.3463	2.49949	1.4329	7.63963	2.21064	1.86099	1.37644	2.66003	2.38276	5.83401	10.9241	7.75029
NCU01163	27.1296	32.837	30.2976	54.462	136.363	117.008	33.3164	16.5392	19.7812	22.1062	23.4388	19.933	21.0429	18.9203	18.6229	19.9327	14.7579	23.0388	22.7848	14.2418	36.2677	27.8617	29.0641	24.5677	24.1249	16.3275	12.8641	13.2615
NCU01164	43.0781	32.485	38.0228	38.4752	42.0633	43.305	32.1683	17.4737	35.2141	33.8537	35.9757	27.3622	22.9693	25.1306	28.1263	27.1348	17.3339	51.8701	51.1308	29.4935	23.8357	20.1059	24.9052	26.6703	26.5874	34.0039	26.547	25.4499
NCU01165	93.9593	119.887	81.2268	44.3554	49.1218	42.9678	67.3386	53.9923	75.1543	72.1147	53.4935	91.1277	84.4773	85.768	104.299	99.5242	98.4287	54.3692	54.427	119.716	65.138	50.0979	48.6644	72.5246	63.4264	88.3635	112.627	105.723
NCU01166	47.853	78.1347	51.853	40.1013	52.0729	43.5729	68.1856	43.3318	71.0707	67.8686	39.8703	57.1108	54.9038	54.1079	83.7861	75.6354	47.2834	54.6985	54.711	83.3042	61.0849	48.1595	50.3003	58.5012	53.9634	53.3186	54.5663	52.5129
NCU01167	24.5836	21.0785	24.0839	20.5853	15.8358	16.2665	15.9403	9.24176	19.371	19.688	19.3296	17.4328	13.5905	16.3039	17.3579	20.5713	10.5601	27.3794	32.7466	9.99031	14.0024	9.26848	9.94124	10.8124	10.0872	15.2645	14.746	11.3193
NCU01169	157.784	170.605	147.976	178.074	141.394	126.596	166.308	81.8274	119.283	118.683	140.447	139.393	144.139	139.441	136.981	140.761	107.611	88.377	89.1035	87.8314	172.323	143.006	164.806	152.821	138.157	127.833	113.723	113.268
NCU01170	99.8439	105.961	100.781	69.9788	46.703	48.3818	82.1026	72.9536	83.1855	76.0053	54.5377	119.67	126.864	129.832	136.987	134.373	102.297	36.4652	29.7731	99.8375	74.0325	79.3389	75.5146	78.2503	86.0183	58.2295	50.4165	63.9351
NCU01171	11.5092	10.3266	11.9813	9.21516	11.0906	12.0542	10.456	6.91801	12.1645	13.0393	20.9364	6.92882	5.47241	5.66882	5.4978	5.48667	3.86341	48.9006	56.0064	8.28087	10.3526	9.28394	8.90301	11.6095	12.0049	11.003	6.2481	5.55496
NCU01172	22.4486	18.8103	21.7259	13.3742	10.8435	11.5625	12.3145	14.2778	20.3364	19.4185	13.9591	21.5668	21.8192	19.9638	22.7439	21.5677	10.8839	26.4747	26.0623	18.5159	21.7558	17.0922	15.8623	23.2222	21.708	13.4505	14.3973	15.4807
NCU01173	1.05084	1.19164	1.21047	0.0722505	0.0404269	0	0.0508812	0.0700891	0.818312	1.05212	0.345771	0.512882	0.852379	0.86134	0.771246	1.16557	0.494323	0.0777823	0.115085	0.706926	0.264179	0.0870455	0.240133	0.205422	0.226903	0	0.127253	0
NCU01174	22.8209	17.0916	21.7651	12.9729	6.97489	6.92925	9.21664	11.4248	19.0069	17.8383	16.1263	17.8341	13.6146	15.505	14.6622	14.898	8.18066	11.8547	12.8647	13.1068	11.892	9.53003	10.0878	9.14197	10.1941	11.2044	6.85668	9.78872
NCU01175	180.803	203.345	209.522	287.636	220.034	196.223	161.731	171.308	204.008	201.077	217.952	159.309	160.497	140.814	175.77	172.459	136.202	161.143	173.684	144.552	231.053	181.457	198.267	193.493	207.095	230.479	145.186	150.423
NCU01176	13.7056	10.3172	10.2861	5.22421	6.89494	6.84604	11.5384	5.50634	11.3535	10.4811	9.08604	15.5947	11.2859	11.3637	9.29812	8.29834	9.9659	5.43463	4.93446	10.0185	9.17567	6.60928	6.49992	9.04516	7.44224	8.63375	9.19672	8.58664
NCU01177	29.5081	31.7091	32.2706	35.3852	31.7398	33.6688	24.3147	14.9081	28.1268	30.5705	43.4348	33.5535	30.299	28.4325	30.5452	25.8961	18.1008	27.1318	27.2655	23.8416	28.5916	23.5952	24.8128	27.1142	23.9881	11.9382	11.8103	12.4951
NCU01178	30.6163	38.7394	34.5046	25.4382	34.5105	29.9197	30.2478	25.8535	23.6565	22.9287	27.1917	30.054	26.8801	26.6824	31.1589	29.147	32.8355	36.1205	37.2715	33.5027	29.0261	22.3371	23.8341	26.5457	24.6381	33.6014	55.6674	53.2252
NCU01179	23.3512	30.2165	26.0295	125.869	115.032	147.38	78.4204	25.8702	21.8875	23.685	98.4899	22.0711	19.7627	20.4512	24.3463	23.1973	30.3866	98.9271	103.449	26.2739	52.4022	38.7213	52.6063	58.2933	48.6902	91.0629	77.8568	62.7873
NCU01180	8.37111	16.0823	11.0819	8.006	7.31127	7.23862	8.43124	23.4928	6.97549	6.49128	6.06225	8.19224	8.55999	8.71154	15.6307	14.7384	41.8345	6.01826	4.37913	8.59736	4.09582	5.06451	6.31965	6.17106	7.22593	8.55465	14.4212	25.2216
NCU01181	126.331	190.641	167.268	27.5511	13.3724	8.04605	47.6985	78.0459	107.774	97.8263	73.6884	118.98	141.719	127.307	111.947	122.857	156.604	56.2855	43.3444	70.518	127.578	116.299	94.1328	110.581	134.029	17.2621	53.1907	71.0832
NCU01182	23.8134	12.5012	13.8328	3.10877	4.29862	3.53894	8.39507	11.5982	12.64	13.1796	17.3044	12.4916	12.2673	12.9832	11.7531	10.2839	10.2552	10.7428	12.0227	11.9805	13.5788	11.7323	9.82486	8.69298	8.75493	4.49368	3.22711	2.69688
NCU01183	41.9784	34.6562	50.2484	52.6644	62.6121	59.8906	43.7877	26.3105	32.9206	33.5457	45.7799	36.455	36.5909	39.4399	40.4091	38.5468	28.3045	28.0509	31.2836	28.104	43.2987	41.3231	48.8863	35.165	37.5785	21.6562	13.3645	15.3897
NCU01184	10.9239	10.0372	8.8385	9.23697	11.7271	10.8465	8.17497	5.52582	8.66421	10.0307	11.8406	7.8204	6.78133	6.83021	7.43444	6.63139	4.84638	13.23	14.5587	9.51879	8.97838	7.26162	7.90252	8.63079	7.69923	9.02909	6.89801	7.57585
NCU01185	7.86971	5.671	8.45857	10.2206	15.5815	14.8199	11.1247	2.35499	7.21903	7.98685	7.34078	5.53637	4.44884	5.03485	4.24702	4.44126	2.47636	2.91425	4.22448	2.9544	6.18072	5.91442	5.67804	3.83125	4.09941	10.4467	4.06832	4.49651
NCU01186	25.8207	19.2937	20.6545	10.0273	11.615	10.6169	9.03926	11.2113	18.9646	17.8659	15.7434	20.3766	18.7198	19.6	21.6698	20.2826	13.7002	11.3542	11.4978	20.3326	11.9921	9.73557	11.0747	12.4209	12.881	14.6954	13.6565	16.4937
NCU01187	16.8224	19.079	21.7434	16.9419	7.61628	6.24961	10.7432	6.06069	16.0006	14.7697	6.84122	22.5543	19.4464	19.3905	21.95	20.3061	8.94759	5.8756	5.98811	19.3062	6.79986	6.98606	6.87399	7.93804	8.83551	11.2382	9.28232	14.3967
NCU01188	23.2155	21.4609	21.2278	12.1673	11.9412	11.1283	18.5254	10.6602	15.9505	16.0787	14.8532	21.3645	22.0185	21.4474	25.7229	26.4477	18.8295	11.9024	11.7306	17.249	14.4625	10.5282	12.0384	13.3716	12.3529	13.6931	14.7829	9.57055
NCU01189	27.444	20.8378	32.1214	13.3117	10.6232	9.23591	9.996	11.4657	26.0389	23.3741	15.2291	30.9946	28.76	27.7483	26.5561	24.8841	8.2576	7.56025	8.36875	23.5926	21.1526	15.3125	19.0607	15.0833	16.3523	9.39516	8.02435	8.35675
NCU01190	48.8036	37.0094	49.5204	45.7803	36.1201	36.6608	34.8802	25.0537	37.8403	35.4319	42.9066	45.5657	43.2633	45.1807	57.0173	54.9485	32.1816	18.8774	17.3372	28.4648	36.9003	36.84	48.1805	34.2192	38.0716	27.7263	21.9051	26.6655
NCU01191	10.2568	8.35009	10.2119	6.15378	8.08519	5.32541	5.99287	4.8718	9.3279	9.08137	6.47664	11.4113	9.676	10.256	10.0042	10.5599	5.70443	4.83813	4.53297	5.48519	5.25183	5.7398	6.83862	5.26995	6.11839	5.3557	3.84844	4.71462
NCU01192	15.8397	11.6166	13.3646	12.142	16.0217	15.031	11.1229	6.77972	13.9573	13.6977	16.6598	7.98925	5.73635	7.13367	8.25848	8.05257	4.47139	20.9376	21.4651	9.10734	10.3328	8.51951	8.92122	9.09558	9.09348	10.6921	7.65184	5.33939
NCU01193	23.1041	126.113	24.6028	17.7304	17.2349	18.1651	32.3955	68.9144	25.3376	22.5934	20.8952	31.242	23.8402	21.0837	27.2723	23.0121	31.7644	27.5285	12.6261	24.1753	21.4163	15.4787	12.8905	19.7732	18.6079	36.7185	44.2844	28.2485
NCU01195	278.945	240.545	247.506	1367	1574.37	1462.93	1156.46	404.382	388.748	533.45	2026.76	69.5797	39.4914	27.5586	6.10447	6.91166	5.25493	784.76	806.989	54.1821	24.1518	39.8915	25.9683	39.1355	41.6417	2431.47	1756.5	1061.69
NCU01196	6.62767	6.21964	4.74999	5.26055	6.74184	6.71182	5.68641	7.49248	8.38095	9.16349	15.0839	3.90927	2.97466	2.66581	2.80273	2.58931	3.49517	10.4432	11.7032	6.21551	9.05023	10.3332	7.38905	7.99862	7.79021	6.64814	5.48047	3.72705
NCU01197	223.495	231.553	246.506	107.712	85.6231	89.3173	139.249	156.473	221.794	205.277	139.906	320.412	298.321	298.591	264.228	245.537	164.922	187.455	191.856	298.547	137.602	142.772	120.309	154.761	176.732	135.618	107.878	87.4346
NCU01198	9.03342	7.68822	7.52157	7.2581	13.0353	11.5342	6.15767	5.7269	9.54521	9.22455	7.75109	4.97779	4.65516	3.88329	4.16283	4.60392	2.36172	13.0478	13.3905	5.41985	9.79714	6.1215	7.68434	8.88566	6.35468	9.93589	6.82796	5.13279
NCU01199	36.8312	38.8116	32.7588	18.6345	14.4857	13.1753	16.3132	11.1083	23.8712	23.769	16.2109	29.0956	23.9787	26.3341	27.8725	29.0539	23.6982	14.9977	17.6096	22.1679	19.2802	14.6457	14.8439	17.859	15.2657	23.9156	22.9418	23.4376
NCU01200	563.555	616.139	552.787	332.017	285.264	246.775	432.992	681.382	1104.39	1142.37	587.528	564.376	550.156	559.312	663.484	615.178	530.985	741.92	717.852	486.138	1240.64	871.934	707.127	702.88	672.796	311.342	252.271	226.219
NCU01201	31.7099	32.1081	33.7158	41.0227	111.863	87.6263	45.6399	15.4365	19.8648	21.4299	35.4301	17.0615	18.8775	18.0957	21.7298	19.4698	17.0722	39.0603	42.6222	29.2657	25.7687	19.0191	23.617	26.8573	20.0569	36.8168	27.3745	35.1582
NCU01202	154.114	176.951	147.957	69.7094	81.1001	62.3475	76.3768	65.3477	132.005	128.866	89.9824	140.788	118.635	140.767	144.818	132.52	101.207	77.1754	85.2785	152.71	82.636	62.078	63.2161	75.1569	76.1312	68.2997	65.1005	68.3038
NCU01203	6.08274	6.27672	4.63996	11.0495	25.7404	22.2587	4.9185	2.61152	3.25262	3.5814	10.2968	5.29506	4.64915	5.09126	5.22425	4.53144	4.52406	9.89954	14.0951	8.5034	4.26605	2.4279	4.39622	5.37826	3.42995	8.61257	4.01592	6.20132
NCU01204	518.17	406.961	434.118	306.991	303.028	239.057	305.314	221.622	367.908	332.278	339.609	369.301	341.113	376.922	347.044	355.472	289.507	205.991	232.102	248.436	442.489	365.898	344.094	307.626	304.017	286.244	180.227	179.135
NCU01205	31.367	12.1046	18.3485	5.18932	7.80243	6.21436	8.21279	8.00981	15.9689	14.9205	17.9615	14.0787	10.3681	14.1822	15.474	15.1875	5.86539	4.99145	5.58586	8.02634	11.3813	9.62284	11.2055	7.89727	7.84661	8.95923	6.49294	5.6271
NCU01206	12.0821	12.5305	13.9357	12.0574	14.404	15.4455	10.1971	7.35371	13.4543	13.4682	13.3677	7.61095	6.89126	7.10446	8.76566	8.25946	5.29777	19.8867	19.6019	10.5812	10.6621	7.93385	9.78575	12.1585	10.096	14.3571	11.4914	8.43965
NCU01207	286.833	321.591	338.127	205.617	98.4166	96.7032	195.501	209.725	283.595	276.994	238.972	368.933	327.405	363.433	360.108	346.061	290.62	137.975	139.719	292.484	178.516	172.014	168.183	150.444	179.048	135.208	112.678	127.11
NCU01208	34.6954	62.112	40.6134	13.692	14.7702	14.1117	21.642	39.9055	43.3936	38.8912	33.5554	48.9319	48.1185	46.7404	47.972	44.6075	43.8075	31.7275	30.0702	54.836	38.7335	37.3831	32.949	38.0135	43.1587	23.3361	33.4975	36.0804
NCU01209	3.05991	2.11225	2.72491	0.233412	0.39972	0.327399	0.497515	0.673678	2.43812	2.495	1.2883	4.1544	3.93486	4.01123	3.22132	3.39127	1.67268	1.04543	1.44647	3.43329	1.95277	2.12105	1.69275	2.45679	1.6845	0.343955	0.315679	0.360256
NCU01210	1.04371	0.775059	0.798948	0.105543	0.106983	0.113344	0.502476	0.498872	0.618802	0.621894	0.337187	1.2592	1.11974	1.12016	0.787953	0.926733	0.408331	0.38884	0.231271	0.758869	0.616417	0.376642	0.317809	0.309906	0.494069	0.100917	0.659642	0.653077
NCU01211	10.3868	13.4376	9.47518	7.11091	7.89741	9.30137	13.0423	9.75464	10.0096	10.784	12.6052	12.0641	12.5786	10.2735	13.4401	12.2684	10.6671	10.3069	9.4287	12.0951	12.5932	10.4784	7.91446	12.4898	10.0152	16.6079	17.5714	16.4964
NCU01212	5.45825	4.01582	4.53388	0.725518	1.14924	0.532402	2.11124	3.39835	4.15762	3.2542	2.59339	5.73988	5.81516	4.52254	6.33229	6.70063	4.93596	1.50122	2.22164	3.59745	3.71136	2.38965	2.62616	3.89309	3.06057	4.39744	3.11906	3.23805
NCU01213	45.4528	35.7714	52.6728	16.8434	11.1484	9.87953	20.3896	32.9978	42.6967	45.5964	28.6479	41.4705	37.6884	38.7481	42.79	41.8245	40.2665	39.4298	45.1874	37.3573	34.4163	32.9829	25.6763	26.9909	26.8071	21.9854	23.4415	24.7443
NCU01214	2.57354	2.55867	2.37633	0.083811	0.343248	0.308605	1.06374	2.23083	2.87209	3.46144	0.749092	3.72407	3.32509	3.42036	2.74227	2.6769	2.92955	1.42784	1.1204	2.7036	0.992071	1.43714	1.19858	1.37767	1.41751	1.97549	1.74206	2.50067
NCU01215	18.4368	23.5379	20.471	18.885	12.8542	13.1764	11.0837	8.23183	12.0827	11.8993	18.0741	20.3621	18.9013	16.1886	21.7517	22.2222	14.8999	9.28303	7.73865	13.7901	15.4826	14.2076	21.0293	15.8179	16.893	11.057	10.1327	11.8971
NCU01216	50.8535	48.4626	57.2987	20.141	19.0461	17.6928	21.6373	18.8019	26.5998	25.2737	23.5497	40.7064	35.5734	38.9077	39.8513	38.2588	33.1168	20.0875	19.668	34.0256	19.2658	17.375	18.0173	19.6857	17.5079	22.0656	30.263	27.9644
NCU01218	121.345	85.3588	116.371	58.37	62.168	61.1152	53.0862	36.4768	68.7431	69.828	59.9729	93.1234	87.8892	84.8219	72.0943	69.5404	56.6169	36.3855	39.9915	53.349	53.8373	55.4033	54.8216	48.3124	49.344	36.3957	34.8994	29.7864
NCU01219	539.929	459.783	326.344	223.185	213.042	173.005	176.315	138.373	263.309	205.01	180.172	306.474	362.219	283.007	686.937	684.463	548.523	122.718	116.611	209.923	376.357	383.385	604.125	302.391	315.074	73.4526	104.018	79.0364
NCU01220	16.7434	18.0975	13.7338	9.82467	10.9411	11.2156	10.2221	8.83971	13.8181	12.8509	13.856	18.591	18.998	17.2461	19.9239	19.2128	13.9278	19.0256	19.3276	13.4693	15.2411	11.6838	14.4969	18.4905	15.2484	14.2416	15.4303	19.1423
NCU01221	297.808	106.99	124.138	1710.05	3299.88	3129.18	1525.49	340.245	78.4111	87.0614	778.956	181.099	261.605	248.117	211.128	193.831	148.028	810.039	794.66	250.773	786.184	730.888	1094.65	955.845	764.994	1175.24	1123.59	1179.2
NCU01223	8.07081	6.11095	9.87295	3.49246	1.71918	1.41066	4.26057	2.36533	4.06396	4.47369	4.19611	7.2967	6.13257	6.47942	6.97277	7.50263	3.84791	2.08793	1.46299	5.06485	5.07381	3.58358	4.51216	4.46897	3.66507	3.59753	6.96901	7.99358
NCU01224	112.849	105.604	93.448	116.031	81.6514	72.962	93.0008	46.2719	89.9736	80.9367	92.9233	86.757	87.1826	85.2298	106.592	104.582	71.4327	58.6781	57.7867	53.62	94.022	69.0911	77.4694	78.9547	75.7936	62.5529	66.5691	57.2646
NCU01225	60.3289	67.9061	63.2702	32.0414	25.0713	23.5221	39.8684	34.5588	52.621	53.2482	38.4748	57.6225	57.8668	58.6074	72.519	69.2752	53.7334	26.7168	25.8569	69.0234	41.3233	37.4203	36.0461	36.1349	36.1712	24.5159	16.7177	19.6971
NCU01227	111.599	87.9231	95.519	411.198	443.678	485.73	270.625	70.8046	79.5102	76.0139	191.115	88.6615	94.2679	83.8024	98.3224	99.0087	80.8243	93.9848	95.1422	91.2776	129.605	137.061	179.533	146.455	128.044	214.671	178.715	191.965
NCU01229	20.4684	20.474	25.0896	15.007	23.6088	21.9473	14.2665	11.7773	20.9082	20.6573	20.8537	22.0753	22.928	21.9804	20.8563	20.3683	9.79885	16.82	18.632	18.4438	21.108	16.3866	17.851	19.5876	18.3833	19.4028	8.48446	8.66493
NCU01230	190.501	123.818	220.109	2.01102	1.79714	1.71295	10.0838	41.6403	120.06	117.417	49.2919	291.554	302.755	329.753	294.204	281.515	223.583	15.6855	16.0158	191.243	84.943	79.9775	78.659	41.0995	49.5063	1.30276	2.73343	1.44381
NCU01231	284.605	321.006	476.532	0.557696	0.519235	0.354231	2.20277	203.086	271.638	180.281	568.722	587.177	411.222	420.486	293.208	299.571	252.813	148.114	218.872	173.467	451.198	451.701	619.662	493.448	641.954	9.42569	28.0622	20.2828
NCU01233	30.6792	39.604	48.7989	6.55598	2.47171	1.54708	9.42399	20.8259	27.6983	23.7033	113.597	38.7409	34.0455	32.8697	34.6717	36.0949	36.5375	21.8994	27.4661	11.7219	55.4298	44.5053	37.2456	26.7208	29.4334	8.06306	18.6085	16.2993
NCU01234	33.5986	32.6776	34.8141	54.9678	59.1483	58.2448	41.0845	26.4167	31.604	32.1492	59.47	22.9516	20.8906	22.2613	18.9153	19.0228	15.1309	45.0226	52.7658	30.4033	27.9259	23.3223	30.9585	31.3948	30.5691	59.8228	61.4425	70.5296
NCU01235	17.3006	18.821	15.9898	26.1411	31.0489	26.3596	18.7196	14.5621	18.7509	17.6144	28.6163	14.0485	11.8826	12.8322	15.2653	12.986	10.9657	41.3817	44.6947	17.8419	17.0444	13.0191	15.3383	18.0695	15.4307	27.1897	22.1346	28.945
NCU01236	15.8383	6.41767	9.83332	1.59732	1.57045	1.55023	2.11092	4.71518	6.36527	6.86019	7.16523	8.40834	5.55019	6.24218	7.5512	7.02565	3.14974	2.44364	2.69883	5.69436	2.0231	2.91188	3.4116	2.84661	3.15401	2.41676	3.20927	6.49009
NCU01238	11.7528	18.7695	17.5905	15.1687	11.6013	13.2588	15.7632	15.2385	14.3555	12.2962	12.8947	23.5275	20.3548	22.0332	21.7363	18.7963	16.9871	15.9305	13.6323	17.8589	14.6835	13.3355	14.2498	17.5113	17.8866	17.306	21.4829	23.4488
NCU01240	226.577	249.773	234.442	88.0905	59.7367	52.0729	112.314	120.737	121.856	111.234	154.755	264.188	256.486	316.337	300.59	287.034	188.779	74.7116	73.4317	131.044	129.386	127.179	145.297	113.861	129.927	125.529	71.6499	70.378
NCU01241	7.34666	7.49156	6.70838	54.6866	71.8284	71.1134	44.2359	12.167	5.69607	5.88563	46.2435	4.946	5.54807	4.74147	4.19697	4.14772	5.11571	55.3121	51.7425	9.40214	18.9299	12.7359	21.3436	20.9217	16.9536	70.259	60.2171	44.578
NCU01242	22.8986	18.9671	23.6774	6.70055	7.09165	7.09434	8.38761	11.3352	20.2235	19.5909	15.8509	14.8328	14.7166	15.7933	18.5412	18.2826	10.5485	11.9209	12.0707	11.2921	13.5472	10.9196	10.4458	12.3815	11.7555	11.3638	8.82771	8.45697
NCU01243	63.4362	69.4183	73.8448	13.9781	11.1859	11.9878	25.613	38.7104	48.112	46.0336	32.9272	71.8043	71.9439	76.2162	82.2472	73.4467	60.5882	27.576	26.8138	58.6293	31.3947	31.862	30.6554	31.082	35.5942	30.4655	29.5367	30.2258
NCU01245	8.53574	8.66797	10.2058	9.41428	19.5099	16.8414	5.90738	4.32531	6.63913	7.4493	10.9141	9.20964	7.9717	8.27614	9.04933	7.33941	5.27564	9.88363	13.3545	9.65425	5.82079	4.63098	6.40072	5.71646	6.1771	10.5765	5.55355	4.55623
NCU01246	5.10428	4.52308	5.81984	8.07026	7.56688	7.52798	6.61456	3.18457	4.24648	4.60799	10.7304	3.29383	3.15831	3.37005	2.79316	2.07873	1.98699	3.72866	3.89375	2.84306	3.50281	4.16865	4.60221	3.76333	3.00189	3.36873	4.96328	3.79126
NCU01247	24.4988	14.9586	17.9909	22.0077	17.6467	18.9149	17.629	10.8081	18.7728	17.779	20.4405	11.478	9.58242	10.6017	11.3161	11.1047	5.60159	21.8458	20.401	11.1239	14.3792	11.9902	14.6134	16.233	14.6992	23.6187	22.1147	22.9726
NCU01248	12.1719	7.57223	11.2652	4.96667	5.53106	5.85048	3.8232	4.04793	8.51579	8.37546	7.54465	8.03503	7.1412	6.51145	7.82005	7.2218	3.7957	4.93702	5.7128	5.53521	4.98864	3.96459	5.63837	5.48284	5.03898	6.16169	5.32966	5.20944
NCU01249	162.173	170.702	194.1	152.898	159.193	165.777	123.088	97.152	144.313	140.046	172.423	207.77	180.931	193.068	198.993	187.623	117.992	129.557	142.075	210.805	153.078	114.822	144.958	134.901	139.341	118.679	77.941	98.0008
NCU01250	38.4901	47.1801	46.6082	16.8574	10.217	9.7257	13.5231	21.2132	29.2621	29.0691	23.8537	42.6635	39.4685	40.8999	42.816	40.2927	29.8951	16.3622	17.1984	42.7074	25.2763	21.7721	22.9928	25.1945	24.7182	15.7278	12.9764	13.4303
NCU01252	20.1387	13.7784	18.0231	5.75651	6.80813	7.95876	12.0354	12.261	23.0334	23.9604	11.4593	22.3622	22.1912	23.0494	20.9428	22.0702	12.4946	17.8843	21.0463	21.4017	13.7611	12.8018	11.5649	16.512	14.3061	11.2262	12.8015	11.2541
NCU01253	14.2573	14.5611	14.1848	11.9958	9.0696	8.24847	10.4058	8.39177	11.8652	10.644	11.1162	12.6753	10.6974	11.7153	9.46295	10.4559	8.91124	8.78468	8.89322	9.6232	9.67807	9.15251	10.8571	11.1038	12.0857	15.2579	16.6601	18.1444
NCU01254	38.7284	29.2848	32.0097	20.7959	15.4563	15.8044	22.3332	13.4146	25.8718	26.5474	27.2753	41.2438	31.3109	36.3503	27.0579	27.5699	23.9968	20.0826	20.8304	26.4798	17.633	19.84	22.1305	24.081	24.011	27.6571	26.177	22.3322
NCU01255	46.1838	45.2906	37.5984	43.1243	30.8523	35.7987	37.4389	33.1064	41.2632	36.1261	35.0253	53.7023	49.5636	47.2727	51.2584	48.6154	44.2025	32.2218	29.9407	43.2087	25.7008	27.9825	29.6004	34.8377	36.6793	44.9437	49.7861	53.8671
NCU01256	41.6029	37.3679	28.1572	15.0031	14.5599	12.5152	22.3892	25.8356	24.5443	23.098	19.6303	38.5591	33.1277	34.5351	29.7613	28.1823	35.4497	19.9646	21.4444	38.0936	21.3275	18.4778	16.6861	21.7872	23.1441	19.2745	24.2852	26.7835
NCU01257	1.41881	2.87471	1.56546	21.7395	106.753	86.1135	15.8092	2.09562	0.921064	0.857252	18.1887	0.635744	1.41921	0.776856	1.27996	1.18705	4.01994	29.4364	35.9311	3.79983	4.24987	3.782	9.33043	8.91502	7.65964	31.8554	13.8382	12.8626
NCU01258	294.257	287.319	429.498	21.8221	23.5551	16.5984	82.3645	194.248	229.75	257.839	412.898	156.868	177.413	163.444	225.034	216.069	166.354	133.171	153.787	138.851	218.978	163.316	128.799	96.2255	108.566	22.7067	25.4104	20.4052
NCU01259	6.41095	6.99124	8.96094	6.95231	24.9218	21.6515	7.57908	3.66144	3.69017	4.31583	17.3295	5.11012	5.40201	5.09475	5.50499	4.51516	6.16472	9.40289	14.1049	8.71378	6.60466	6.43097	7.01824	5.83958	5.69046	10.9833	5.60437	6.17951
NCU01260	3.37657	4.03707	5.98894	1.18646	3.06804	3.6508	1.76929	2.77669	3.47763	3.44423	3.20192	4.33462	4.72384	4.6714	4.76475	4.36546	2.15642	3.00835	3.12613	5.75757	2.71632	2.42801	2.59313	2.93803	2.84398	3.78122	1.52381	0.884307
NCU01261	0.841242	0.394897	0.603709	0	0.103292	0.119707	0.0451821	0	0.243189	0.255	0	0.345857	0.231775	0.0711756	0.155453	0.0755152	0.115608	0	0.144703	0.169873	0.140726	0.203762	0.141436	0.470571	0.259402	0.504958	0	0
NCU01262	0.44159	0.0848459	0	0	0	0	0	0	0	0	0	0	0	0	0	0	0	0	0	0	0.285385	0	0	0.156197	0.256487	0	0	0
NCU01266	4.92439	9.04151	4.36447	1.66459	2.17369	2.47668	2.713	3.69642	6.04702	5.19182	2.45671	5.26765	7.20631	5.82912	8.20547	7.40047	3.45957	3.03855	2.59649	5.61441	4.44018	2.30122	3.05257	6.19795	4.42518	2.00526	0.686734	0.562164
NCU01267	35.7188	31.6461	33.8612	21.3621	12.0574	13.0649	16.0039	10.37	25.7067	25.574	21.8896	37.1034	31.3707	34.8819	34.6044	33.931	23.3712	19.1258	23.0903	36.9164	21.5288	16.8014	18.221	22.7301	21.242	22.3198	20.5046	16.0279
NCU01268	36.4858	30.7796	35.7476	6.63723	6.28845	6.13546	10.6207	24.2864	36.7736	38.0162	19.3816	41.7897	35.2628	38.5612	36.1517	35.4071	18.4048	58.6592	63.0585	36.8436	19.1317	15.2777	10.6915	15.5083	15.9175	11.9314	10.4374	9.55611
NCU01269	17.3364	18.6729	18.6843	6.27769	7.37461	7.63384	7.40442	6.60857	15.8703	14.437	12.3991	15.8527	15.2717	14.6534	15.4061	14.1914	8.97439	11.8961	13.6032	13.7648	11.3117	9.10601	9.0697	11.8469	10.3653	10.6028	9.28052	9.11966
NCU01270	8.70031	8.72818	10.0336	0.372151	0.662814	0.407019	1.02156	2.93331	4.39792	4.81914	2.73499	5.66631	5.03169	5.19964	5.07339	4.67755	3.73133	2.28137	1.9509	4.80106	2.9377	2.52553	2.04848	1.66667	1.92391	1.4258	1.68638	2.2888
NCU01271	22.5856	45.9002	26.7142	158.82	294.171	248.089	177.79	53.9726	33.8159	39.6363	157.186	15.0432	15.6168	14.8178	26.4411	24.3897	51.6244	277.088	322.682	83.5373	144.737	107.361	108.712	120.114	90.3266	219.693	149.716	105.675
NCU01272	29.6298	23.4776	30.5416	64.5603	27.7531	28.2578	24.9743	12.8401	22.4295	18.0613	14.6109	29.5444	28.8107	28.3594	33.4617	32.1243	18.4766	8.62913	7.35339	19.1869	19.7037	16.1218	18.5879	18.3255	19.6582	27.5688	28.3908	35.1453
NCU01273	22.2482	20.6038	23.8797	22.7846	22.4321	19.2844	12.9704	11.5129	18.4609	18.5439	23.0006	22.7196	20.8082	20.1765	19.0146	18.9225	12.9732	18.1625	21.7921	24.3559	15.3124	12.8791	14.2178	15.2141	13.8003	22.0559	19.5177	22.5312
NCU01274	16.9105	14.3512	17.884	8.86525	9.47823	9.0359	7.21913	10.6339	21.068	22.2941	14.3963	17.5981	13.9182	15.3386	16.0757	14.5833	7.61028	13.5618	16.4847	30.7233	11.1011	8.74271	11.022	12.4563	11.6425	9.13921	10.5256	14.2176
NCU01275	89.6452	85.8228	111.536	8.42532	3.79443	4.35714	33.3692	93.6891	117.387	129.1	86.7784	111.078	103.184	109.609	107.406	110.981	82.7936	158.986	171.635	89.4619	42.1228	116.317	99.9679	72.9889	90.8732	1.71846	6.08091	3.72864
NCU01276	29.1877	20.0729	29.3947	28.2566	39.9297	33.6792	18.9663	14.4491	19.6091	21.2614	33.5663	15.98	14.5897	13.9286	13.8512	12.4227	8.9644	16.4045	20.868	17.3741	30.4092	22.605	28.9982	19.8879	18.1299	10.856	9.57272	11.8593
NCU01277	17.0232	13.9237	12.3125	21.7443	16.8906	16.7899	18.4813	10.0835	13.7377	13.3997	18.5829	17.9226	18.3328	15.0645	14.9897	16.0866	8.60928	11.4496	13.019	12.3187	14.4795	13.6015	15.4583	15.6202	16.4938	21.6128	19.9719	19.4321
NCU01278	24.8677	18.1413	22.8849	18.0278	16.93	14.6931	12.9971	14.2088	25.0556	26.7625	18.3313	21.0836	18.2489	18.9626	20.3081	18.3592	8.10826	23.6376	25.5894	18.8081	14.9611	12.446	13.9854	13.1634	13.6209	13.467	11.0167	13.8486
NCU01279	70.0768	29.8159	51.857	21.9796	30.0076	30.6445	12.5794	7.23418	27.3511	25.9121	11.7396	39.3952	40.0896	37.5052	44.3575	42.1419	16.7271	4.24152	4.3374	27.2022	15.4184	12.2993	15.4398	17.3582	18.4037	16.5569	11.5503	11.9859
NCU01281	7.45347	6.07522	7.78115	0.838291	0.920047	0.607603	1.23663	2.26604	5.74891	5.64135	1.49576	13.3647	10.7703	10.8977	6.17308	6.96945	2.71704	2.15369	3.35612	14.2945	1.72139	1.83521	1.69156	1.95979	1.70888	1.31241	1.0056	1.89952
NCU01282	73.7993	71.7765	65.2511	57.0767	25.3476	25.0198	38.4064	41.3848	43.4554	39.9332	38.4213	63.3843	67.8715	66.9668	76.0356	77.8062	70.1462	18.7325	14.7124	43.3201	32.3194	30.0494	35.5693	34.9786	36.5725	34.1834	36.5102	46.7912
NCU01283	24.6585	17.4074	18.9669	73.7453	62.3966	80.336	54.6353	13.5109	16.9429	14.6432	39.3202	45.6293	34.5622	40.3339	31.7734	27.5955	18.5953	22.2025	21.5988	37.697	35.8356	32.5142	55.4068	54.4561	53.4665	57.2036	39.5417	40.2498
NCU01284	17.118	17.5456	15.4318	9.62305	10.0014	9.52565	10.7213	6.40701	12.4737	13.0858	11.9482	17.3523	13.7666	13.876	15.4212	16.7243	10.7661	8.75631	7.84719	12.3456	5.64063	6.83136	7.78134	9.38176	8.73357	10.1328	8.29906	10.5935
NCU01285	114.156	119.05	120.067	19.0115	8.15092	8.68048	35.4619	67.634	77.8509	71.8921	40.9634	191.405	170.387	172.788	166.607	153.434	120.205	26.7431	20.3132	167.557	80.129	66.883	65.5245	75.772	75.7809	36.2388	52.2693	80.0282
NCU01288	11.7821	12.8472	12.2646	11.7519	8.93673	10.5808	9.21558	9.22454	14.7058	14.035	9.65871	14.9622	14.8424	15.0797	16.2551	15.1365	8.50776	14.3273	14.9827	18.3975	10.4334	8.80538	9.82336	12.9686	12.5236	13.314	8.96917	8.02399
NCU01289	15.4445	6.29674	10.5165	32.3303	19.7239	20.3522	29.0713	21.0327	11.79	9.15094	21.6042	10.9511	9.43032	9.47054	5.26342	8.26455	6.46937	10.4244	10.6123	6.90814	11.9237	17.2633	12.8625	13.0373	12.6367	36.5198	48.9794	69.2393
NCU01290	5.90757	7.92975	6.78329	84.3362	190.754	212.364	62.6961	12.5339	5.6783	6.65237	83.2521	5.42105	6.26976	5.83908	6.0451	5.16485	8.57193	120.868	131.863	12.7214	22.6877	18.8144	38.1504	43.9546	36.8065	101.898	57.0796	50.9699
NCU01291	90.0671	43.8965	82.4234	36.0879	26.2066	24.461	31.3122	43.7171	31.4912	32.5013	52.1604	88.5276	52.241	66.4689	34.0958	31.409	30.535	31.0025	36.0776	48.4123	29.3406	30.3691	34.7679	21.2315	30.0161	87.2903	85.9751	100.53
NCU01292	4.725	1.33445	4.23026	1.82674	1.3046	1.21383	0.684318	1.15916	1.9101	1.95594	3.46789	1.42309	1.06749	0.776281	0.629049	0.768252	0.848672	0.975494	1.18696	1.56192	0.704871	0.933783	0.531101	0.43046	0.614336	1.97931	3.08073	3.93677
NCU01294	15.4389	11.2622	8.67215	14.5796	10.0476	10.4719	13.24	19.643	7.55758	6.96738	14.8672	9.62389	8.07428	8.30121	7.23605	7.16264	9.09525	11.7692	11.0608	7.988	9.58641	9.83226	10.6432	9.64733	14.1241	50.6621	46.6203	45.6539
NCU01296	119.243	88.8359	118.837	70.1595	37.0325	35.5133	71.7889	58.3028	79.9632	95.8799	66.8296	68.7944	61.4575	64.3595	76.6669	72.8258	48.7172	113.927	115.469	80.3416	64.4537	64.299	41.5651	36.2808	39.7284	85.22	106.334	138.757
NCU01297	33.27	47.7818	40.0408	40.5346	18.4494	19.0706	25.947	33.7806	32.1132	31.0303	28.9558	80.6835	57.139	58.7825	57.0529	56.4836	50.3746	39.554	46.4237	70.441	53.1919	53.8024	52.9501	30.4164	35.5051	44.4463	37.9863	38.0402
NCU01298	6.6766	11.8253	9.39345	4.3336	3.72062	2.60104	3.84455	4.33408	8.09527	8.78458	6.43971	18.0912	9.09066	9.38635	7.64699	7.46049	4.45999	7.98824	8.47369	10.2234	12.1504	11.8054	8.4357	4.86586	5.75213	8.05746	2.87981	3.53993
NCU01299	12.8021	15.2242	17.3558	25.2495	28.1148	26.1904	19.6059	14.7621	16.1831	17.9516	20.8209	14.3842	12.589	12.7554	11.8191	13.0765	9.93714	13.8523	16.7829	8.12899	21.5253	20.9769	21.3194	11.6464	13.4662	14.3381	8.90684	8.07236
NCU01300	19.6896	17.168	19.0277	79.676	97.6832	101.222	53.3471	16.0926	13.6297	15.1979	70.1223	23.2343	18.8261	19.6026	12.4583	13.97	13.1062	32.3567	35.471	22.2146	38.3159	35.4526	39.6989	30.9551	29.7216	60.9621	58.789	64.1604
NCU01301	1.30862	1.92082	1.33572	16.0187	51.3533	43.7522	8.36591	0.86809	1.06046	1.29861	13.0838	1.38598	1.1671	0.624018	1.36183	1.04284	2.22355	18.0245	23.8955	3.5635	3.61852	3.93341	6.23253	5.81164	4.82655	15.9318	7.32693	8.00803
NCU01302	7.40322	8.79319	5.3485	42.6455	24.0401	19.5022	16.799	5.53414	5.15124	4.71518	7.31327	7.9359	8.03757	6.68865	5.42716	6.12384	3.70514	9.11655	9.30095	9.17355	8.3272	6.51739	7.46691	9.02682	7.77564	17.9292	15.3874	21.8747
NCU01303	16.9276	15.4697	15.5654	13.1609	11.6878	12.0769	12.4551	7.38693	15.831	15.0592	12.8601	14.3841	12.7657	12.9481	12.6479	12.0214	6.70116	13.6726	13.759	17.6634	9.23412	10.0389	9.90924	8.80497	9.32708	15.7216	13.0785	13.2282
NCU01304	8.17412	7.17846	8.28955	17.0902	21.9057	25.3548	8.72446	6.32299	9.1811	9.28643	20.7285	8.6112	7.49267	8.32565	9.40665	8.12336	5.08544	22.9799	25.8568	12.5182	8.33246	6.15694	8.69763	11.0477	10.5221	14.4404	7.57042	8.17013
NCU01305	36.1817	64.5142	33.1537	19.7488	15.0377	19.986	42.624	56.4146	22.3534	19.8995	18.5887	31.3895	37.845	27.9983	57.0504	50.4333	89.2497	16.4473	10.1719	34.6345	36.5307	36.7458	32.1308	35.2093	40.6777	34.6965	36.8402	26.1649
NCU01306	11.4536	13.307	11.3019	11.8979	9.94444	11.3206	7.86445	8.73442	7.79792	7.81139	9.87535	8.69885	9.65518	8.98516	14.8826	11.9547	10.9832	6.1197	5.53277	9.70947	9.42732	7.77345	9.3481	9.10982	8.94389	8.83475	5.44803	6.36914
NCU01307	17.8977	17.2358	18.4048	52.2035	44.9703	40.374	18.1556	13.1973	12.3116	12.9991	26.1436	15.141	16.3484	13.7407	18.7383	18.5434	10.9537	15.0291	14.5128	16.4382	8.56657	10.1824	15.0932	12.3972	11.8921	16.6582	11.8521	18.4276
NCU01308	0.528869	0.333056	0.515901	0	0	0	0	0	0.155694	0	0	0.254547	0	0.411704	0	0	0.336533	0	0.859173	0.219117	0.712674	0	0	0	0	0	0	0.512888
NCU01309	24.5261	20.1593	28.6209	7.7303	3.87969	3.48513	9.22855	12.7219	21.3044	22.1838	16.0292	34.0587	28.1752	31.9268	22.1607	20.5995	9.87321	10.9795	11.9152	31.352	31.1865	24.7648	21.9184	24.2002	22.3284	5.32484	5.22036	6.06802
NCU01310	31.381	38.5919	38.3292	31.0737	35.7109	32.6252	21.6507	18.1687	31.2951	30.859	32.1101	32.2605	27.214	28.8288	35.4819	33.2667	24.226	27.1404	28.4169	37.4163	23.2137	17.4653	22.4336	24.4336	22.7677	25.6157	21.5901	23.734
NCU01311	3.17065	2.5016	3.70672	0.43169	0.449229	0.362222	0.467324	0.880925	2.39829	2.46279	1.23962	2.17821	2.36669	1.94856	1.5135	1.60448	0.779295	0.889223	0.554491	1.71751	1.417	0.835944	0.921447	0.928707	0.845935	0.449722	0.488144	0.299241
NCU01312	43.8646	14.2009	19.5415	6.48358	10.1835	9.09802	12.8822	3.54268	31.0299	32.2853	28.0089	41.9004	24.9135	24.2108	11.064	11.3594	5.34186	4.65529	7.51922	26.823	19.5974	10.345	9.96786	26.0704	12.8502	8.08421	10.7831	8.67602
NCU01313	0.438991	0.167122	0.658014	0	0	0	0	0	0	0	0	0	0	0.299817	0	0.321506	0	0.571206	0	0.516562	0.360964	0	0	0.445835	0	0	0	0
NCU01314	3.92232	1.04739	1.93465	0.342572	0.293258	0.246549	0.173634	1.03765	1.80966	0.863705	0.459046	1.66531	0.435577	1.80096	1.08427	1.02429	0.445215	0.403293	0.566802	0.988167	0.87905	0.919454	0.296309	1.20658	0.646557	0	0.525299	0
NCU01315	50.8434	74.884	54.7478	19.1806	12.3334	12.3967	29.7574	40.5597	30.2621	27.9019	20.5397	59.0249	47.4268	49.7325	47.2986	39.2437	53.3637	15.9191	12.1867	46.5255	25.5097	24.6769	19.374	23.1647	26.5811	57.2563	48.6017	49.0049
NCU01317	293.284	151.366	147.272	1583.72	2499.31	2522.31	1312.9	369.297	85.3451	84.5514	761.124	258.101	333.507	325.752	292.094	285.524	237.333	802.622	805.615	252.624	769.936	656.812	945.578	775.874	673.437	1194.07	1239.76	1368.76
NCU01318	129.182	109.928	116.968	126.183	106.307	99.1796	121.337	124.037	165.288	167.255	129.963	111.202	106.082	103.97	108.745	106.691	73.5882	288.813	299.347	114.794	149.634	128.757	107.423	131.142	135.522	107.637	78.7033	71.9893
NCU01319	18.4871	20.4279	20.7069	33.0388	26.2582	24.776	23.6465	13.8621	21.5327	22.3494	40.2098	21.5024	16.1107	18.5889	12.8768	14.5973	7.35164	40.7792	46.6463	27.2099	31.9136	22.548	22.8744	31.4651	27.3258	42.0583	33.0826	36.0915
NCU01320	34.7835	25.9167	39.1687	68.629	49.4463	45.6663	69.1319	203.117	173.281	237.672	182.558	22.8447	20.9467	20.5708	15.8215	17.3515	15.8703	494.883	488.316	35.2337	335.809	334.297	242.089	172.239	143.063	57.6583	50.1216	39.5478
NCU01321	5.14288	4.9901	5.11967	2.25029	1.21614	1.3647	2.08175	2.50328	5.006	5.6775	1.80387	7.05923	6.1969	5.79897	4.99448	4.86233	2.96305	3.34149	3.43851	6.07529	3.17222	2.74999	2.32043	3.20991	3.05201	1.76516	2.20192	2.1055
NCU01322	11.1538	12.1268	11.8165	8.32003	8.22083	8.56328	6.59625	7.6746	11.6799	11.4468	9.50011	12.8434	11.9844	11.344	14.5876	12.9854	8.70398	8.80369	10.6271	13.0773	8.25557	5.74871	7.47125	9.64776	9.34673	6.09351	4.58864	5.99678
NCU01323	21.526	13.6356	16.8564	18.4597	19.5967	17.9391	11.5885	8.17437	15.9278	14.726	16.3658	9.68927	8.89664	8.31713	12.1905	11.2389	6.7433	15.7489	16.7395	8.3231	10.5119	7.23091	10.3461	11.2126	10.5562	15.6942	13.8665	12.8197
NCU01324	29.8756	28.4197	24.8333	10.6732	10.5561	11.7977	16.915	31.2654	19.8332	17.7968	9.64402	26.8988	30.0539	29.1793	37.0535	39.4001	72.9939	12.4285	9.8548	22.7777	14.7077	12.5552	12.9201	21.8766	18.8097	13.2158	16.1383	11.9672
NCU01325	0.646129	0.324375	0.370801	0	0.273316	0.166239	0.123345	0.230327	0.581206	0.171477	0.613318	0.385456	0.570654	0.225267	0.0496079	0.333794	0.146626	0.171712	0.184326	0.154133	0.0125381	0.0390039	0.150963	0.0521321	0.135756	0	0	0.116278
NCU01326	0.180373	0.216709	0.252051	0	0.132289	0.098589	0.075633	0	0.153098	0.250335	0.156784	0.110392	0.0959284	0.0918499	0.151108	0.0477225	0.222725	0.127051	0.182128	0.0369342	0.109214	0.206676	0.0611121	0	0.0760276	0	0.188147	0.246895
NCU01327	37.0905	28.6233	28.196	28.0852	17.4829	18.3829	19.4739	16.3161	31.2235	30.7518	19.1088	36.9689	37.5279	34.5617	38.8624	35.9876	23.1058	36.2256	40.0027	32.4817	9.0323	15.6291	16.5004	19.3237	22.4221	13.9698	10.3455	13.2677
NCU01328	382.879	379.082	423.039	799.228	554.321	553.933	521.176	466.341	791.467	821.076	1591.08	503.574	534.473	543.161	707.674	663.744	481.177	312.678	337.477	468.163	492.766	470.193	415.878	576.19	618.043	307.526	186.153	171.585
NCU01329	5.88935	4.26673	5.32227	3.76546	23.3422	20.3385	5.11777	1.32438	4.01541	4.27633	6.60084	4.76248	3.33993	4.28423	2.79694	3.1861	0.790299	3.48404	3.74295	3.20628	3.83762	4.30351	4.78193	4.61108	4.30713	4.2903	1.42976	0.533982
NCU01330	15.6581	13.1923	14.8728	13.5372	7.52803	6.58697	10.9675	4.56174	10.3961	8.86626	6.43366	12.0692	10.5247	11.0267	11.5086	11.0777	13.3475	5.76278	4.88956	9.00631	6.86395	5.03577	4.95363	6.08147	5.8214	10.9978	17.4674	15.5653
NCU01331	47.6183	44.0462	40.8201	131.691	617.361	534.503	127.145	35.1519	37.669	44.1738	146.672	23.1581	29.891	23.5941	20.331	21.3032	29.6887	218.297	277.581	32.617	125.894	103.889	123.782	141.977	106.645	204.519	147.529	81.0329
NCU01332	408.801	457.896	429.557	349.362	237.537	235.422	267.726	246.082	400.017	391.568	395.742	489.184	431.154	451.758	517.848	518.031	343.23	315.237	348.457	481.582	324.003	294.705	290.244	292.086	270.78	258.762	238.358	291.471
NCU01333	32.1593	20.357	21.1332	54.8252	48.7348	44.0086	41.5153	19.1653	24.6151	27.0998	74.0181	18.3415	15.6768	15.8747	7.70356	7.89527	6.80553	40.8873	43.4587	12.3759	54.0505	42.8449	47.949	65.7287	56.024	67.1401	75.6826	66.8516
NCU01334	2.83165	1.32169	2.6025	0.12218	0.147231	0.224857	0.515343	0.874955	2.25015	3.00869	2.76828	1.20995	0.85745	0.662118	1.17245	0.778655	0.148387	0.807245	1.3837	0.656126	0.731531	0.993573	0.820119	1.409	1.50747	1.19656	0.688197	0.388228
NCU01335	19.0506	24.2196	27.6746	9.62261	6.29443	7.42543	10.974	19.8816	23.7801	23.4069	16.4085	27.6943	27.7643	28.8151	34.5902	29.7513	17.0414	15.6506	14.7105	27.9279	13.9616	12.0287	12.1399	13.0371	14.9	11.2589	6.113	8.13892
NCU01336	15.6353	13.877	10.7962	10.8793	8.96289	10.6416	13.7955	11.5945	15.7267	14.3294	17.9795	10.7114	10.6284	9.29098	11.645	10.784	8.78289	13.043	14.9487	11.1993	15.3825	12.5953	14.4108	15.7	14.1442	15.1053	14.4833	10.9344
NCU01337	31.7584	25.944	34.0394	12.6634	15.5402	13.9075	10.0528	14.1175	24.1551	22.7921	15.4166	22.3713	21.276	19.1143	20.8176	20.8063	12.4077	10.7919	12.571	14.9492	22.6527	17.0893	17.71	14.8992	15.6889	6.69201	7.09114	7.56157
NCU01338	21.3288	20.4652	20.7148	11.4746	12.6466	11.3741	11.8275	7.46496	17.4853	17.7299	13.6447	30.8074	24.7265	26.1967	20.43	24.0322	11.6063	8.0202	8.43046	17.0536	10.4454	10.6533	13.5883	19.3742	17.9609	12.303	12.6401	12.4714
NCU01339	28.7123	22.7337	32.3562	10.3165	7.7795	7.01117	6.41358	10.0294	20.5154	21.8266	18.403	27.2346	24.6651	25.724	24.3571	24.1887	11.4078	5.91689	5.82185	17.1719	15.3374	12.5109	15.2442	12.2876	13.8253	2.06471	2.11256	2.36268
NCU01340	14.1205	19.9431	8.20087	17.1968	22.4538	21.1667	13.0115	8.20915	8.82764	7.76997	11.3373	6.36979	12.7073	5.30768	15.3814	20.5831	11.1862	9.40763	6.37193	4.83748	14.4987	13.667	22.152	23.6084	16.8717	7.26701	7.70799	5.37893
NCU01341	35.5004	31.2597	30.7978	17.958	30.9331	28.461	23.0266	13.1678	30.1785	29.6167	25.1401	21.3063	21.2941	19.8742	22.7614	23.4178	16.8064	23.2931	27.1172	17.4175	18.4387	18.3278	19.7856	24.0482	22.4053	20.5981	17.0441	10.8997
NCU01342	55.2148	61.8457	59.7979	138.738	70.2213	71.139	84.5309	84.5191	73.7606	83.3036	113.837	52.9064	46.0355	48.2171	54.394	53.3069	40.1974	210.549	235.052	86.8613	101.785	80.5943	63.205	77.5636	68.7124	87.5628	84.0878	109.969
NCU01343	11.4359	17.267	9.32243	58.9594	31.6903	35.0317	19.9064	7.69191	9.2274	8.60986	18.1108	11.8226	14.7296	10.7416	13.3487	14.4164	8.54747	17.8796	17.1546	12.6251	17.534	16.4023	20.3906	21.1322	17.6763	17.5168	15.865	14.4091
NCU01344	19.4058	14.6484	15.1954	12.7837	13.7704	15.27	12.1271	8.23112	16.3634	14.6506	19.122	12.7535	11.0876	11.9914	12.2817	12.3827	6.2792	15.9295	16.5655	11.003	10.1066	9.25222	12.458	13.0076	12.9934	17.1359	14.1069	12.3167
NCU01345	28.8469	37.4958	49.71	18.8682	13.6249	15.4039	23.2142	14.7343	26.3435	24.5018	32.8663	33.5736	26.7516	29.315	28.3647	27.3912	52.058	24.0699	22.3	24.1584	23.5777	18.8435	15.1823	28.7055	23.7163	24.4059	40.1251	38.6637
NCU01346	0	0.146659	0.284819	0	0	0.898804	0.602487	0	0.460022	0.161828	0	0	0	0	0.509853	0.222958	0	0.217137	0	0.205645	0	0	0	0	0.0814528	0	0	0.680383
NCU01347	27.6777	29.3227	35.9478	21.6111	8.52755	7.85222	13.7897	9.60374	15.2702	14.3477	5.95213	21.5643	41.3853	24.4614	29.7171	35.2846	13.3572	8.83645	5.53162	14.2833	24.734	16.9704	14.9505	18.2572	22.4366	6.34723	5.11423	6.10906
NCU01348	0.444765	0.941439	1.35337	1.38712	2.61718	0.035259	0.370949	0.163476	0.261276	0.260759	0.199379	0.70551	0.727542	0.587967	0.631642	0.786149	0.442242	0.1299	0.061544	0.36637	0.196198	0.287342	0.166411	0.145039	0.376302	1.22257	0.408618	0.443903
NCU01349	6.50622	7.05665	5.55584	1.97376	1.58944	1.64305	4.25348	2.95127	6.44118	6.21449	2.19046	7.28719	6.91011	5.87702	4.95964	4.7586	4.99315	3.04827	2.68775	5.49666	4.01868	2.84589	2.22069	3.53207	3.21655	4.77833	4.20688	2.50601
NCU01350	0	0	0.0974854	0	0	0	0	0	0	0	0	0	0	0	0	0	1.10092	0	0	0	0	0	0	0	0	0	0	0
NCU01351	0.887266	0.353861	0.769158	0.975333	0.381264	0.970029	1.04967	0.344811	1.22773	1.85822	0.455335	0.36464	0.342387	0.619554	0.459889	0.351899	0.270145	1.54369	1.76877	0.242092	0.790986	1.52291	1.16248	1.36097	1.14576	7.0277	1.23397	0.597177
NCU01353	17.3356	17.6861	14.2903	273.11	104.769	127.23	169.808	68.7859	62.3026	69.1389	83.6808	31.047	38.3276	35.6572	22.7577	25.4002	19.4465	65.7048	61.4285	36.4061	135.031	169.676	204.059	234.2	213.712	294.864	233.224	236.461
NCU01355	3.72576	3.14853	3.69276	1.46241	0.762235	0.639709	1.83428	5.56101	2.36134	2.12922	0.834587	2.93895	2.08787	1.53225	1.94226	1.6857	0.63009	0.944953	0.372432	1.90865	2.06345	2.36385	1.89521	1.73054	2.06276	2.37019	4.37156	2.70854
NCU01356	23.2664	25.4613	41.052	6.96259	4.39878	4.91675	7.39856	9.29931	23.8105	23.974	14.3871	51.1556	35.8557	43.7843	44.5829	49.097	20.9584	3.64623	4.62663	22.0644	5.47956	7.0852	9.06762	5.87663	9.76342	11.1075	3.21234	6.02023
NCU01357	10.6906	7.44635	12.0831	0.696771	0.541408	0.507537	1.25255	1.9564	6.92223	7.14981	1.28718	10.6337	8.04211	8.62796	9.27728	8.84351	18.4764	0.418175	0.872852	5.83377	1.6589	1.55902	1.79267	1.49025	1.53049	2.64018	5.15955	5.01865
NCU01358	3.82424	4.53668	5.54896	0.677019	0.535386	0.376828	1.26242	1.88912	3.09622	3.72158	1.82827	4.15071	3.77657	3.9305	3.7804	4.89609	2.09868	1.31393	1.28257	3.52469	2.05212	1.73882	1.28611	1.60967	1.86149	1.55097	0.784451	0.5452
NCU01360	195.311	217.852	221.089	195.4	122.335	121.783	141.966	127.684	173.038	180.715	260.355	222.089	212.746	221.597	180.182	186.992	151.76	148.698	165.73	180.331	170.373	154.918	165.249	145.802	140.955	116.412	121.56	135.545
NCU01361	16.6058	14.1094	14.9776	10.7311	6.95738	7.22294	9.93739	10.8143	15.5221	15.8271	11.9924	21.6355	19.3132	21.0115	21.7879	19.9428	9.50526	17.6424	18.1794	21.5408	7.77292	9.51829	9.15872	12.5954	11.7866	8.61886	6.93179	7.99378
NCU01362	16.5248	16.9063	16.528	13.382	13.4257	14.3819	13.9679	9.13518	17.2147	16.0535	18.1639	15.6482	13.7284	14.586	17.3129	15.9945	11.9976	22.2086	22.2495	18.0671	18.1333	14.6596	15.9876	18.7357	15.8791	18.5543	20.968	18.179
NCU01364	55.3949	44.5381	70.6197	17.5261	11.2433	11.2506	17.1097	53.0852	65.126	75.5297	36.2506	40.1717	35.997	42.5208	37.3261	39.9587	21.8187	45.3977	47.7752	32.2913	32.1929	22.6618	25.5592	18.8745	20.7954	4.44023	4.37866	4.34823
NCU01365	11.367	7.86098	11.7993	4.07712	3.4386	3.29887	3.53682	6.45645	10.0091	10.5732	7.10761	9.17666	8.66998	9.11826	10.3531	9.18669	5.88791	6.02414	5.99028	8.24711	5.08616	4.043	4.49553	4.75354	4.77861	5.6286	4.47476	5.50658
NCU01366	14.3716	18.3851	17.1656	9.43953	11.8574	12.0956	7.622	6.72191	13.5667	12.4999	11.8561	18.1417	18.0743	18.0002	19.7116	17.8691	13.391	8.47068	9.42188	21.253	9.1725	7.50806	7.85932	10.9361	10.9885	10.9095	10.1979	9.68519
NCU01367	1.97376	4.1149	2.50806	18.9781	48.3579	46.1112	13.1916	4.04156	2.24281	2.64866	15.9535	1.88794	2.10184	1.41383	2.41733	2.0279	7.68916	22.9252	26.8411	6.91006	8.3331	7.34831	9.32569	10.259	8.79871	22.1417	15.7332	17.8453
NCU01368	273.241	261.293	241.087	266.809	146.29	127.933	206.226	131.132	236.9	223.21	160.587	224.146	234.997	226.052	240.409	255.909	215.91	87.9461	89.862	129.857	207.151	205.361	178.091	141.716	160.104	95.2855	95.3948	74.9683
NCU01369	27.0802	44.5433	17.6638	230.551	368.027	417.018	200.138	55.6845	26.0311	27.0723	86.0823	23.2017	31.9332	26.764	44.0407	37.1332	81.8962	139.335	137.207	59.3392	43.4091	45.3427	61.7284	105.586	89.8912	248.283	191.392	207.527
NCU01370	6.02263	3.5978	4.78855	2.80312	5.01833	4.92185	2.88254	2.17512	4.52894	4.73616	6.22634	2.0853	1.73681	2.15978	1.834	1.94528	1.09691	7.93155	9.69215	2.14978	2.70432	2.14902	2.71894	3.05771	2.6553	4.82088	3.23899	1.91449
NCU01371	9.96054	9.11301	10.8149	13.8631	15.4224	12.3801	6.62965	5.51866	7.98919	8.583	11.8699	5.34419	3.69154	4.7433	4.97847	4.78559	3.39761	6.19206	6.7085	6.20477	8.04485	5.88275	7.40386	5.44082	6.70178	5.13455	5.01831	5.70776
NCU01373	1.44624	2.18568	2.58468	0.494606	0.408817	0.228767	0.942328	0.884898	1.88552	2.25429	1.69795	1.8277	1.92227	1.85659	2.16622	2.09293	0.616879	0.830479	1.38315	1.35349	1.42627	0.690787	0.919156	0.555017	1.27663	0.320353	0.788871	0.516462
NCU01374	8.87024	7.19164	10.4982	0.892196	0.593452	0.394284	0.778632	4.70041	5.89381	7.39488	4.83133	3.35478	4.35445	3.59709	6.19404	5.85047	4.01606	4.02863	4.73386	5.40411	6.85281	4.73333	5.06039	4.67229	4.70879	0.853586	1.441	0.58564
NCU01375	5.43369	6.20526	11.1213	3.39223	1.63416	1.40129	2.45892	5.52878	4.9806	6.06555	3.22501	8.27928	5.92381	7.26584	7.19584	6.2806	2.09011	2.1272	2.17859	5.85291	3.28856	3.06916	2.0162	1.12239	2.67997	1.59577	1.92112	5.55487
NCU01376	6.20164	5.16261	7.47447	1.99354	1.46759	1.45893	10.2942	4.10693	5.57305	6.07814	41.9366	6.48089	6.23149	6.37974	6.33377	6.17729	4.22322	3.22532	2.69105	5.81067	2.36676	2.43652	2.41226	2.28399	3.2725	59.7892	99.413	42.5496
NCU01377	7.59544	4.9953	6.2636	5.79237	4.35086	4.51018	4.29526	2.9789	5.64443	5.65553	7.54524	3.66843	2.9974	3.62378	4.53332	4.42637	1.81714	5.08066	5.65226	3.04126	3.74598	2.64611	4.38774	3.88678	3.97673	6.62349	4.50512	4.11785
NCU01378	86.3147	47.6715	53.4355	12.9682	8.92694	7.60798	25.9849	20.8673	35.2713	33.945	27.4142	78.214	64.7254	60.2225	52.8969	49.9261	44.0027	10.4965	10.9952	39.899	28.0789	21.7337	20.5839	24.3131	26.6317	6.84363	20.805	8.64583
NCU01379	12.9636	15.104	17.6214	10.8036	11.5476	11.9805	14.4787	10.6528	14.4206	13.5411	10.3037	13.0447	12.7991	13.591	17.6096	18.0796	14.1884	16.85	15.4118	17.1005	8.11244	7.39558	7.71275	10.0454	9.88993	17.0019	9.79235	12.2625
NCU01380	8.07469	16.4298	2.68101	9.15948	13.8266	9.25825	15.8351	38.4909	10.902	4.36579	6.25308	16.9562	64.4913	12.8809	38.9236	35.7251	16.2817	9.49767	3.88601	6.64974	21.4084	21.0224	17.9962	49.6937	74.5952	4.20056	3.12548	3.074
NCU01381	55.2738	46.6306	55.9271	67.3539	52.1528	37.9782	43.7162	34.7294	36.0885	35.1822	55.4258	25.5417	34.5894	27.04	30.8668	34.9981	27.728	25.7332	29.9441	26.2192	43.8416	33.1052	33.6815	29.084	28.6134	47.9727	67.1102	74.3074
NCU01382	5.19537	3.18084	3.92666	5.2972	15.0977	15.2384	14.3364	10.3556	7.52566	3.85629	5.69458	3.20548	5.4422	3.07047	7.12058	7.41665	1.89529	6.10708	5.46438	9.00187	5.96553	5.89076	8.7764	7.10471	7.91632	3.45432	2.08553	2.46524
NCU01383	21.2933	5.43642	9.83439	7.21552	11.9028	9.53124	7.62117	15.1364	13.198	20.1236	16.5647	3.31477	1.97093	6.21782	8.36625	5.62754	4.35967	34.3802	24.6128	39.769	27.781	2.8322	12.4047	14.4668	9.4109	0	0	11.2841
NCU01385	9.48896	12.2341	18.1988	0	0.21296	0.22919	1.56144	2.87158	5.24275	8.9958	5.05645	19.9174	27.2325	20.9759	12.6634	14.3956	12.1067	3.53589	3.38293	26.6895	4.54288	8.22697	3.3594	5.27676	2.61499	0	1.23349	7.67414
NCU01386	11.2666	30.368	10.4657	19.3862	10.2502	9.06347	25.4506	61.3732	28.295	23.8148	13.5338	13.8881	20.3242	14.5885	21.5339	19.9928	44.4541	59.3013	40.4791	67.8016	27.0965	27.0784	34.5526	56.0326	52.7488	22.9152	39.552	40.0676
NCU01387	12.1312	12.2295	11.7657	6.9322	5.25028	6.12065	5.15376	4.2461	12.2831	12.3895	7.76256	11.7882	9.69775	10.6256	10.3146	9.01545	4.26913	6.35223	7.19114	10.2852	6.77243	4.87775	5.29686	6.9341	6.17067	5.34171	4.42724	4.94636
NCU01388	57.3924	61.3964	52.1234	62.6979	63.9607	59.8905	49.5356	30.2112	52.9124	49.2352	46.9729	49.151	44.4702	44.5159	47.8553	46.0831	32.5499	48.4569	53.415	50.1965	64.6915	43.9015	49.0749	65.0083	55.3305	57.8359	50.0743	44.1172
NCU01389	16.6023	14.8129	13.672	13.1033	11.8808	11.9553	13.4188	12.2761	11.2989	10.7786	15.5617	18.2159	16.576	17.0095	16.023	18.5986	12.6501	10.0798	9.33269	11.9368	10.5206	11.3851	12.41	12.2144	12.0663	9.96988	8.12819	9.52083
NCU01390	14.6531	15.6015	12.4234	6.99508	6.46484	6.09987	6.98324	8.58355	10.006	9.07597	9.35501	14.3303	12.8217	12.7615	15.3099	17.313	13.0985	8.15892	8.34867	13.7765	7.11735	6.13041	7.84186	8.95778	9.4689	7.49115	9.03257	10.6598
NCU01391	372.434	419.471	246.704	169.859	124.414	137.93	229.199	353.735	225.547	198.386	224.237	333.517	301.8	283.292	352.688	352.284	476.564	129.151	99.2964	222.548	245.027	239.83	157.47	214.197	183.442	232.966	403.148	311.488
NCU01392	0.371873	0.293087	0.0475983	0	0.12447	0.402556	0.38814	0.448287	0.110086	0.116567	0.532226	0	0	0.156934	0	0	0.510423	0	0	0	0	0.914048	0.289076	0	0.263838	4.81946	0	1.62444
NCU01393	12.2253	14.9876	11.9469	16.3697	11.9604	11.9311	13.4866	10.7729	12.334	12.0692	19.3421	13.0265	13.6807	11.2065	15.3473	15.2013	9.23588	15.4908	15.7463	10.2479	13.7189	13.7945	13.6938	17.0707	15.3968	10.885	12.8148	11.2181
NCU01394	2.67954	2.24578	2.95397	0.149979	0.159062	0.129689	0.270873	0.704223	1.20947	1.48629	0.30876	2.13255	2.02503	1.33584	2.15499	1.87237	1.38498	0.237039	0.223051	2.08348	0.58055	0.313129	0.513889	0.619813	0.490525	0.32309	0.602967	0.74655
NCU01395	27.252	15.3997	13.0094	54.4617	89.8897	92.3748	49.8629	10.3929	31.907	29.3326	46.0642	24.0195	16.6109	19.2999	11.2193	10.6645	12.4465	11.2241	12.4197	17.2824	56.0876	52.7867	68.2019	93.9127	72.1827	33.6759	24.2424	31.5396
NCU01396	1.56375	0.706671	1.56192	0.267704	0.201615	0.123998	0	0.302883	0.927002	0.778535	0	0	0	0	0.150594	0.680452	0	0.253267	0.268393	0.56772	1.32028	0.36733	0.349882	0.480586	0.555611	0.709486	0.912579	1.02275
NCU01397	0.782222	0.27534	0.61777	0.172915	0.999915	0.674775	0.361953	0.138113	0.571613	0.588616	0.326246	0.464031	0.399785	0.350576	0.463598	0.439822	0.126786	0.0500775	0.0274612	0.616266	0.357523	0.315582	0.330404	0.317619	0.241272	0.588538	0.160761	0.165154
NCU01398	17.7565	9.65996	19.9291	12.5375	9.97716	8.90193	6.82871	7.23516	11.9604	12.7774	10.5142	13.3528	12.9505	10.238	12.2521	12.7001	5.38962	3.59287	3.44602	9.80438	9.83222	7.99739	11.2425	7.79153	7.83329	9.16583	5.7551	6.06116
NCU01399	38.8782	42.6546	50.7263	10.9879	6.01239	7.27107	13.2429	19.9352	25.836	29.2492	27.7117	42.7439	46.7754	46.7019	39.9977	38.914	31.7056	23.3013	22.7294	26.7364	25.0363	23.1907	23.5061	22.9244	24.3955	5.83043	7.64878	9.72893
NCU01400	38.0955	47.9449	33.6914	9.84114	15.538	18.7463	21.5461	102.537	24.2869	27.5533	53.4906	26.5797	23.3422	21.7792	30.8859	25.8827	40.5355	55.3821	41.032	31.764	32.8162	25.6983	19.6606	20.8656	14.6577	33.5487	28.3662	22.6107
NCU01401	13.577	12.3319	10.8503	15.6375	17.9684	17.3071	12.9331	6.85795	9.10678	8.77632	12.0807	8.38682	9.14084	8.46978	12.1217	11.6203	6.47326	13.7721	11.5764	7.65677	10.3078	9.47472	11.1066	10.332	8.85532	15.9581	12.9022	17.2443
NCU01402	38.7711	73.2594	20.5533	0.348273	0.126064	0.102288	0.301194	1.3365	16.847	8.71785	0.895382	130.795	55.4675	238.439	675.02	666.137	553.526	6.30283	6.48947	57.9016	2.403	5.4303	16.3059	18.5316	25.1326	0.404415	0.242957	0.91025
NCU01403	10.2004	10.0611	7.65637	3.91293	3.90335	3.86879	5.92678	5.38258	7.22917	7.07869	6.53567	8.87573	8.73314	11.0866	15.4981	14.9461	13.1291	3.88718	3.79124	4.03879	3.04081	3.60405	4.76644	7.53876	7.16233	6.76438	5.04927	3.63604
NCU01404	2.12125	2.56859	2.07234	10.6449	14.4614	11.4752	3.86312	1.12361	2.34793	2.23763	3.30015	1.70802	1.59832	1.59709	1.91189	1.68955	0.774612	3.4848	3.47886	2.09356	3.28822	1.95611	2.98205	2.72153	1.99904	4.08222	2.4111	2.09752
NCU01407	0.7063	0.532433	0.935817	0.261947	0.229268	0.213927	0.370439	0.15701	0.779853	0.619801	0.178446	0.597052	0.589096	0.425504	0.802701	0.779861	0.458184	0.198262	0.287538	0.517546	0.284228	0.0570175	0.225705	0.420993	0.306268	0.518139	1.25473	0.843775
NCU01408	39.2634	31.0945	41.7667	22.2507	23.2785	21.5285	22.3912	16.4036	38.6726	36.6272	28.1958	41.8363	36.8729	37.4441	43.3184	38.4968	15.593	10.7742	13.7974	38.3095	30.3736	22.5932	27.1063	23.3911	25.7782	12.8817	10.2001	13.6693
NCU01409	51.3566	41.5718	55.931	19.036	12.4683	10.5141	16.2501	18.9834	37.1301	35.6321	19.616	49.097	46.1932	45.1318	50.5183	46.7867	25.4719	10.4523	9.37748	39.2766	22.5672	19.6407	21.1423	19.384	21.46	13.7955	15.7399	21.4688
NCU01410	24.8413	24.4321	22.457	9.84103	15.8774	14.9312	15.7617	13.4649	19.0647	19.8292	18.8309	25.3496	25.2529	22.8002	22.1246	22.348	20.2622	21.8049	23.7712	26.1107	18.0974	18.3384	16.3654	18.7139	16.0566	20.5401	15.9218	15.9021
NCU01411	5.16631	4.30207	4.52199	1.45164	1.01034	1.12743	1.30059	4.60134	3.32341	3.63701	2.43405	4.11137	4.12458	3.69996	4.35849	4.1479	2.83465	2.58115	1.88798	5.97453	2.93322	1.59984	2.14835	5.39295	4.34729	1.48267	2.98777	1.92795
NCU01412	16.1078	14.569	16.5099	39.1961	28.3135	31.6843	27.5485	11.2077	13.803	14.5032	29.4064	11.5983	13.2793	10.9521	12.2664	12.8538	8.33079	15.2352	15.0513	14.5772	14.6433	16.5433	15.0364	18.4667	18.1477	33.1271	31.2131	24.7424
NCU01413	14.8952	12.4176	12.6659	15.2893	13.1963	12.4917	12.2829	6.97346	12.1303	11.1287	13.2383	15.6753	14.9646	14.4011	15.3999	15.7456	10.3373	12.7485	12.8675	14.5168	5.3339	7.89219	9.45422	11.441	12.0792	17.5621	17.3366	17.3758
NCU01414	123.615	147.204	106.156	53.448	57.2474	66.5091	85.0298	104.908	143.939	132.235	112.154	226.213	240.234	244.402	203.976	199.743	123.482	99.9005	112.031	116.57	149.824	122.828	112.633	176.456	162.038	71.5915	30.5824	22.7386
NCU01415	0.226833	0.0220872	0.0649385	0	0	0.0649301	0	0	0	0.159198	0	0.0918748	0	0.0754096	0	0.0801359	0	0.0743277	0	0	0	0.170369	0	0	0.0241661	0	0	0.188392
NCU01416	11.6485	3.61822	12.5748	0.467957	0.607492	0.554804	0.789694	0.722714	5.76004	6.43572	1.78066	4.72296	3.5713	1.12157	2.95668	3.16023	1.46425	0.71162	0.974427	2.64499	1.92672	1.55648	1.23124	1.5421	1.1539	3.72894	1.12815	1.54425
NCU01417	147.639	129.533	213.03	6.11797	2.03764	2.01474	26.391	67.8472	122.69	130.684	118.956	122.402	110.931	114.722	112.496	107.341	55.0295	58.9177	66.6289	88.6184	107.432	87.9787	91.7606	48.3684	60.7985	2.67288	1.86283	1.78462
NCU01418	1216.74	1130.17	1294.29	2028.97	1228.03	1405.97	1664.09	1533.17	1966.31	1943.14	2978.08	1698.27	1291.38	1411.59	906.83	971.352	1198	1897.35	2147.4	1676.51	1913.8	2017.13	2013.29	2176.93	2074.96	3263.57	3160.54	4575.79
NCU01419	18.952	27.8596	31.5596	13.4308	6.70837	5.69713	13.614	9.07387	18.9769	18.419	37.7323	25.5885	22.271	24.0022	21.918	21.5494	18.2593	11.5756	13.7131	23.532	35.5111	22.694	18.928	22.5369	25.1795	8.60267	8.30972	8.79815
NCU01420	97.7863	115.616	128.456	40.8104	24.1185	21.4027	59.2102	97.9349	159.706	170.624	83.9846	83.8033	69.2153	79.9715	80.6202	75.6148	66.616	155.586	170.159	136.232	85.86	65.2523	59.0812	56.1355	60.5169	52.5677	63.1104	62.5008
NCU01421	8.67938	9.64359	7.4103	6.63786	9.02205	9.0062	6.96088	2.69263	10.2552	11.7291	12.5057	4.37242	3.13839	3.9842	3.6106	3.1823	2.35959	22.5652	28.447	7.25803	7.35468	6.34827	5.81598	7.85957	6.47252	11.6597	6.84484	3.09217
NCU01422	82.5014	89.8916	72.0705	288.57	228.858	211.152	237.406	168.827	77.1214	74.061	137.251	51.405	52.3776	46.6618	79.5273	79.5429	130.338	319.906	332.794	45.6632	98.0395	76.7745	94.4454	116.534	104.216	192.934	229.919	212.725
NCU01423	6.28697	4.3552	8.25773	1.06356	0.630948	0.849393	1.83175	2.59347	3.844	3.79718	1.14146	3.80126	3.19185	2.01543	3.15306	2.98203	1.86294	0.716813	1.13648	5.10037	1.58076	1.30485	1.37171	1.56871	1.47969	2.4719	4.26987	4.32443
NCU01424	875.348	689.611	803.789	207.811	204.997	232.105	552.545	372.219	530.1	537.823	659.544	1168.56	954.9	1047.52	1031.25	1002.08	842.484	298.84	387.409	542.251	694.093	763.708	548.554	295.764	346.141	68.3154	102.846	59.6375
NCU01425	83.0681	92.2587	116.473	96.9779	65.6775	54.5945	125.154	90.0484	90.2461	84.7539	112.243	81.5833	68.1816	72.1239	72.5378	70.77	68.2259	93.3141	90.9168	65.3038	122.124	111.664	85.7911	88.8849	86.2769	189.461	247.965	269.17
NCU01426	21.6283	25.3085	28.9245	9.20975	5.42152	4.66197	16.7427	19.4505	22.1363	21.4674	11.3562	28.784	25.3478	26.7338	28.3893	25.1267	22.7954	19.4489	18.8689	22.4019	18.0324	17.7696	13.6338	18.8361	17.7723	28.6852	38.7792	49.368
NCU01427	267.728	106.438	227.167	20.3316	15.077	15.3142	35.0077	42.9579	72.5859	71.7933	28.1774	197.663	180.171	186.537	163.055	158.551	100.529	22.2091	28.6375	121.329	42.001	34.8059	23.6854	22.604	27.5274	8.52507	6.50807	6.01015
NCU01428	57.5809	247.334	75.6717	148.636	89.5314	131.265	258.71	168.728	34.8474	33.3939	76.8251	101.008	103.884	117.537	132.539	150.898	208.283	51.5711	25.5774	35.7833	118.423	104.372	90.5991	90.2349	92.3033	206.284	398.264	349.647
NCU01429	16.3586	29.8457	19.0076	151.987	69.4422	77.4571	88.7288	17.5526	9.90382	10.072	23.2416	13.7874	14.5457	13.9186	17.3556	14.5672	22.354	22.6312	19.5963	12.3433	18.4663	17.8035	15.7803	17.9206	17.2159	131.276	159.978	157.774
NCU01430	14.9292	16.4245	26.7908	10.6719	12.4182	11.9351	16.6343	57.5307	68.8457	80.5621	234.484	233.949	176.355	206.788	25.1304	27.2819	25.2828	27.189	29.1017	36.4333	196.88	241.351	269.042	175.897	216.169	24.8792	43.0137	44.5008
NCU01431	30.9704	28.9905	32.0907	27.6517	16.8929	19.1274	24.7894	25.7978	29.9264	27.6815	23.5934	41.3683	39.4606	37.6437	34.7158	29.8881	21.81	27.9219	26.6945	32.7294	31.3725	26.9489	30.7728	37.3156	36.3946	32.6544	26.5918	21.6256
NCU01432	28.9243	32.2016	30.7706	11.6525	11.9702	10.5134	18.2255	18.2049	21.3789	23	23.3402	21.0225	17.7462	18.1428	18.0727	17.6321	16.7552	27.1872	27.1271	27.6333	20.8461	16.1351	17.135	18.4201	16.1528	22.7524	20.4468	24.8948
NCU01433	24.9955	24.3029	26.3928	37.6603	49.8942	49.6486	31.052	21.1707	25.1381	26.7379	51.4259	20.7503	20.5492	20.4397	24.0406	22.3325	15.7911	59.958	60.9265	22.899	23.6348	20.1554	27.5795	29.2942	26.0078	26.5253	26.3623	17.9688
NCU01434	13.8414	15.2383	20.6061	6.21522	12.5451	10.6285	6.68545	6.79884	11.5142	12.1628	13.7051	14.7708	14.2873	14.9167	14.1579	15.3488	8.76136	6.3908	7.28213	6.70229	11.8924	8.37966	9.66377	9.0347	9.25612	2.74921	2.2243	2.59464
NCU01435	20.6754	20.3814	18.9175	21.0762	21.7787	20.5948	14.0284	6.25529	13.8189	12.5873	18.0276	16.5712	15.2302	16.8324	15.2964	15.362	7.99178	14.0288	14.9494	17.02	14.5841	9.71245	12.0913	14.1422	12.7681	10.1586	8.13591	10.3993
NCU01436	736.519	709.509	847.693	326.114	364.476	311.381	345.574	372.767	562.153	595.53	648.938	597.006	538.253	613.921	493.951	476.382	434.357	491.155	575.892	300.244	683.934	497.55	548.761	490.712	455.519	288.248	304.471	260.979
NCU01438	278.665	265.836	307.893	511.73	541.858	536.013	353.774	211.008	194.249	204.78	383.688	274.9	240.934	252.228	226.535	213.413	145.057	311.568	341.875	328.781	220.596	179.576	196.616	209.879	210.078	469.732	398.128	469.588
NCU01439	18.3021	18.9755	27.3529	353.923	270.106	273.285	148.598	17.547	16.2624	18.6009	102.742	17.274	12.1492	15.9614	17.9453	18.6001	11.4498	78.4477	73.7576	22.58	29.3626	19.3197	20.5826	24.1607	21.0049	207.074	207.019	177.483
NCU01440	41.298	49.1272	51.7412	63.0576	35.2228	37.0514	47.4725	35.8125	43.8981	40.209	48.3354	58.495	51.3176	55.8705	59.495	54.4864	34.036	33.0709	33.6679	56.2249	43.8166	35.6323	41.828	46.9299	48.9942	47.4054	36.7443	32.951
NCU01441	22.7148	18.4588	22.9681	36.6807	40.5115	43.3798	27.4281	9.60712	12.5531	13.7517	14.7507	13.713	13.201	14.8522	13.3525	14.412	14.3406	14.519	15.8926	9.3402	20.5723	16.3134	17.2004	11.3903	10.7935	19.769	21.3105	19.3003
NCU01442	19.2245	18.0483	23.3367	5.18554	9.65423	8.28863	7.0983	11.1144	18.2322	19.1262	7.87243	16.962	16.4785	15.6787	17.0713	17.5161	11.3528	14.6236	14.7683	15.4281	12.4242	8.45995	7.48043	8.75495	9.18133	7.67467	6.53266	3.98582
NCU01443	66.6184	80.0128	79.867	200.233	195.137	191.337	149.535	97.3415	69.7952	74.7306	115.327	86.3782	93.9158	84.9033	88.974	85.7152	74.3276	84.7731	87.0839	92.4866	117.084	109.904	114.163	93.0346	98.0253	88.331	58.1083	74.2079
NCU01444	46.9064	84.5451	38.7843	41.041	51.2849	59.8124	72.7424	48.3872	30.4708	29.8445	49.1	41.513	41.2519	40.9488	54.072	50.457	45.4502	35.8998	32.183	37.9026	51.6334	38.9089	34.1502	40.4908	35.5986	62.1141	72.3646	61.9338
NCU01445	15.5596	13.9696	14.0247	6.29457	9.22809	9.15072	7.86739	9.62911	15.7587	15.267	13.0251	12.397	11.6602	11.0644	13.8173	12.7049	6.54229	12.9911	13.2513	14.824	12.221	8.77956	9.53677	9.18137	8.2066	11.5124	10.6681	14.3075
NCU01446	15.6814	13.2095	14.8614	12.3453	14.3026	14.0341	12.9973	8.63212	14.0159	12.4633	10.8579	13.7875	12.2979	10.6783	13.2113	13.1805	9.88866	7.92603	7.95214	8.50108	13.3036	15.2425	13.9302	11.299	12.292	13.3946	8.93985	8.64441
NCU01447	69.5897	58.9064	64.1915	62.0202	63.2989	64.9303	50.0883	40.7004	50.2528	49.6597	68.7934	59.3181	58.349	57.5868	63.549	64.2998	51.5555	42.4241	44.224	48.3846	50.9301	44.4819	47.6204	45.1569	42.7515	59.9579	49.9953	54.8479
NCU01448	0.340347	0.283755	0.663593	0	0.0480958	0	0	0	0.264694	0.183762	0.4148	0.39164	0.275997	0.255912	0	0	0	0	0.133544	0.133588	0	0.195074	0.0898263	0	0.0203179	0	0	0
NCU01449	209.965	222.622	134.206	35.6749	17.0256	13.6815	50.0429	81.4811	61.5005	43.076	71.2468	125.614	181.037	200.548	405.618	403.841	352.137	25.9513	17.6385	127.046	48.2112	48.0812	46.9071	55.535	64.001	12.0878	26.2934	15.9258
NCU01450	0.645517	0.894511	1.0007	0	0	0	0.27379	0.939898	0	0.286432	0	0.902761	0	0	0.41649	0	0	0	0	0	0.765748	0	0.154602	0	0.135227	0	0	0
NCU01451	142.444	207.727	267.465	22.1795	23.7595	21.3425	47.3925	92.6582	103.151	108.973	66.3392	112.115	123.156	126.562	198.336	179.582	81.4859	60.3627	72.0257	142.232	89.0347	56.5882	44.6111	69.1583	65.1652	41.8062	51.0835	84.2339
NCU01452	537.179	250.252	319.464	2520.23	3225.59	3597.82	1906.88	611.367	204.531	210.7	1123.36	406.942	511.337	552.823	432.062	402.821	323.891	1221.91	1215.45	500.257	1117.15	1089.03	1461.07	1207.49	1052.74	1528.5	1428.77	1419.55
NCU01453	58.9829	73.3643	84.6684	15.4797	9.50669	8.63872	18.837	30.4988	43.9223	47.1015	34.1848	65.0234	56.0297	58.4835	59.4772	55.4359	38.8392	26.4649	31.8652	48.5855	33.8148	33.2531	23.5285	18.9977	24.3961	12.8442	12.2692	14.588
NCU01454	17.9805	22.2431	21.3798	53.1914	38.6385	32.2543	41.0067	9.02702	13.0263	13.0103	13.2198	14.5982	13.2577	13.4728	17.6122	16.9251	13.5319	9.18787	8.25524	14.499	12.5912	12.2087	10.2141	11.6274	10.1723	34.918	41.9238	45.1598
NCU01455	28.7812	22.656	31.5628	40.4847	36.7206	38.4986	32.3368	25.5562	35.7152	36.9377	32.1714	32.4582	31.3219	29.8439	30.4254	31.539	19.45	37.4293	44.2239	21.9136	24.1402	25.0169	28.8566	27.7228	31.2335	26.2179	16.3423	16.9795
NCU01456	28.5184	28.7075	20.9659	19.1317	16.8217	16.4271	19.0702	27.8759	23.2483	25.0628	23.8571	19.7045	23.1417	14.7296	17.8899	17.2241	15.5468	31.938	30.5478	25.4564	32.1799	23.0904	19.3652	25.7089	24.6752	27.5757	27.5029	26.4981
NCU01457	4.01256	6.7027	3.66561	8.44255	11.8275	11.6757	8.20057	2.90017	4.91886	5.82736	9.57439	5.57068	3.51874	3.92528	3.596	3.34124	4.38148	15.5615	17.0097	7.13672	8.43537	6.71079	6.25061	7.48118	5.66981	8.04095	3.67719	3.18826
NCU01458	1.53358	2.55713	1.97542	14.3254	41.1953	37.7616	11.2899	1.99837	1.50867	1.911	13.1399	1.5763	1.12605	1.10289	1.49036	1.28793	4.01991	20.3718	23.9478	3.31388	6.65153	6.47834	9.10667	8.82019	5.69063	19.4776	6.78122	9.94755
NCU01459	27.441	31.9479	26.5065	10.7902	3.53178	2.67744	15.0223	11.5373	12.2746	12.0025	8.42641	17.3361	16.9777	18.0144	24.4669	23.5694	17.3577	5.1349	3.08413	14.2464	11.1227	10.142	9.99567	6.72887	9.28349	13.5005	16.2767	18.0234
NCU01460	64.5038	44.8388	54.6723	34.9822	35.9735	36.1581	40.1963	21.138	26.9471	29.5609	44.5542	33.8292	31.0321	29.8923	33.1185	37.8739	27.6812	18.0134	20.3047	22.3603	24.8264	21.32	22.527	16.2124	17.947	32.6168	33.1268	30.9119
NCU01461	17.8991	16.1285	17.1537	12.1784	7.83819	9.63777	11.5291	11.5977	18.9207	18.8793	15.3197	14.3073	11.3642	11.8381	10.8228	10.7933	6.9751	23.581	23.0209	9.5023	15.0678	15.5561	15.0641	17.0953	16.4648	12.0458	9.32639	8.77483
NCU01462	0.20894	0.275999	0.310982	0	0.0492157	0.0276263	0.104974	0.0913942	0.182969	0.341006	0	0.466897	0.338409	0.342586	0.433589	0.430786	0.223803	0.125845	0.140795	0.265069	0.0810083	0.29513	0.030343	0.0582187	0.185452	0	0.3106	0
NCU01463	7.95961	5.50673	10.2434	0.630236	0.915975	0.720092	1.17239	2.61661	5.74678	5.89865	2.56189	5.70802	4.33327	4.61774	4.66551	4.58831	1.60424	1.79221	2.2264	5.05632	2.76596	2.53817	2.51124	2.3786	2.76514	0.797106	0.451243	0.32574
NCU01464	28.8682	33.4947	29.8559	12.44	18.1241	14.1468	18.7798	15.7994	25.5183	23.9009	17.9596	27.159	22.8386	27.5296	27.9437	26.1423	21.0235	17.0895	16.4172	25.126	18.8465	17.0993	16.4398	19.2744	21.2106	14.7873	17.4074	15.5074
NCU01465	12.6051	19.3406	17.3003	11.2484	8.11503	9.0006	13.4309	12.1455	18.9716	17.0171	12.9539	21.9472	19.4509	20.424	19.0508	17.4771	15.7185	15.614	14.7126	22.1877	15.3284	13.1765	15.2044	21.2232	19.4309	21.5512	21.0071	18.985
NCU01466	8.17122	7.29564	8.30014	9.69981	9.52354	9.48951	5.83302	3.87898	8.51076	8.58654	9.24621	6.34877	5.83825	5.54202	5.14776	4.80428	2.12098	11.4687	12.9923	6.75911	4.93613	5.39972	7.40758	8.14783	7.69816	10.3802	5.82625	6.11075
NCU01467	222.012	220.661	247.344	198.816	147.378	149.133	190.909	152.248	215.659	232.336	225.499	252.414	221.511	235.73	216.741	211.321	172.915	208.153	214.118	212.511	222.184	213.815	232.288	214.897	203.348	156.096	141.877	155.729
NCU01468	51.0026	42.6221	49.5425	78.1539	73.3667	66.0237	50.085	35.6116	44.6286	47.5747	55.4232	46.5547	43.8893	43.6654	39.8186	40.7566	33.6691	46.6576	47.8115	34.9527	35.0671	31.4903	33.1811	32.3381	31.2621	76.7632	66.5343	82.6061
NCU01469	10.4836	9.74411	12.2446	19.4878	24.8134	22.3365	14.5639	7.67542	9.58435	10.4139	11.194	13.3914	11.9555	10.0507	12.7284	13.4616	8.10009	11.981	13.0199	10.0094	7.03223	7.57443	8.93441	6.69688	6.54977	14.5389	10.2102	12.1422
NCU01470	73.5787	77.2036	74.0377	53.0788	40.2389	36.5486	50.2449	58.2194	64.3889	61.7859	54.686	78.0474	75.3083	76.555	73.4153	74.8158	59.2098	53.2081	52.756	72.4149	48.8052	44.0268	40.5147	57.6144	61.349	58.6175	78.9239	76.2372
NCU01471	29.5239	36.9889	37.6807	31.5295	31.7893	30.1741	25.9688	24.9848	30.7764	29.9984	33.0177	33.4528	34.5156	36.3783	39.147	36.7394	25.632	17.6545	18.4844	29.7266	27.8101	21.6512	26.4603	25.9987	26.1533	31.6853	39.9153	35.5358
NCU01472	1.37422	1.78579	1.93734	0.295238	0.45984	0.459382	0.562955	0.988304	1.53176	1.59094	0.867753	2.20751	2.15474	2.28235	2.96329	2.62175	1.08159	0.46998	0.443353	1.49497	0.408187	0.61661	0.5386	0.53574	0.757547	0.588121	0.539315	0.473695
NCU01473	14.9125	18.099	13.655	81.1214	84.8347	87.4572	44.4681	15.5517	15.2707	15.2467	35.5099	11.7136	15.3152	11.9036	13.7812	14.9116	8.99974	39.9951	41.2811	11.834	24.4083	25.6041	32.0667	33.7065	29.5676	45.4515	33.2737	25.5339
NCU01474	22.5357	25.1646	23.2826	98.7502	81.6497	83.2654	46.0578	21.7359	19.7967	20.1868	40.0916	23.2487	28.1298	23.1222	26.8111	26.3816	20.5999	43.6276	44.1283	26.1717	29.5523	25.0908	34.5936	36.5706	31.8527	47.7685	30.4057	31.5013
NCU01475	19.6008	30.9289	25.6056	3.52379	8.16024	8.04775	6.18007	10.5579	18.6299	17.5405	10.2624	22.301	19.9833	19.6848	23.3295	20.813	24.6418	11.4742	10.6654	21.6298	18.1483	13.6349	11.4948	15.8085	11.916	9.32069	13.5298	13.9039
NCU01476	15.8451	18.0635	18.8122	8.3747	5.0817	5.59278	10.09	7.93367	13.775	14.1317	10.223	22.7696	17.8064	17.9589	15.5317	14.7835	8.24306	7.26864	7.15584	18.9107	8.53545	9.91839	9.33965	7.85525	8.66326	12.9772	13.0393	15.7126
NCU01477	62.1698	69.2829	62.4081	26.8861	18.1101	20.3044	46.0036	45.4532	54.2511	49.7817	42.7932	74.5152	70.8783	70.3312	64.0714	67.4693	57.8373	44.3121	43.5468	53.8066	35.4434	41.5376	37.4913	48.5359	49.4613	63.2287	90.7906	76.8089
NCU01478	16.6209	29.1965	20.3583	12.4929	9.47842	7.76065	16.8256	22.5522	16.873	14.483	12.1713	29.1701	27.726	26.8973	27.7677	28.3414	16.8115	15.3097	12.9945	22.773	20.8045	17.3	18.459	19.2301	22.3247	19.3965	23.4318	26.344
NCU01479	25.3852	27.2209	23.0802	107.508	50.9283	50.944	46.5069	26.837	28.0069	24.2105	23.153	28.5047	32.1078	27.0862	41.6436	45.6112	29.873	19.4014	17.1455	20.0912	16.5869	29.7365	30.1879	35.3613	36.0095	41.9403	57.8339	59.3902
NCU01480	12.0371	11.9531	10.5371	7.82184	6.43463	7.09385	6.43195	4.2027	6.83026	6.88069	7.26873	10.7824	8.89876	9.6047	10.1349	9.32583	7.51805	4.07388	3.72936	7.86448	7.15415	5.65711	6.51412	7.42827	7.20369	4.95671	5.26038	4.31292
NCU01481	33.5097	22.6486	25.6758	12.972	7.4356	8.8837	13.1402	18.837	19.2516	20.5003	15.7467	29.3793	26.5651	26.4187	31.2768	30.5017	21.7422	23.0999	26.111	20.2825	12.9753	11.5026	12.7244	17.3905	17.9839	8.19037	7.33903	8.00299
NCU01483	1538.09	375.845	641.081	47.3345	54.5625	50.094	69.3141	177.647	155.558	118.023	51.9121	225.685	397.581	242.843	375.48	427.676	349.126	106.809	106.907	158.016	74.6119	83.0577	59.6608	91.2783	109.87	45.4132	102.75	125.77
NCU01484	844.765	872.578	791.012	356.721	346.685	323.368	438.565	547.81	720.146	732.471	549.008	925.864	764.724	825.527	728.821	746.658	713.304	600.623	651.769	768.643	645.209	530.599	529.82	737.111	690.74	532.452	546.394	465.016
NCU01485	16.4561	18.1448	15.1697	59.4132	57.8754	68.2404	31.991	14.718	18.145	19.4104	30.3089	11.9461	15.6437	11.6491	16.6543	17.0482	13.394	31.9652	31.1587	15.6693	21.2071	19.7231	28.2235	25.3506	21.8614	35.3023	27.9433	22.513
NCU01486	17.993	18.3678	19.8339	17.1472	12.7408	17.3697	15.5774	18.2576	17.1078	17.1553	14.7926	25.676	24.7533	28.3554	25.3911	26.4023	18.2405	18.384	17.5065	22.7386	9.41994	13.2492	15.2927	12.1487	14.2646	15.5331	8.83402	7.43867
NCU01487	147.175	619.341	168.055	102.52	27.8306	29.5556	288.669	1311.3	177.44	167.873	187.553	413.696	507.086	639.188	537.799	537.267	916.191	364.732	169.246	252.062	163.929	353.259	359.872	228.418	354.907	355.255	404.817	481.159
NCU01488	6.48944	5.16556	6.23261	1.78277	1.62009	1.48066	3.08517	6.65768	7.42301	7.94731	2.9091	5.88281	5.56071	5.50301	10.4578	8.98625	5.57678	2.64047	3.13974	6.53892	5.03081	3.52577	4.57407	5.17953	6.14456	2.80595	2.73679	6.50677
NCU01489	152.916	127.963	131.858	135.497	243.073	205.17	135.322	97.406	133.915	130.355	136.846	101.467	109.118	86.1615	130.911	131.74	109.098	72.8826	67.8577	50.5585	165.919	137.807	202.038	142.819	139.205	135.72	117.218	125.444
NCU01490	4.26244	3.41363	3.884	3.26688	3.6591	3.03306	2.14205	1.8901	3.98045	4.13659	2.04129	3.27106	3.60903	2.98395	3.93328	4.1481	2.14785	1.96894	2.0764	2.97335	1.00719	1.4381	1.70856	1.81154	1.66417	2.31482	1.72612	2.09182
NCU01491	7.60816	6.56438	9.2144	1.81401	2.45546	2.28915	2.30652	5.16458	6.51487	5.5234	2.47907	6.53804	7.16327	6.24441	11.7474	10.4905	6.00214	1.82966	1.65114	5.98704	2.27912	2.47638	2.76479	3.9043	3.71143	2.27428	4.10079	4.66468
NCU01493	23.6807	18.3094	43.9375	2.94663	1.95056	1.40775	4.87026	11.7331	17.5669	18.3214	3.68838	44.7932	42.4494	42.3131	32.2448	28.8103	17.1351	2.34283	2.42532	19.0544	11.0442	12.06	11.8654	13.0192	12.8676	2.27022	2.44403	2.85095
NCU01494	5.04695	6.62378	5.61633	0.924172	1.49151	1.59098	1.96933	4.59595	4.92331	4.722	7.06655	13.2668	8.35044	9.89428	6.7251	6.81699	35.0347	2.61217	2.20113	3.58329	4.6068	5.20527	4.01177	4.62573	3.84226	0.343489	0.803131	0.453374
NCU01495	0.12825	0.0759049	0.124404	0	0.00653589	0.0145795	0.047772	0.0251679	0.0611576	0.0521221	0.146579	0.206124	0.0817997	0.0931304	0.0423857	0.120425	0.0760477	0.0727018	0	0.0254723	0.026877	0.0253305	0.0210408	0.13144	0.032047	0.168876	0.0362496	0
NCU01496	2.1868	2.29954	2.53185	1.29874	1.09874	0.826886	4.78331	3.7511	3.71917	4.02871	1.74739	1.96048	2.06481	2.78693	2.61986	2.61307	1.82112	2.96964	2.80993	4.45184	1.54114	1.63094	1.04614	0.733839	0.902474	4.98451	4.58642	4.98088
NCU01498	109.774	97.3783	89.2685	60.3138	43.6163	52.1668	90.9611	87.579	112.197	106.716	65.1712	100.857	103.515	98.3054	102.713	98.506	104.426	79.0575	75.1171	130.097	69.5198	65.8802	66.2907	93.2785	97.2271	181.227	181.622	184.406
NCU01499	13.6874	19.4375	15.0527	14.2317	13.474	13.6843	28.3604	9.50314	9.87365	9.57565	7.74882	14.8187	15.12	13.7466	14.0163	14.2971	10.6896	5.57473	4.49489	10.4369	8.75049	9.13693	8.30522	9.13407	9.88118	21.1586	18.7323	17.1601
NCU01500	38.6447	36.8479	44.627	14.5515	11.8039	10.4306	17.9696	18.7908	27.8377	31.6805	19.6644	38.647	33.9654	36.0634	38.3262	42.4301	29.8778	22.4042	25.5915	35.3805	13.4246	12.7598	12.1632	12.4247	13.3662	7.03449	7.69118	9.80202
NCU01501	30.9846	36.8868	25.0642	27.3345	38.195	34.2246	35.124	26.0943	27.844	33.4746	44.1786	26.6644	23.6404	25.8486	30.712	29.367	35.1079	104.761	114.381	38.1729	25.109	24.4452	20.1977	30.2512	26.6055	37.3463	23.3677	19.7204
NCU01502	0.443608	0.910657	0.412564	7.08633	28.3931	28.5888	5.70471	1.12376	0.365625	0.364765	9.43202	0.403803	0.52775	0.370415	0.456232	0.384142	1.3032	14.1616	19.5325	1.0052	2.51444	1.61223	5.07943	4.96249	4.19283	18.2737	7.56636	7.83068
NCU01503	1.33783	1.94161	1.28348	12.8057	40.2431	40.8239	13.1947	3.36105	0.983876	0.968237	11.579	1.16638	1.60295	1.30099	1.66577	1.98427	1.89675	17.6957	19.4743	3.64716	3.4332	3.6327	8.44702	8.31841	6.92466	22.7413	10.9181	14.9155
NCU01504	97.8254	181.779	61.9285	110.138	90.4548	126.651	335	205.223	58.0509	50.5792	69.0154	37.6447	83.591	52.0718	107.749	119.345	181.57	108.455	85.8168	59.1048	220.409	154.322	88.8986	109.373	131.85	203.163	141.534	107.78
NCU01505	3.53462	2.01471	5.44449	0.0576926	0.261743	0.143954	0.503314	1.14169	2.01501	2.51317	1.27965	4.63411	3.05729	3.26625	3.18857	3.82651	1.94946	0.500343	0.763082	1.25795	0.508862	0.539725	0.872419	0.700069	0.741659	0.897327	0.792191	1.01677
NCU01506	4.30236	3.46659	3.6901	3.32117	11.3787	9.05636	2.7465	1.20971	3.61625	3.84859	5.13486	3.74876	3.06572	3.15601	2.83253	2.70916	3.01735	11.2049	13.6143	6.11189	6.16597	4.38735	3.58765	5.7344	3.36147	6.56525	4.61914	5.65454
NCU01509	71.5208	50.9435	88.1366	28.9193	18.5829	20.2626	48.6288	44.9048	35.5252	31.0754	31.9922	64.0724	52.0625	54.2284	44.6031	45.0865	33.6004	52.881	50.5902	38.2881	18.4932	20.3641	21.0156	21.465	30.0522	79.9946	95.6081	95.8511
NCU01510	103.351	110.461	157.229	2.72748	1.62171	0.749131	20.3582	15.0301	42.2093	39.3212	15.0954	114.754	88.1553	123.385	96.0473	83.8437	128.883	15.5035	11.3062	58.8685	8.86915	8.84769	5.18658	6.81998	9.96496	16.5386	40.1166	29.4513
NCU01511	21.532	28.3995	37.5749	99.1817	24.5278	29.9133	37.2273	21.6512	22.0247	23.0692	38.8113	39.611	31.1469	36.107	38.4193	38.4768	28.7972	7.30552	6.27067	23.7128	18.9612	17.9164	23.8909	14.8468	18.116	37.64	15.9798	29.122
NCU01512	30.1898	18.3793	25.3545	46.7743	40.3795	35.2866	36.6948	20.7307	28.3717	25.4556	23.8219	19.8415	23.1438	18.935	17.2108	19.2967	15.0849	10.3299	9.71	7.36298	26.0209	29.1623	27.4873	22.1069	24.7211	32.259	20.9997	17.3073
NCU01514	2.65033	3.02161	2.56029	7.15763	11.4466	10.1663	7.46959	2.43669	2.05224	2.05773	5.56362	1.2371	1.41081	0.761989	1.00991	0.98015	3.06375	2.34193	1.23115	0.67448	5.58098	4.16515	4.83796	5.22063	3.28875	7.67356	8.16218	3.3945
NCU01515	57.0089	36.0927	43.039	51.7225	61.0179	54.8837	31.225	23.4902	36.9403	36.2926	46.2111	21.5242	23.8382	22.1024	28.4391	26.423	13.1496	66.0476	73.4139	19.9958	58.9783	42.9629	44.1179	45.1636	36.6173	34.5708	28.771	24.7964
NCU01516	13.8218	11.3753	13.6844	91.8134	89.9905	85.6384	23.0087	12.3715	9.92389	11.2055	32.9055	4.15927	5.12038	4.08641	6.99083	7.0257	5.01411	36.0798	44.9272	6.15316	23.2865	18.7056	23.4928	27.3096	19.8644	33.4315	19.4943	17.9287
NCU01517	172.542	91.5775	80.3461	6.31214	3.93484	3.81505	613.222	84.6266	44.7104	21.9387	1017.15	100.02	165.596	105.426	148.373	183.406	191.193	1509.56	1386.33	84.4346	844.727	2274	1796.63	1039.92	829.487	174.193	545.066	251.254
NCU01519	1.95253	5.00409	3.33989	0	16.926	6.33442	2.76623	0.55817	2.49721	1.92498	9.65241	0.539743	2.40826	0	0.252198	1.89338	0	12.4151	12.2491	0.609619	4.04476	1.95796	1.17988	2.08648	1.3413	2.95382	2.79033	1.22637
NCU01520	4.42963	3.24696	5.2845	0.537322	0.759595	0.582661	1.32732	1.42348	1.69487	1.93813	2.0274	3.1727	2.65757	2.04075	2.87981	2.85232	2.63404	1.70783	0.73121	1.76771	1.29305	2.13644	1.58823	0.620195	1.31551	2.54209	1.43246	2.02155
NCU01521	6.33116	6.27027	8.48322	0.755179	0.786634	0.914551	1.98306	2.73372	4.01386	4.41903	3.77113	8.14065	6.12667	7.46073	6.68161	7.51143	5.47643	2.08457	1.7791	5.43591	3.44458	4.0444	3.41921	3.05099	3.42272	1.12052	0.769518	0.735568
NCU01522	6.04011	5.67009	6.57178	4.33636	4.72601	5.76144	3.85842	2.23663	6.21701	6.02255	3.83327	5.92527	5.09496	4.7635	5.64668	5.05594	1.72148	2.97237	3.37687	5.01588	6.56588	4.76328	4.94168	4.89709	4.34517	3.7519	1.60575	1.52971
NCU01523	166.192	181.253	169.223	173.29	130.189	125.933	154.625	104.536	156.367	148.824	155.717	176.298	147.349	160.897	135.396	140.344	109.775	149.724	171.516	135.299	157.379	146.056	138.539	147.018	131.886	164.399	136.548	112.226
NCU01524	4.95388	7.30372	5.7403	15.22	63.4146	62.4536	15.5533	4.59345	4.02925	5.45388	32.5204	4.92766	4.54927	4.61399	4.85728	5.00449	4.48864	49.8207	62.3348	11.5913	11.016	7.98072	13.3575	15.8331	12.7293	26.2968	14.2687	15.5484
NCU01525	16.3948	18.1586	17.2039	17.6084	12.9797	12.7781	12.4402	9.43202	13.6217	12.8271	15.1977	17.2154	15.8609	16.1902	15.4575	15.1493	9.31918	13.3032	14.4604	17.617	11.7256	8.57957	10.6045	11.5546	12.7452	11.9969	10.5902	13.5006
NCU01526	20.976	16.2247	17.4851	12.2954	9.79342	10.3877	13.8502	9.34646	12.8946	14.8679	12.8245	14.2282	15.9082	16.7767	11.5584	12.6917	9.67692	12.6721	15.2123	8.39213	12.5382	11.117	11.908	12.9383	12.9861	14.1422	9.61077	5.77069
NCU01527	14.4065	10.9996	10.2905	10.2809	10.1834	11.2638	13.5503	8.64905	11.5938	11.6251	12.5142	11.3745	10.6683	12.4332	12.3017	11.9388	6.11742	12.4869	12.68	9.47186	8.48118	8.89846	9.75858	13.0647	11.1408	13.451	7.66437	5.32727
NCU01528	1698.41	2451.75	1977.19	6329.39	3662.82	3395.36	5869.29	5337	1880.15	1565.9	5633.73	955.774	1500.66	949.087	2110.19	2188.81	4647.1	1726.9	1142.82	790.408	2791.8	3999.69	3058.68	2755.04	3112.99	7465.4	8749.41	9132.55
NCU01529	5.52952	2.35886	3.44296	4.97241	1.18983	1.33947	7.21963	4.93033	3.85497	1.80983	3.13347	2.00555	4.14098	2.27467	2.16553	3.37002	2.46488	1.14157	1.61018	2.67427	3.17555	2.4184	3.31652	1.98532	3.49652	6.91375	18.8152	21.8832
NCU01530	0.397248	0.882046	0.567867	0.133403	0.0982512	0.0791685	0.641239	0.942265	0.0977493	0.380194	0	0.889121	0.619763	0.57318	2.09424	1.8238	8.1011	0.783492	0	0.576598	0.118652	0.173081	0.703889	0.354562	0.438816	3.0416	2.68246	3.83565
NCU01531	0.0101627	0.0109843	0.00360264	0	0.037297	0.0404643	0	0.059072	0.0178066	0	0	0	0.0521801	0.0349687	0.0239284	0.0244091	0	0	0	0.00739451	0	0.0457178	0.0038395	0.0190362	0.00709416	0	0	0
NCU01532	0	0	0.00455294	0	0	0	0	0	0	0	0.0487359	0	0	0	0	0	0	0	0	0	0	0	0	0	0	0	0	0
NCU01534	24.7817	26.59	23.3142	18.4145	13.8094	12.1696	12.7583	15.0527	17.4209	20.3999	18.9987	17.3089	15.8242	17.3092	20.3525	19.2851	14.5041	14.8891	15.454	20.3608	12.6051	9.46937	11.8539	11.7145	12.1267	20.5562	19.8892	24.6252
NCU01535	35.8453	59.8849	33.8849	27.5395	27.2618	22.4985	31.765	21.1571	26.1725	25.3174	34.8699	34.7088	33.9492	31.9377	32.7964	34.8745	32.1089	25.1258	25.2119	30.4707	37.7204	30.2126	31.2051	39.1127	37.2833	43.4642	49.8487	44.8307
NCU01536	0.905026	0.574472	0.625299	0.782172	0.148295	0	0.647046	0.848875	0	0.139177	0	0.694656	0	0.576561	0.637098	0	0.310993	0	0	0.414012	0	0	0.584487	0.488863	0.38575	1.19583	0	0.478707
NCU01539	28.8889	30.3555	29.3204	17.4198	11.6335	13.3649	16.7311	11.8913	24.6961	21.9747	13.8757	43.2525	37.5748	39.1783	42.0604	43.1729	27.2062	10.4041	8.71702	25.655	15.7252	13.915	17.1267	20.2472	21.089	9.55369	11.2533	12.2377
NCU01540	47.397	55.9544	52.3488	22.1078	18.9701	19.1131	25.7657	31.4867	37.3686	35.0903	32.4393	58.5201	57.7617	57.5627	62.7726	59.3336	45.4866	33.8135	31.7219	50.427	29.7587	25.6896	23.7066	34.236	37.5125	27.4299	25.1049	28.6713
NCU01541	51.3026	44.2686	56.817	18.4797	37.9936	34.9953	22.9447	23.8453	31.1108	32.584	39.8826	31.9473	33.6451	28.3366	32.9399	39.5889	28.7105	28.1216	27.8414	24.6104	27.7574	24.9578	21.0399	20.9627	21.1342	16.275	20.2247	16.3589
NCU01542	11.5753	15.9613	14.8524	10.7241	7.83169	9.62722	12.6197	10.0159	13.6736	12.8661	12.2599	16.6577	16.1092	15.3673	16.8866	14.8669	11.5959	13.1735	12.1584	15.2591	8.72781	10.8161	10.7851	14.9916	15.9719	15.0741	13.8045	12.3003
NCU01543	27.1902	28.4273	24.9796	26.606	14.6005	18.3929	26.1097	23.6487	24.3259	22.3532	19.2796	34.9224	35.362	33.822	31.9218	31.6509	27.6764	22.948	21.184	26.6836	18.8705	19.0735	18.6193	23.8786	23.7131	33.1858	40.736	23.9577
NCU01545	1057.74	1056.1	894.667	334.309	170.449	130.432	336.641	506.63	562.193	520.516	365.318	866.592	841.609	860.985	964.943	952.826	918.194	200.301	186.383	587.302	372.734	366.108	272.955	315.765	356.616	346.803	464.555	526.505
NCU01546	13.6008	90.8928	13.3187	455.689	157.818	97.5495	360.723	300.797	31.1841	14.8692	50.663	10.1766	28.4334	15.1998	26.8719	36.2748	179.584	102.659	21.5259	8.72208	49.4608	105.353	79.9057	104.929	99.8081	837.942	1102.76	1007.32
NCU01547	89.7472	78.3718	72.7498	111.218	52.4751	54.9014	73.8332	46.5265	76.3378	72.3577	61.9959	85.3254	89.3465	78.475	79.2204	85.2216	62.9413	30.8271	30.6771	54.3982	59.2332	57.8667	52.1895	46.8347	51.2038	51.6905	43.7268	43.5839
NCU01548	324.452	389.153	351.106	120.414	81.7863	64.1689	162.566	160.618	251.383	235.507	205.709	337.849	310.867	284.545	325.159	334.83	287.785	186.035	217.283	164.469	302.303	267.628	258.854	282.692	284.137	144.69	174.653	145.714
NCU01549	23.159	29.6761	21.1788	28.7454	18.1198	18.5073	21.134	19.1499	20.6408	19.2417	28.169	20.3134	19.5676	19.8595	23.855	22.8718	15.7268	27.6669	25.594	23.0907	24.0907	17.5646	20.2009	23.4028	22.4837	26.8068	26.8874	26.9427
NCU01550	72.2232	57.0734	65.4986	210.678	284.971	300.754	104.767	47.2871	63.4672	68.7738	175.309	8.31685	19.434	8.30788	13.5603	14.0146	7.10481	35.4875	25.2961	6.87768	134.316	111.276	118.597	115.646	95.2418	147.391	114.27	102.187
NCU01551	69.0591	31.3816	52.0478	15.9571	8.07369	6.71764	13.263	12.838	23.1859	24.3966	8.25	26.3077	25.5856	24.8284	20.0909	21.0292	14.8893	5.39648	4.32084	15.8829	13.4983	16.3657	13.5658	14.4378	13.2056	22.695	35.1822	34.5631
NCU01552	621.535	257.216	364.125	2056.27	4293.07	3595.69	1625.32	679.086	163.463	181.662	1220.38	334.805	417.1	460.397	369.165	378.771	273.568	1115.85	1184.54	397.016	1171.18	863.054	1262.55	1136.4	939.434	1774.9	1593.08	1467.97
NCU01553	47.8842	24.2069	23.8144	67.59	517.985	293.809	108.789	37.1711	23.095	21.5523	49.6149	17.2485	30.9209	21.1482	25.0877	28.0606	19.1704	49.1289	59.9574	10.2626	57.9725	47.5165	75.4024	79.1896	68.6474	125.296	117.416	16.3973
NCU01554	10.7889	11.0331	12.8861	11.877	12.3993	14.2975	10.1063	7.49639	18.181	17.933	13.8657	11.5788	9.50409	10.311	10.6697	10.0441	4.53065	16.9122	17.0261	12.9309	9.12499	8.52932	10.356	11.7128	10.7397	13.5408	7.84678	6.54028
NCU01555	164.619	191.977	251.185	14.4654	6.6462	6.59722	92.5301	52.6277	130.855	126.576	61.5889	188.516	196.468	196.098	172.948	187.513	244.658	35.92	28.2466	108.114	90.0089	77.2826	39.1293	50.1466	65.7995	38.465	86.3562	63.5486
NCU01559	180.679	202.822	126.126	38.2601	33.8662	45.9165	70.4558	203.187	130.921	118.533	56.7363	153.12	172.255	152.629	176.487	175.744	321.376	62.3289	48.3748	122.956	127.311	102.683	75.4223	126.785	89.9774	73.762	119.639	104.382
NCU01560	194.419	225.517	143.868	33.9382	43.9299	58.9619	82.5239	195.395	137.941	130.776	61.3478	157.534	185.078	170.646	203.43	168.158	319.218	74.2636	58.2142	170.745	159.426	133.648	90.8942	155.682	108.139	76.3456	124.855	167.848
NCU01561	0.0120619	0.008646	0.0256231	0.000388392	0.0122572	0.0257126	0	0.000234065	0.0225411	0.0234885	0.041713	0.018099	0	0.0145842	0.0155621	2.35255e-05	0.0236994	0	0	0.0102495	0	0	0.0141384	0	0	0	0.0640141	0
NCU01562	0.38212	0.212714	0.427411	0.154294	0.0468444	0.0187963	0.0906001	0	0.169583	0.211022	0.0874726	0.257497	0.326637	0.234412	0.43785	0.428542	0.154719	0.0242244	0.0490979	0.22979	0.126274	0	0.0766091	0.0411996	0.146233	0	0.32774	0.27751
NCU01563	30.846	19.0458	24.9459	6.87399	6.60508	6.43297	6.99783	7.28067	13.6832	11.8385	6.77754	14.5048	13.7092	14.4497	16.5906	15.4307	9.2667	4.06862	3.96655	14.2751	9.77833	7.8127	8.36231	9.36847	9.25695	10.3563	9.37413	8.98588
NCU01564	33.854	35.7146	36.4478	23.1778	24.3007	22.8095	17.3471	22.0031	27.7642	26.8894	28.1985	29.3188	28.7419	29.0102	31.0793	29.9026	19.5136	13.0918	12.5049	24.8438	25.8101	21.1967	23.5869	21.8867	21.7702	20.03	16.3567	16.8999
NCU01565	32.6353	139.253	115.469	21.9816	7.95869	7.38745	45.6012	56.016	87.7412	49.8643	31.7123	157.43	136.789	139.356	137.849	137.657	83.6037	38.6049	39.8753	101.756	105.548	94.1188	111.238	96.3983	108.343	25.0348	26.9944	22.988
NCU01566	0	0.0806598	0.0511094	0	0	0	0.00829059	0.0828782	0.0438237	0.0758849	0	0.0570275	0.0326946	0.0622189	0.0737098	0.0493237	0.0254641	0	0.0315226	0.0563064	0	0.0252844	0.021441	0	0.0268012	0	0	0
NCU01567	2.09747	1.13824	1.41659	0.264378	0.393908	0.50471	0.623381	0.210776	1.24291	0.757482	0.431668	1.68578	1.54716	1.41681	1.04886	1.86954	1.10655	0.21277	0.378569	0.209425	0.600154	0.508945	1.06987	0.686192	1.11994	1.66942	3.08466	1.06478
NCU01568	3.14874	2.85062	1.90849	14.308	16.0612	15.6357	4.86015	1.63919	2.27552	2.03248	5.71295	1.14857	1.6156	0.94835	1.92663	1.98185	1.1971	2.2878	1.61239	1.15574	3.91439	4.41571	4.639	3.8437	2.61383	5.9937	6.95137	6.17506
NCU01569	12.5895	18.8896	11.3406	13.5774	7.4275	7.6992	17.1741	12.5315	15.8935	13.6056	10.7276	15.2932	14.2704	15.5204	15.8614	13.9044	16.5109	18.79	16.9873	21.8439	11.8493	10.8265	10.6875	16.8548	14.0244	12.1224	23.7652	25.5112
NCU01570	7.88511	10.5716	5.8027	11.7875	8.25756	8.87933	12.3475	6.95502	9.62585	8.82403	6.54106	8.03007	7.88641	7.82981	9.67362	10.0467	7.75032	10.837	10.6754	9.18925	6.68501	6.73886	6.94382	9.64014	9.73613	8.37511	18.3347	20.9456
NCU01571	40.3659	38.012	30.2616	22.6458	15.1161	14.7801	27.3999	14.425	26.6018	23.3096	12.1672	35.8602	36.4644	33.504	40.9696	40.8858	43.7606	12.583	10.9937	20.9655	16.7017	18.8331	21.3578	22.0525	23.2181	27.7619	49.1395	35.1254
NCU01572	3.55672	3.25524	3.74894	0.20713	0.123922	0.0873244	0.323326	0.530255	1.60188	1.81932	0.940455	2.92754	2.30777	2.25586	3.25921	2.57266	1.46861	0.480027	0.339326	1.44019	0.330817	0.493848	0.339782	0.331529	0.439015	0.572297	0.515907	0.597001
NCU01573	2.02531	2.15304	1.57821	0.0764504	0.194469	0.0905281	0.207232	0.45443	0.534952	0.732421	0.353525	1.46615	1.5302	1.71167	1.65092	1.90602	1.03163	0.204066	0	1.16654	0.334369	0.284183	0.246859	0.273953	0.238062	0.626269	0	0.346649
NCU01575	58.8022	71.3535	67.1043	28.5626	17.4524	16.6808	36.2534	42.4101	57.1466	55.3145	56.9533	71.1085	68.0957	70.9236	81.5086	79.3334	70.2989	44.9245	49.1408	68.7543	46.5336	43.0933	39.1862	40.6302	44.7931	42.8096	37.6299	43.4005
NCU01577	42.3094	41.8965	49.4014	12.443	11.7217	10.6614	11.9814	18.5618	33.2135	33.0818	13.8515	40.1019	37.6988	38.3239	31.6214	31.2915	24.5495	11.3922	13.1384	24.2574	20.774	17.3105	18.1263	16.0933	17.7376	8.57058	6.13738	6.9065
NCU01579	2.37833	2.51314	3.81905	6.31627	12.6906	10.5101	3.44519	1.55961	2.08979	2.80997	5.81562	1.26909	1.23321	1.50439	1.24186	1.31575	1.13169	4.24899	3.62148	2.54344	3.65463	3.99641	5.49184	5.98353	3.47653	5.53621	3.95131	3.60768
NCU01580	11.467	8.50159	8.06389	10.6827	9.39543	9.03661	8.35676	4.3386	7.52598	7.31509	9.00335	6.1355	5.58638	5.03987	7.81178	7.36423	4.70266	6.88332	7.12662	4.14087	6.86036	6.43725	6.8855	7.52864	6.62495	9.10025	7.10649	7.15195
NCU01581	9.4792	7.57674	10.4975	4.73973	3.82523	3.25776	3.21315	2.82821	7.12277	6.64148	4.06026	8.10312	6.55808	5.9419	6.08293	5.90478	3.42418	3.06766	2.90523	5.73121	3.6396	2.19888	2.92418	3.81608	3.14021	2.48365	2.56819	1.84356
NCU01584	15.2718	14.0002	16.0464	7.88728	5.92717	7.91079	9.70475	10.969	17.8095	17.304	11.2782	21.6304	19.5557	19.7524	19.6421	19.3927	14.9617	10.1613	10.727	19.5938	10.1582	9.86955	8.95208	13.8674	12.9927	13.4294	12.2084	9.86011
NCU01585	62.5452	55.9702	68.7787	57.3254	48.4453	38.415	40.2548	26.3751	41.1293	39.3022	32.3217	64.3613	59.8419	58.7637	62.9075	69.8131	45.5651	14.6266	14.0619	27.0073	37.3257	36.3059	35.5175	30.392	34.4178	26.4252	23.4848	21.3596
NCU01587	680.495	689.131	694.345	536.243	491.528	397.363	521.433	419.401	576.116	570.998	565.154	577.019	586.286	539.256	544.587	550.42	454.285	329.674	381.265	349.887	639.074	618.924	517.575	456.239	462.626	494.257	404.996	327.645
NCU01589	12.708	7.5384	10.5694	198.405	218.733	222.645	81.7323	16.1002	12.885	12.7682	92.6333	2.27623	5.32776	2.40008	5.64982	6.73929	8.66305	192.909	197.537	3.93866	32.9646	43.8594	80.6426	73.8651	60.2016	71.0054	31.3136	34.9027
NCU01591	1.31815	0.807634	1.60329	0.0774373	0.0390834	0.0135758	0.177121	0.760219	0.758521	1.13171	0.272872	0.862938	0.838572	0.729794	1.1348	0.699466	0.32154	0.265271	0.329062	0.52469	0.306789	0.514311	0.344414	0.42475	0.60979	0	0.17441	0.294915
NCU01592	0.0328658	0.115891	0.219974	0	0	0	0	0.264284	0.0139356	0.0450727	0	0.0608376	0.0528304	0.0999218	0.17158	0.185128	0.0405489	0.0239491	0.10096	0.125671	0	0.0275898	0.0483005	0.0679713	0.00611128	0	0	0.0698222
NCU01593	0.0489607	0.084256	0.117371	0	0.011374	0	0.00985012	0.0927994	0.0830043	0.0559818	0	0.174861	0.0569139	0.0179547	0.10269	0.0950312	0.0580174	0.0171686	0	0.0558986	0.0145769	0	0.0197337	0	0.0174859	0	0.0716012	0
NCU01595	2.66386	2.84362	3.90731	7.69542	31.1851	26.1403	7.79129	3.15597	2.58078	3.57116	14.0749	1.55404	1.82782	2.20229	3.04549	2.66707	2.93191	22.7486	32.2931	4.80133	4.57423	4.20346	6.88224	6.32987	6.59761	14.0058	5.43012	3.95847
NCU01596	59.4399	61.7216	50.9989	88.9405	57.0063	52.4794	70.067	30.7799	56.5518	51.358	56.8131	51.9433	52.3911	45.8665	53.8378	58.1844	36.7886	37.5097	35.7566	30.9044	54.5799	46.8578	51.5814	45.4487	47.0637	40.6284	35.8962	32.9401
NCU01597	6.8393	5.7475	6.88628	6.64201	5.14325	6.94989	5.65539	7.26479	9.83029	8.80162	4.93836	9.52578	8.83312	9.30134	10.8966	10.1332	6.70086	6.45914	5.54135	8.75624	4.98462	4.90651	6.91098	7.32511	7.32979	8.04799	5.99064	5.20345
NCU01598	9.83298	5.50629	7.11543	0.194411	0.46407	0.819262	0.850463	1.5543	2.94925	2.88459	0.634274	4.77239	4.8847	3.67129	3.94642	4.52603	7.54538	0.701831	0.550833	1.57676	1.85917	2.69335	2.30774	2.43577	2.0036	2.6803	3.89856	2.43022
NCU01599	32.3967	30.6429	22.3322	13.215	17.5163	16.5618	16.6782	13.2216	21.8415	18.34	16.8255	25.5717	29.3387	22.7189	31.8952	33.4135	25.78	8.79695	8.87832	23.6355	21.2618	16.8875	21.058	27.7929	26.6509	19.0795	27.1473	24.1883
NCU01601	72.5604	53.5562	57.095	46.9088	60.4223	54.5163	47.4334	17.9247	50.5873	49.1129	41.9256	66.4429	62.3775	60.6854	55.7501	55.9404	26.7698	19.0206	21.0498	30.1834	47.7365	48.5524	55.6044	41.555	41.4796	32.1374	22.6628	14.9969
NCU01605	40.6664	38.1186	25.3937	18.0324	18.2435	17.3217	33.3106	16.6855	23.4039	20.5814	28.9993	24.1724	25.7312	24.619	28.5838	29.8636	28.1708	12.7563	10.823	17.4028	28.9673	19.7294	19.8139	20.0798	16.0177	35.5301	55.7906	39.6247
NCU01606	266.211	335.95	306.896	541.794	378.389	471.847	418.56	247.818	237.387	241.176	448.737	286.709	303.515	289.143	258.575	254.161	255.781	279.316	274.203	261.953	397.754	437.163	453.808	382.012	371.17	374.569	384.368	394.088
NCU01607	20.6148	9.55888	21.2706	4.63367	4.93296	3.79551	7.72868	6.5368	14.1935	14.7654	10.5731	12.6368	10.1561	11.43	7.98874	8.65454	4.04947	11.0435	13.4362	15.5758	8.52373	6.07296	6.96014	7.82342	5.9813	5.64445	5.42018	5.44978
NCU01608	5.68127	4.53888	8.81877	0.0478702	0.071942	0.0553595	0.350053	1.18735	2.98677	2.70278	0.489707	5.90748	5.7495	5.33018	5.55146	5.0001	1.79188	0.342751	0.32149	3.95129	0.810867	0.772568	0.775577	0.45256	0.819487	0.371034	0.303831	0.2945
NCU01610	4.0023	3.88798	4.68459	3.58011	3.96835	4.72072	1.99896	2.00388	2.33493	2.77364	1.13758	3.89277	4.73539	3.65549	2.96798	3.4425	2.28716	1.35866	0.667381	2.91171	2.14213	3.94555	4.00776	2.11448	2.96813	0	1.64681	0.582635
NCU01611	54.5551	42.6732	39.8466	10.0883	6.79796	7.84116	15.0071	23.1923	29.4773	29.1123	12.7938	50.4378	61.9071	43.8969	51.3101	60.2602	34.4604	12.2207	10.3395	46.5781	18.2919	19.1485	18.6748	17.7992	23.2523	2.07362	2.03818	1.6818
NCU01612	4.72893	4.53047	3.82271	17.4754	37.4422	46.0875	17.595	3.57754	3.01339	3.01366	19.0153	2.88472	3.56604	2.62196	2.76218	3.33068	4.38717	24.416	30.4402	6.27338	5.1509	5.0534	9.47781	10.4028	10.2734	27.8679	10.3639	13.4038
NCU01613	12.8555	11.0027	14.482	17.0035	39.9951	39.3464	18.9391	7.13581	10.9421	11.7266	22.478	11.0071	12.57	9.65239	12.5844	10.9352	4.62109	16.101	16.242	14.9639	17.1156	14.8803	19.3785	17.075	17.1478	7.14065	2.29899	2.56561
NCU01614	76.6865	62.4747	67.1017	55.6997	74.0085	75.1631	38.3019	26.5696	50.6297	50.7648	73.6757	51.8588	44.7416	47.6656	55.7574	56.2638	37.0938	40.9413	45.9686	59.6152	36.1689	26.9723	36.6713	37.3352	34.2004	42.7759	38.0676	46.2237
NCU01615	7.56361	6.9872	7.58794	5.11491	3.22856	3.29744	4.34239	3.37916	5.85429	6.50165	3.88582	9.79951	8.46926	8.82047	9.15959	8.25257	6.08532	7.06013	6.89854	6.19987	5.36016	6.05703	5.75591	5.93138	4.86101	5.87238	5.13514	5.37938
NCU01620	3.3152	2.06349	3.40283	0.775512	0.315446	0.436976	0.883479	0.353418	2.19457	3.0679	1.24401	3.00693	2.21309	2.17449	1.67809	2.01359	0.479056	1.83604	1.59366	3.94878	1.71808	1.42969	1.19767	2.69126	2.30129	1.70078	3.6263	4.54297
NCU01623	7.18907	3.21646	5.00636	2.43571	3.02087	2.85567	1.84358	1.48074	5.67368	4.91844	4.3388	2.32106	2.0415	2.27846	2.47144	2.58464	0.803449	3.19954	3.27035	2.73527	3.27162	2.00192	3.36948	3.38515	2.42134	3.76366	4.27897	4.34837
NCU01625	13.0623	11.9718	10.1935	10.3109	8.40817	9.70972	9.69555	5.6667	11.2064	9.95154	6.56191	14.0675	15.6572	13.7639	13.248	13.262	6.77472	6.50659	6.55331	9.37132	7.02069	8.80538	8.54112	9.56702	11.8193	5.94301	4.14453	4.32247
NCU01629	6.94178	19.0208	5.89705	1.56715	1.54268	2.06426	7.54513	6.18708	5.0512	4.25648	2.04077	5.18986	6.75494	4.80302	9.78218	10.0208	14.0159	3.87796	1.63594	4.01188	6.73641	6.01994	2.39096	3.90195	3.63517	3.00133	4.01862	3.78612
NCU01631	0.976144	1.23388	1.76567	0	0.0497296	0.178101	0.126042	0.205706	0.538232	0.717301	0.482947	0.514931	1.23387	0.706081	1.26637	1.21326	0.401691	0.24825	0.300025	1.11922	0.475245	0.376752	0.22675	0.0613259	0.243251	1.01217	0.505077	0.269751
NCU01632	4.6223	6.15392	7.37968	122.148	141.645	142.829	71.3519	8.46906	6.56218	6.87743	28.9484	8.18819	10.0604	8.35507	10.0661	10.1328	4.38415	27.9874	25.4358	8.24858	6.93569	6.73212	11.904	12.483	12.5305	83.4356	80.6558	37.4777
NCU01633	18.1718	9.64347	12.3798	418.967	375.618	339.958	2429.58	62.0677	108.665	5.57529	4.62849	4.85708	58.1487	3.7629	41.7989	115.805	7.2538	16.5407	5.32182	2.73081	72.9094	193.331	30.213	285.22	298.943	809.627	2250.2	3739.73
NCU01634	1805.34	986.196	1309.56	1094.27	1109.04	1069.96	1040.45	651.377	1764.81	1714.59	1267.73	499.428	496.681	437.187	564.807	589.415	440.317	667.19	677.69	495.969	970.607	905.507	956.941	867.615	699.041	705.641	769.385	702.508
NCU01635	2857.17	1621.02	1791.84	1912	2117.04	2086.62	2274.9	1338.1	2552.7	2449.07	2163	927.064	962.09	866.663	1032.65	1087.59	877.896	1159.25	1174.39	707.729	2071.34	2119.93	2025.32	1869.23	1711.05	2003.6	2204.46	1878.89
NCU01636	154.559	145.441	156.743	17.1656	6.58928	7.72093	29.3274	62.7846	82.3676	80.549	77.1827	105.533	130.188	106.733	145.711	165.808	135.922	41.943	35.1996	64.8915	141.962	116.857	108.611	78.9325	94.5691	16.2401	12.3048	14.7076
NCU01637	13.2969	12.7284	11.9028	12.2539	14.5473	14.714	10.1138	6.81449	11.7589	11.7889	13.434	11.1391	10.5754	9.32651	10.3597	10.1835	10.3152	17.4062	19.2696	13.0801	26.9065	19.458	21.486	18.0238	13.9874	18.3099	15.0617	12.5345
NCU01638	1.0806	1.70892	1.45965	18.2048	46.1058	54.2083	17.1207	2.81943	0.795081	0.888134	16.3093	1.88554	1.79043	1.58634	0.96316	0.843848	2.03932	37.0723	36.5342	3.05128	9.27195	7.3565	14.9829	14.6783	12.2239	32.2641	17.132	16.8784
NCU01640	30.9211	105.87	36.2405	80.3844	12.2059	11.8264	81.6739	121.74	20.506	14.7154	14.8463	20.3793	19.7766	15.6639	21.2559	22.6961	172.576	31.3257	9.90284	30.0971	50.3303	37.2572	13.9517	23.8062	14.9143	99.8823	173.796	153.61
NCU01642	27.0851	23.7373	26.5787	26.2662	18.3346	19.6686	25.2089	16.3168	24.2126	22.5375	21.719	30.0535	26.8141	29.718	30.4824	27.9976	17.2855	18.5634	17.3688	26.7893	21.5798	18.9994	19.0891	21.3413	21.0563	29.1833	26.5132	21.3973
NCU01643	8.95355	12.2665	7.11589	15.0772	21.872	23.3247	13.8132	8.10105	7.57432	6.76376	14.2286	11.7029	12.1504	11.167	17.2025	16.105	20.159	20.0156	21.1763	14.6809	8.33539	9.06555	10.2651	14.2613	14.0832	20.1936	17.8623	15.8809
NCU01644	18.3372	20.3649	16.5312	30.5849	15.9749	15.3918	16.9988	14.213	16.5559	16.31	18.3773	19.1384	20.4606	18.1602	22.5259	21.9189	13.7547	34.9711	32.7319	21.8347	10.0188	11.7384	13.5955	15.4374	16.6639	17.3234	15.721	16.5218
NCU01645	108.481	127.248	112.363	56.567	30.788	28.4962	107.62	84.7881	81.4029	73.3057	58.1713	145.614	142.506	137.338	145.837	153.815	160.349	35.586	32.8598	70.9913	72.4166	91.3534	68.1094	75.2698	91.6504	65.5885	99.5821	82.4912
NCU01646	29.5733	36.5852	31.9209	12.7696	7.97586	8.0866	13.1357	20.2689	21.2321	18.0644	11.8911	35.8803	33.2483	33.9294	35.4692	32.5769	38.25	9.18905	7.57893	28.0246	14.7682	13.0866	13.5049	19.7444	19.4295	14.0593	17.8952	22.1724
NCU01647	0.286999	0.313363	0.303267	0.140854	0.318157	0.191009	0.165429	0.193085	0.271246	0.160397	0.164811	0.40197	0.0782242	0.109178	0.199236	0.258476	0.595044	0.158941	0.102648	0.286012	0.0817579	0.127235	0.15481	0.189913	0.189241	0.137571	0.271566	0.314317
NCU01648	59.2822	93.6183	68.998	122.638	60.8187	66.0193	97.244	201.114	97.2956	102.84	102.34	61.53	72.7251	63.9862	101.018	93.8282	156.302	233.322	222.779	116.127	99.0839	86.6992	79.1161	107.354	111.762	106.78	129.693	166.846
NCU01649	69.041	38.3481	63.0239	27.919	32.2935	28.1892	28.4939	13.7833	17.442	19.2339	47.6741	38.7397	27.6968	38.5524	21.6863	21.1063	12.8281	9.47475	11.8717	22.1904	28.719	27.7051	30.1416	15.1404	14.7509	5.8339	3.66386	4.05696
NCU01650	40.9683	39.8362	44.0572	103.843	108.345	96.1161	44.178	23.9392	29.8277	32.2522	38.1946	27.2894	33.0632	32.7796	35.7161	37.6626	22.8016	34.2475	32.7328	31.3648	34.1351	30.284	40.5559	36.6095	29.4727	36.6794	25.0194	28.5101
NCU01651	0.264633	0.41357	0.280386	2.15716	11.382	12.2057	2.65667	0.307355	0.194931	0.215373	2.74124	0.154089	0.158234	0.115603	0.355214	0.215232	0.468663	3.69387	4.45993	0.348116	0.421204	0.555978	2.09667	1.79995	1.65439	4.92074	1.85334	2.41077
NCU01652	39.2288	38.4816	34.8862	42.6822	7.87358	7.20214	52.383	52.2107	18.9693	14.0651	45.0153	33.4001	48.8082	40.4425	44.9598	55.012	83.0939	17.1165	5.8786	20.7333	29.8458	39.5331	25.1468	23.2848	27.6303	28.6354	47.9396	60.9977
NCU01653	12.0645	8.23209	14.2093	2.74879	1.21453	0.533083	2.41413	6.72633	5.15439	5.60703	7.58974	10.6509	13.5781	11.8891	9.23034	9.52028	5.74436	1.57366	0.652257	12.6521	12.1184	13.7955	11.4202	13.4064	9.57553	2.51377	3.3271	0.809879
NCU01654	124.206	114.941	111.612	54.8943	27.5722	26.8371	50.6117	49.7474	57.2951	49.0058	18.5605	85.0606	153.579	84.3461	135.089	149.206	96.2919	30.9666	19.7699	58.364	76.703	74.642	73.5563	95.0201	91.969	6.92766	9.37142	7.22579
NCU01655	57.5885	59.5603	72.5844	25.9486	22.8236	21.5731	29.072	22.5461	42.9937	43.3386	38.2009	65.2871	52.82	60.0443	70.1498	69.8712	48.6705	24.8274	24.0064	61.9951	20.7556	23.0922	23.5511	24.1988	27.0041	27.9504	21.3238	24.4089
NCU01656	13.1669	10.1256	12.0137	6.57232	7.0064	6.82595	6.77358	6.13438	10.3188	8.52087	8.63645	8.41415	7.63214	8.01746	8.63022	8.04182	5.76213	7.45479	6.91433	7.03936	5.75565	4.72434	6.18579	6.17305	7.00107	9.09341	6.92984	7.23032
NCU01657	29.394	28.567	30.3311	49.1773	51.2725	41.6819	26.6503	14.6372	21.7081	20.9693	20.5979	27.4458	24.5768	25.849	27.9931	28.5413	24.6828	17.6419	14.6781	17.8044	21.7875	19.7087	20.7331	21.9809	21.4938	16.8035	21.3216	14.4734
NCU01658	44.5622	49.8363	56.8177	24.0956	14.1808	14.4877	21.6147	25.5823	43.3355	39.7893	27.4428	49.3495	45.7021	46.3767	54.1405	48.4231	25.5527	25.3578	24.1636	46.7138	26.3417	19.8844	21.3012	24.5424	27.5735	17.0341	13.2379	17.0339
NCU01659	19.2547	16.5787	18.1858	16.8145	9.72704	11.5254	20.2864	10.0596	18.2331	17.0873	27.1545	18.049	14.939	14.1794	12.4799	12.0178	8.03848	24.8975	23.7618	18.634	25.2732	20.2921	21.6174	19.7733	17.379	27.7358	22.9301	16.3432
NCU01660	5.86481	3.79331	5.73169	0.520694	0.713253	0.597212	1.19117	2.85974	3.33332	5.04488	2.06108	2.89147	1.965	0.798463	1.51525	0.858826	0.454451	2.31865	2.18118	3.24807	2.46507	1.59281	2.00026	1.83261	1.08367	5.40314	6.64738	6.80984
NCU01664	15.46	18.2637	16.4737	15.8605	7.46279	7.7581	10.8677	8.92992	12.671	13.5642	14.6256	18.6754	17.3584	16.8091	18.5888	17.8834	14.4449	9.91429	12.5592	19.3115	8.16958	8.34869	9.73792	8.25355	8.91813	9.99663	10.2051	11.7532
NCU01665	31.0295	41.2542	30.8	26.2461	28.505	31.9195	27.5583	19.6121	25.655	25.1893	34.385	29.4462	26.035	25.7057	31.4551	31.1221	28.0511	27.3572	28.1277	26.5073	25.007	24.3044	24.7619	31.7849	30.6367	22.6827	25.2253	18.0727
NCU01666	28.3233	23.8935	27.6723	309.882	315.321	329.127	200.935	18.9207	21.7879	23.7393	180.692	22.7316	20.3157	23.7482	19.3757	20.9191	17.2252	34.169	30.9701	16.8728	21.9788	20.0467	29.3444	32.7402	28.0789	345.283	504.43	258.673
NCU01667	22.9917	23.7067	21.8833	142.11	93.767	83.1657	72.1269	14.8527	19.1623	18.6735	32.6969	24.8572	21.7069	25.2706	21.9285	20.215	11.8588	14.8328	13.6406	13.1262	28.4702	27.801	25.8022	21.6553	22.2636	44.9498	43.5545	23.7417
NCU01668	28.648	38.0761	31.2299	13.0403	11.3388	10.0393	17.0691	21.0871	24.7661	22.6922	22.3991	34.8281	36.0418	36.1728	40.4995	36.9057	24.2582	16.0133	12.8697	29.6033	25.8484	19.5056	19.3584	23.8556	24.1778	13.4901	17.0422	21.0429
NCU01669	8.09438	8.90543	9.08231	20.3826	48.5052	44.0035	21.6778	7.68538	7.02803	8.57695	24.6841	10.258	9.33464	9.68553	9.69394	9.06575	6.25955	29.9983	30.1381	14.0976	11.4705	10.8745	13.6237	14.2928	11.95	20.9605	10.0765	6.50296
NCU01670	27.0642	22.8877	26.1567	16.0158	19.7687	19.5968	18.6057	25.1975	21.405	23.9043	16.2689	21.8642	19.931	19.2228	19.9324	21.1337	28.352	39.2339	42.1214	26.5099	15.618	15.9585	14.3416	19.3033	18.2963	24.9761	39.6672	51.6293
NCU01672	0.858582	1.25103	1.29829	0.222755	0.216991	0.123404	0.29113	0.547237	0.581875	0.419306	0.29417	0.472075	0.520256	0.480249	0.705629	0.366258	0.880107	0.160442	0.16117	0.588545	0.162541	0.146544	0.150027	0.214887	0.324737	0.374968	0.553752	0.951793
NCU01673	12.7915	18.6487	12.1489	10.8765	8.14305	8.94472	9.97516	10.0179	7.92482	8.06781	10.0305	8.30118	8.08526	6.37143	11.3442	11.9285	13.0887	8.36277	7.44467	7.13442	7.0291	7.68472	6.71157	7.56362	7.81486	12.6665	17.6169	16.2175
NCU01674	198.284	204.3	175.998	119.808	144.798	120.163	113.437	100.768	164.559	164.266	113.291	138.883	128.829	119.53	128.982	130.564	104.396	87.6741	93.7498	92.0512	147.533	125.184	122.603	116.132	100.83	95.832	93.0042	72.4379
NCU01675	0.901491	1.2547	0.835134	16.2583	50.9528	61.6656	18.2824	1.51261	0.721254	0.811844	15.8838	0.769452	1.12145	0.921205	0.920218	0.773748	2.13077	33.7701	32.445	1.87973	1.58427	2.04043	8.03471	9.26568	7.59188	35.4257	14.3632	17.1618
NCU01678	5.53363	10.0249	6.26329	1.71734	1.05971	0.601291	3.97641	15.6967	6.09137	5.21906	2.66276	8.48534	10.9146	8.17538	13.2532	11.8322	9.23798	9.06158	7.23425	11.3811	11.5487	6.46591	8.44833	21.4298	16.9912	2.01404	3.82961	3.71877
NCU01679	10.647	9.97904	9.96829	3.62364	4.85232	5.19545	4.07262	5.34585	7.08375	8.12413	5.85963	5.7583	6.15511	6.24401	6.81573	7.18647	4.97207	7.94675	8.64991	6.50086	7.28158	6.73518	4.66321	5.77191	4.32939	4.24291	3.89356	4.1964
NCU01680	635.972	964.669	502.824	2110.95	1457.29	1579.01	1574.98	429.389	600.738	565.027	2040.52	853.439	535.662	683.048	341.806	316.123	681.634	1683.83	1641	1086.56	802.036	793.003	864.511	1535.23	1404.35	1901.43	1517.86	1728.78
NCU01681	0.436927	0.962875	0.783484	0	0	0.712941	0	0	0.95654	0	0	0.309886	0.278517	0	0.27366	0.528	1.21629	0.230196	0	0.523284	0	0	0.0824593	0	0.151063	0	0	0
NCU01684	0.214797	0.341006	0.171281	0.103003	0.0614925	0.0342861	0.0458281	0.104345	0.109856	0.0576691	0.358868	0.367067	0.16236	0.185143	0	0.198315	0.244266	0.183923	0	0.328872	0.301636	0.100723	0.298953	0.239855	0.186513	0.503193	0.615612	0.205809
NCU01686	0.438003	0.592174	0.116096	0	0.11481	0.372214	0.0885052	0.728143	0.496729	0.40984	0	0.305425	0	0	0	0.131315	0	0	0.532592	0.270285	0	0	0.0499244	0.124851	0.274377	0	0	0.322193
NCU01688	0	0	0	0	0	0	0	0	0	0	0	0	0	0	0	0	0	0	0	0	0	0	0	0	0	0	0	0
NCU01689	71.9873	32.5705	57.6527	233.288	147.658	167.49	167.597	63.9168	90.5044	98.8886	170.973	64.6816	56.4938	62.2673	41.2359	44.6076	31.9165	145.666	144.756	33.2254	59.4353	70.5424	62.9536	57.2162	57.5416	193.317	139.403	93.6533
NCU01692	156.39	120.95	120.933	823.473	536.869	586.58	568.352	239.691	214.094	229.087	462.719	46.6762	84.2198	47.2187	38.5477	49.6707	25.2343	259.103	213.674	82.2438	555.994	702.063	624.146	567.467	519.162	289.533	249.534	189.998
NCU01695	21.732	19.9441	18.6864	14.7053	15.2595	15.7877	13.5738	10.3867	21.263	19.1076	11.8594	21.588	20.4241	19.5345	20.858	21.7325	11.3351	7.227	6.14799	12.5567	14.174	13.8098	14.507	13.7899	14.162	17.027	12.6902	10.72
NCU01696	10.9071	12.2203	10.7143	12.5442	8.61955	11.2822	11.0161	6.72179	11.2321	10.6398	11.823	14.6362	12.3439	12.7426	12.4812	12.3161	6.31294	8.59256	8.33141	9.3566	6.00487	7.34973	7.25249	8.6588	9.57895	12.4394	8.84806	9.92037
NCU01697	8.41928	6.12597	5.25045	4.89061	9.43724	7.71297	17.3585	18.8298	10.2377	7.65154	8.4156	12.1978	20.1904	10.8245	21.3183	22.1799	12.7798	5.04715	4.90995	6.22115	9.19504	6.67306	6.27647	12.4203	15.6733	3.80126	4.21121	2.29349
NCU01698	52.589	70.4051	50.3026	41.6806	53.1541	52.5904	70.199	43.426	43.3516	39.8647	42.3544	49.226	43.1743	41.22	45.7359	46.8273	57.9114	50.8915	51.3603	35.2938	44.2242	38.5916	35.8029	45.8657	43.701	77.6339	82.5045	90.8644
NCU01699	1.7255	2.96313	2.49317	0.632223	0.665789	0.532967	2.01027	2.16443	2.36321	2.16452	1.42317	3.34554	3.2006	2.3042	2.89562	3.11425	1.76374	0.813171	0.939889	1.45432	17.8278	16.3961	14.4732	14.1842	14.2746	1.42004	1.40537	0.947569
NCU01700	11.0784	11.3724	14.027	7.46027	10.9803	9.39169	6.52295	5.29984	7.9534	8.29611	12.9461	6.27794	5.84055	6.06896	5.82899	5.38892	4.88007	4.95922	6.6245	4.92126	10.664	7.87096	8.73009	7.07966	6.64666	3.82772	3.79102	4.76668
NCU01701	39.886	34.3028	38.1236	22.6895	16.6992	15.362	26.265	28.0602	54.702	54.2055	94.299	19.1352	21.2324	16.0613	22.9584	24.3335	24.9815	14.8284	15.6937	23.5238	37.3802	27.7321	29.7138	25.9869	26.2508	10.9954	8.77538	10.3927
NCU01702	45.4653	29.8986	30.2902	35.7649	31.7909	36.4552	36.9758	28.2491	36.9645	34.61	39.4411	28.4811	26.557	25.9673	26.0192	25.1746	17.8603	36.2879	32.7783	24.74	29.0182	26.1564	31.3521	34.1959	34.8842	38.4175	28.6351	27.5397
NCU01703	34.494	46.7324	43.0264	39.257	20.7187	21.2565	30.0936	46.8584	43.4145	44.0775	39.4396	46.3933	43.4312	38.6789	45.3564	41.4462	34.3521	54.9934	54.1668	45.7381	32.1097	36.9052	33.7918	29.9465	33.801	41.4943	40.6518	48.197
NCU01704	131.637	118.31	148.284	37.2095	14.1041	14.2461	74.4021	145.649	202.689	217.854	266.893	97.6808	112.932	102.698	93.7866	95.7971	61.2749	102.15	101.645	99.6217	258.321	236.17	200.983	138.742	161.87	9.71835	12.8981	12.6056
NCU01705	13.9609	10.005	13.8986	16.4556	10.6809	11.5111	7.93012	4.49333	11.6773	10.5794	7.45921	15.9176	13.8005	13.5405	11.4792	11.1099	5.9041	4.0977	4.82681	9.70563	6.32258	5.81471	7.38285	6.80043	7.10045	6.75807	9.67532	8.02243
NCU01706	1.29663	1.61529	1.28112	0.28123	0.319591	0.820674	0.823416	0.886367	0.858578	0.772656	0.608514	1.48001	1.5908	1.79887	1.18783	1.2945	0.85754	1.14469	0.956496	1.18172	1.2038	0.873585	0.849799	1.07565	0.773189	0.606981	1.00309	0.248944
NCU01713	16.1437	16.2767	17.7858	19.5464	18.4058	18.6826	17.3033	8.02288	12.6127	13.3735	20.2136	13.5635	12.3196	12.5211	13.0399	13.2245	7.35762	11.0471	10.9348	11.4059	20.0356	14.6247	16.8405	15.9469	15.4709	9.28901	9.23856	10.4686
NCU01715	17.0511	17.9905	16.9681	1.63704	4.08615	3.39677	3.23148	2.89475	13.3709	12.4354	4.1594	9.53429	8.26677	8.82977	9.10072	8.70184	3.71794	6.39944	6.39988	9.40419	5.13582	3.86779	3.47951	5.58482	3.86077	3.49822	3.2854	3.57536
NCU01717	0.152007	0.284281	0.218015	0	0.0171264	0	0.0471311	0.0692422	0.136414	0.0552107	0.171373	0.137707	0.0906527	0.254877	0.215975	0.0887382	0.0916688	0	0	0.0697587	0.0158023	0	0.0238153	0.0530359	0.0577314	0.362419	0	0.0592587
NCU01720	11.1633	8.97078	4.56636	140.066	104.196	121.096	145.99	24.8436	33.8212	34.3436	117.448	18.3728	13.6083	13.0361	9.15048	11.2726	9.92636	58.4013	58.5262	19.7869	67.1033	59.0803	41.2676	20.735	20.0327	587.082	535.194	539.996
NCU01722	21.0351	25.943	20.1771	30.0565	29.9348	34.506	29.0375	23.8461	27.8894	24.9127	30.706	30.5477	32.1443	30.9903	53.352	49.9714	25.3047	26.1855	25.4155	32.4203	34.2258	26.5063	30.3942	33.4223	31.5539	37.2577	27.5709	23.6377
NCU01724	17.431	25.4291	18.757	34.0494	33.0978	31.8117	21.5468	12.2981	20.1748	18.1514	19.7181	31.8497	30.7869	28.8595	21.0498	19.0621	12.5285	10.2732	7.4689	20.2022	23.1933	22.4638	23.7653	28.7785	27.8378	15.8393	13.5214	14.5554
NCU01725	4.87211	5.4316	6.94242	9.32436	16.2742	15.4486	10.1004	5.46519	4.62615	4.89538	10.7223	5.74148	6.78468	5.10917	5.4512	5.32033	3.07379	9.04313	8.82903	5.8932	8.4836	8.04252	9.43648	10.6553	9.32045	13.5896	6.80748	7.54446
NCU01728	5.90207	8.02018	5.46101	21.5434	20.6914	29.5844	18.77	11.6846	7.76994	7.61585	10.2665	4.67541	6.78284	6.63443	5.38042	5.85998	15.3805	15.2714	14.497	4.34995	11.7527	15.2636	8.58673	20.6442	15.3214	40.3156	42.066	31.5036
NCU01729	29.0072	23.0916	25.2617	14.3114	12.9903	14.3901	18.8512	21.2029	25.4366	23.6076	24.9557	30.5547	25.7605	26.0228	22.4926	22.1315	16.6252	23.1266	23.2004	34.8513	19.2124	19.7703	24.16	29.1434	26.8723	29.1594	28.628	32.9015
NCU01731	77.369	84.0965	65.7254	28.588	22.2212	23.2469	34.1665	52.1471	76.256	73.3844	49.47	105.182	98.7152	100.595	91.8178	86.7359	73.5599	48.8288	52.7618	62.927	65.2593	61.4584	51.1507	57.6197	48.811	46.0733	41.1638	32.1897
NCU01734	8.02891	3.1915	7.63089	0.621863	1.74307	0.929784	1.08483	1.79492	2.57514	3.25656	0.821004	3.6046	3.00784	4.11295	10.2809	7.76504	6.39112	0.695953	1.1358	1.71201	3.08944	2.81469	1.92457	1.39854	1.6834	1.44321	0.439239	0.598768
NCU01735	2.91008	3.84417	3.29267	15.811	0.814771	0.404301	2.08986	5.18939	1.79864	1.51233	1.03049	2.75374	3.10804	2.36495	4.42164	8.26055	6.80627	2.77033	0.959613	2.22711	3.79566	3.51117	1.68662	3.30017	2.09759	2.76223	14.0474	19.8108
NCU01737	27.1065	28.2856	33.5738	21.869	15.9122	16.481	18.0156	18.0248	33.4647	30.1495	26.4346	37.6545	33.3971	35.1568	38.1764	35.0099	19.212	26.9008	28.334	37.2409	26.6205	20.4736	23.086	25.638	25.7133	18.3984	14.468	17.8562
NCU01738	36.7804	40.7734	35.1191	41.5337	30.8721	32.8111	26.55	21.9819	33.2113	32.7193	36.4071	44.4017	44.9269	43.0174	44.2596	42.2858	28.9656	23.8147	24.4231	42.8055	26.626	25.7808	29.4651	33.6913	31.9304	31.6532	32.3024	33.3595
NCU01739	82.9629	81.4848	74.825	55.7984	48.3786	38.5723	57.0557	38.31	53.6031	53.2778	52.7155	61.9538	56.0015	60.7924	63.2952	58.9892	52.999	35.2813	31.2464	52.3514	38.913	40.1585	38.7013	40.5821	37.8429	57.2261	65.6603	64.1293
NCU01740	557.264	495.003	484.963	104.837	87.7549	73.1225	185.44	170.608	509.564	513.004	275.283	591.745	435.677	498.4	364.183	333.448	334.273	237.932	283.422	390.523	200.059	167.634	151.638	181.992	176.13	255.341	331.409	224.508
NCU01741	25.6471	26.931	24.4336	27.8934	16.2465	17.2964	24.4381	40.3334	26.2511	33.0242	32.9864	20.0659	21.197	19.5225	21.2482	21.1104	28.8218	117.634	120.3	29.6005	25.802	16.8502	15.5294	18.7714	19.4284	33.9675	36.5654	38.8217
NCU01742	10.9668	23.6565	15.1443	11.1202	9.69547	10.0098	9.69105	12.2127	13.3381	15.5509	41.4664	31.7886	21.5128	23.9117	14.482	12.6785	13.6189	19.1769	19.1543	14.6387	8.40262	10.0784	10.445	8.95169	10.2532	10.0739	8.40038	10.5154
NCU01744	32.018	127.469	69.8999	131.611	110.123	121.469	115.955	70.9827	65.2954	62.2573	155.855	162.891	116.522	119.141	65.4957	59.2138	36.0622	94.7008	78.1271	72.2262	41.6009	44.2402	42.3953	34.1942	44.6638	141.422	159.409	108.505
NCU01745	53.5672	62.4008	68.9805	33.6252	34.4371	30.8488	37.4808	39.3995	48.5258	47.9095	49.1172	57.1693	53.4566	56.3399	69.7312	64.59	65.1304	45.3442	44.5168	47.3138	40.2053	39.2977	36.5789	41.9595	43.9509	42.5597	51.239	51.5644
NCU01746	10.2988	10.6475	14.0623	6.81595	5.29852	5.81092	6.02587	7.86161	7.39526	7.93766	10.2814	13.9751	10.7994	11.2318	11.6316	14.3467	9.14186	5.47079	6.90136	11.997	6.28741	5.54267	6.41119	5.64388	6.46377	6.20892	5.0619	8.85356
NCU01747	35.8118	38.3774	40.7455	17.7287	7.62123	7.58304	22.0612	21.7066	26.6558	23.973	22.614	52.5762	44.7487	45.513	43.3541	44.4761	36.9283	20.2896	17.5894	35.5342	18.3757	19.8791	19.7968	22.0162	25.6214	26.1356	30.1906	35.8093
NCU01748	59.6046	205.322	63.2388	94.0014	44.9402	46.8425	94.2904	81.2441	38.1222	31.7202	68.5412	50.3357	49.0683	49.1968	74.2947	68.7642	186.11	54.3891	38.0638	39.8302	61.8701	66.5904	43.8548	71.4839	65.1217	180.179	279.605	278.394
NCU01750	49.6515	59.6814	47.2478	4.514	6.1064	6.54026	30.4412	33.8665	30.7079	33.7042	31.3568	63.443	50.0417	60.3943	54.8264	61.4559	89.5401	21.2802	18.9843	23.352	34.1508	38.594	32.094	26.2653	30.2068	3.67226	4.77307	3.24142
NCU01751	32.7953	49.608	35.5309	20.3259	13.8972	13.5105	35.1535	27.0978	31.2879	34.1154	28.2053	36.5425	39.1054	34.3501	43.4419	43.2383	38.9011	38.6019	34.0151	29.835	24.971	23.9645	23.8577	26.9468	29.1975	6.49321	6.08508	6.58992
NCU01752	49.8288	39.5748	23.1859	557.618	315.062	406.341	478.176	65.5853	73.0086	48.3042	109.542	85.7111	103.889	89.4104	84.9726	105.024	85.5024	97.1973	83.3453	69.8633	164.546	194.306	199.154	232.25	218.931	504.775	496.323	462.183
NCU01753	22.8479	20.9173	30.7831	24.4649	7.25331	7.92889	21.6516	23.5728	20.9736	23.1816	37.3526	27.4885	28.0581	26.8047	19.2088	21.1572	35.2955	23.0313	21.4439	18.6577	48.6044	44.5347	30.8186	26.275	26.4095	8.07904	8.25658	6.59623
NCU01754	790.361	2436.31	983.338	1362.56	282.819	44.2211	2830.85	5339.1	1323.45	786.577	1298.62	2594.05	2975.18	3272.68	2166.16	2804.49	8142.12	1230.37	286.44	760.793	1463.79	2774.54	2130.28	2108.64	3030.85	3342.99	5472.23	5898.76
NCU01756	191.636	212.931	209.563	175.955	102.078	90.9202	169.172	128.4	163.837	158.241	140.125	193.798	189.763	197.913	173.966	171.145	153.454	78.2334	68.9069	157.766	198.8	220.909	189.213	187.311	213.14	163.063	136.793	126.974
NCU01757	6.63428	7.98689	7.06303	2.35995	2.4152	2.52212	3.03171	3.39531	4.72668	4.1447	3.90831	8.77058	8.255	9.78957	8.16866	8.44449	4.52347	3.38075	2.63055	5.24047	6.53699	6.85599	7.04294	5.93944	6.41462	3.721	2.50522	2.61124
NCU01758	20.8978	15.7355	20.3374	8.91216	6.8539	6.41799	10.7233	9.34788	16.0374	14.7378	14.6053	21.1974	18.5096	19.5745	16.7674	15.1082	9.85421	7.4254	8.08149	12.274	17.6817	14.3305	16.032	12.094	12.9934	6.15933	5.22149	7.18906
NCU01759	63.9263	61.7058	70.0272	39.5174	13.8567	10.6904	42.7972	35.1465	45.5083	44.9311	89.4851	56.9824	54.2003	54.2327	59.818	58.3589	53.7335	21.1459	19.2644	30.1802	87.5632	74.1668	60.6472	50.1507	56.1309	14.2116	15.001	13.1405
NCU01760	2.31073	2.63717	2.32759	0.203922	0.383532	0.20949	0.87917	1.24599	1.92573	1.81629	0.994609	2.42457	2.00556	3.03795	2.18205	2.40496	1.33915	0.66356	0.421416	2.01553	0.87729	0.981679	0.736277	0.869612	1.09835	0.674463	1.09751	0.921932
NCU01761	45.2876	45.2729	41.9126	40.2378	55.3558	55.2969	28.2889	20.2482	28.3758	29.8709	30.3517	36.0786	38.6923	35.7066	33.9286	34.1217	30.667	34.1881	33.5195	40.9245	40.9557	32.995	37.9832	37.1497	32.3786	29.79	22.1505	27.4223
NCU01762	13.2096	13.718	12.6892	7.7847	17.4541	14.1803	6.5196	5.58203	8.37481	7.79697	6.68063	11.4461	12.3619	9.59945	9.95342	10.6822	7.44011	5.23496	5.28839	12.6201	10.2659	7.92216	9.85986	8.07701	8.84726	3.91925	4.65785	4.83849
NCU01763	44.9908	61.7615	41.8325	9.60596	5.96639	4.74447	13.9425	30.1716	26.9	24.8178	16.8953	62.2597	69.2798	70.1109	72.2922	69.8762	48.6221	10.8126	8.28048	37.2146	26.3133	28.2121	35.0524	37.4335	39.9619	4.92969	7.0275	13.5348
NCU01764	13.3129	12.156	16.7014	10.1029	15.3182	13.0879	11.8285	5.94515	11.7168	11.724	22.8625	13.4083	11.9066	12.5277	11.5945	11.2091	7.07219	18.543	23.0462	12.7644	14.2746	13.2147	17.2054	13.2419	13.3653	10.1166	7.14789	8.51504
NCU01765	243.199	238.818	247.428	274.364	191.987	189.823	219.329	203.294	276.322	259.149	221.492	264.453	251.968	262.001	279.686	262.387	206.142	192.47	189.62	266.018	229.689	199.044	223.744	203.748	211.045	156.678	142.487	135.003
NCU01766	70.8295	74.1699	72.4606	40.09	28.8486	25.3115	46.2189	37.5557	63.3529	59.8309	38.1562	72.311	68.7279	72.6506	60.0106	60.7265	51.1616	24.0987	23.234	48.4517	54.8514	48.3221	44.1156	38.4777	41.0273	24.2399	20.8825	26.2933
NCU01767	82.836	70.5032	84.9912	65.7311	47.8714	44.2181	58.5241	31.6301	61.7383	58.9474	65.4961	75.0628	68.1962	72.8273	61.3534	60.6032	41.731	25.1329	25.6722	43.9119	55.1061	43.2847	44.0445	43.2486	45.5799	46.571	33.1494	30.362
NCU01768	124.529	152.259	179.485	111.716	56.7589	51.5674	174.421	70.9183	129.2	114.766	162.28	149.494	130.929	159.744	166.174	151.417	86.4694	40.9532	33.8979	74.6807	112.664	94.135	106.698	75.8908	93.2448	53.4174	48.9388	51.2928
NCU01769	42.3458	125.055	56.4014	7.09385	6.02695	5.87257	29.0702	53.0338	78.06	70.6104	33.1301	95.1052	88.2515	73.6633	52.5719	48.3556	38.7004	18.502	10.1851	29.114	55.6302	53.1679	41.2114	69.7232	68.8938	13.2267	18.2379	14.9558
NCU01771	12.4705	14.4699	11.8051	8.10716	8.85976	8.7243	7.20673	10.7904	12.0331	12.7323	9.04461	12.6872	12.8777	11.9627	13.3052	13.1466	6.12582	6.98034	6.08978	11.2221	5.61321	4.96505	5.85852	8.59228	8.72399	4.32654	4.18408	3.86147
NCU01772	3.86946	5.15599	3.97509	7.48492	17.7788	17.585	8.14682	4.63605	3.62599	3.5152	8.08744	3.5912	4.02627	3.3935	4.96453	4.98409	3.5978	11.1696	12.2533	6.11516	7.22649	4.91688	5.77861	6.89167	6.0838	12.7496	5.35434	5.24857
NCU01776	250.658	108.443	120.365	2007.16	2277.21	2740.73	1516.07	362.732	66.1793	63.7528	810.875	165.304	275.762	256.004	232.82	233.807	178.359	844.713	793.358	282.796	790.398	769.394	1174.46	1006.28	822.7	1127.14	1181.65	1071.32
NCU01777	123.67	92.5941	110.715	30.4413	18.7068	18.3825	34.8633	77.2986	127.692	121.932	40.4064	92.5512	88.9054	85.651	88.4564	84.376	49.6468	61.7977	62.1017	117.804	72.9713	59.7957	57.6478	57.2412	63.8533	24.346	23.1067	24.1706
NCU01779	20.2689	27.3218	19.5926	33.6079	27.8499	28.5379	19.2983	14.0306	12.4921	11.9971	28.1046	13.5541	18.6158	14.2982	16.7267	18.9695	24.7481	16.7625	13.4179	11.1224	24.633	20.9227	19.0159	24.1069	22.3657	15.8395	21.9953	16.4783
NCU01780	1.43063	2.18683	2.12399	3.85711	6.62339	7.75556	2.37545	0.891551	1.23423	1.45202	4.00419	1.25009	1.44408	1.1856	1.77487	1.66027	1.79882	6.1581	7.8579	1.45509	2.26758	1.78226	2.20482	2.26651	1.63862	4.41005	1.36376	2.10782
NCU01781	70.7275	64.2796	73.9625	11.2925	4.62109	4.04535	16.7774	82.2292	54.6944	50.7947	23.2407	68.1517	65.8075	60.1008	67.2029	68.4242	79.2889	37.9787	33.3264	56.9856	27.9759	33.5402	31.8166	35.7292	38.5405	17.8841	28.7397	40.1247
NCU01782	53.3417	52.583	49.8741	31.3648	19.7749	20.5654	31.7454	35.6412	39.3347	37.0398	33.3286	58.17	55.7282	54.2849	52.224	51.1072	48.1502	25.2363	24.0805	46.5804	31.0459	32.6644	32.8948	40.7022	40.7434	39.3881	35.8476	36.8007
[truncated: 8,205 more rows]

## Sheet: Average Expression (MEAN_FPKM)
Gene / Condition	NoC	Sucrose	CB	Avicel	Xylan	XG	Mannan	MLG	Pectin	OPP	Starch
[truncated: 9,758 more rows]

## Sheet: Differential_Expression_NoC
Gene	Differential Expression of genes in different conditions relative to NoC condition
[truncated: 9,759 more rows]

[truncated: 3 more sheets: Differential_Expression_Suc, Up-regulons, Down-regulons]
