# Supplementary material for: Network reconstruction and systems analysis of plant cell wall deconstruction by Neurospora crassa
Source: Biotechnol Biofuels. 2017 Sep 21;10:225. doi: 10.1186/s13068-017-0901-2 (PMC5609067; doi:10.1186/s13068-017-0901-2)
Supplement: Supplementary file 5 — Additional file 5. Proteomics-based annotation support for genes in the plant cell wall degradation network (PCWDN) of N. crassa. The first sheet contains information on the proteomics-based annotation support for each gene in the PCWDN. The second sheet contains the compiled dataset of secretome for N. crassa strains obtained under different conditions from published literature. The third sheet contains the list of references used to compile this dataset. [file 13068_2017_901_MOESM5_ESM.xlsx]

## Sheet: Introduction
Additional File 5: Proteomics-based annotation support for genes in the plant cell wall degradation network (PCWDN) of N. crassa. The first sheet contains information on the proteomics-based annotation support for each gene in the PCWDN. The second sheet contains the compiled dataset of secretrome for N. crassa strains obtained under different conditions from published literature. The third sheet…

## Sheet: Proteomics
Gene	Name	Our Annotation	Proteomics
			Detected in Secretome	Increased abundance in Avicel versus No Carbon	Annotation Support
NCU00762	gh5-1	endo-b-1,4-glucanase	Yes		1
NCU04027	gh7-3	endo-b-1,4-glucanase			0
NCU04854	gh7-2	endo-b-1,4-glucanase	Yes		1
NCU05057	gh7-1	endo-b-1,4-glucanase	Yes		1
NCU05121	gh45-1	endo-b-1,4-glucanase	Yes		1
NCU05955	gh74-1	endo-b-1,4-glucanase	Yes		1
NCU09764		endo-b-1,4-glucanase and exo-b-1,3/1,6-glucanase	Yes		1
NCU00836		lytic polysaccharide monooxygenase 1 (LPMO1)			0
NCU01867	NcLPMO9J	lytic polysaccharide monooxygenase 1 (LPMO1)			0
NCU02344		lytic polysaccharide monooxygenase 1 (LPMO1)			0
NCU03328	NcLPMO9F	lytic polysaccharide monooxygenase 1 (LPMO1)			0
NCU08760	NcLPMO9E	lytic polysaccharide monooxygenase 1 (LPMO1)	Yes	Yes	1
NCU03000		lytic polysaccharide monooxygenase 3 (LPMO3)			0
NCU05969		lytic polysaccharide monooxygenase 3 (LPMO3)			0
NCU07520		lytic polysaccharide monooxygenase 3 (LPMO3)			0
NCU07760		lytic polysaccharide monooxygenase 3 (LPMO3)			0
NCU07898	NcLPMO9M	lytic polysaccharide monooxygenase 3 (LPMO3)	Yes		1
NCU07974		lytic polysaccharide monooxygenase 3 (LPMO3)			0
NCU01050	NcLPMO9D	lytic polysaccharide monooxygenase 2 (LPMO2)	Yes	Yes	1
NCU02240		lytic polysaccharide monooxygenase 2 (LPMO2)	Yes		1
NCU02916	NcLPMO9C	lytic polysaccharide monooxygenase 2 (LPMO2)			0
NCU03996	gh6-1	exo-b-1,4-glucanase or cellobiohydrolase			0
NCU05104	gh7-4	exo-b-1,4-glucanase or cellobiohydrolase			0
NCU07190	gh6-3	exo-b-1,4-glucanase or cellobiohydrolase	Yes	Yes	1
NCU07340	cbh-1	exo-b-1,4-glucanase or cellobiohydrolase	Yes	Yes	1
NCU09680	gh6-2 or cbh-2	exo-b-1,4-glucanase or cellobiohydrolase	Yes	Yes	1
NCU01866		extracellular lactonase			0
NCU07143		extracellular lactonase	Yes		1
NCU07703		extracellular lactonase			0
NCU00206	cdh-1	cellobiose dehydrogenase	Yes		1
NCU05923	cdh-2	cellobiose dehydrogenase			0
NCU03641	gh3-1	extracellular b-glucosidase			0
NCU04952	gh3-4	extracellular b-glucosidase	Yes		1
NCU08755	gh3-3	extracellular b-glucosidase	Yes		1
NCU02855	gh11-1	endo-b-1,4-xylanase	Yes		1
NCU04997	gh10-3	endo-b-1,4-xylanase			0
NCU05924	gh10-1	endo-b-1,4-xylanase	Yes		1
NCU07130	gh10-4	endo-b-1,4-xylanase			0
NCU07225	gh11-2	endo-b-1,4-xylanase	Yes		1
NCU08189	gh10-2	endo-b-1,4-xylanase	Yes		1
NCU02343	gh51-1	a-arabinofuranosidase	Yes		1
NCU07326	gh43-6	a-arabinofuranosidase	Yes	Yes	1
NCU09170	gh43-4	a-arabinofuranosidase	Yes		1
NCU09775	gh54-1	a-arabinofuranosidase	Yes		1
NCU06143	gh115-1	a-glucuronidase	Yes		1
NCU07351	gh67-1	a-glucuronidase			0
NCU02550	gh36-1	a-galactosidase			0
NCU00642	gh35-1	extracellular b-galactosidase	Yes		1
NCU04623	gh35-2	extracellular b-galactosidase	Yes		1
NCU08785	ce1-3	feruloyl esterase	Yes	Yes	1
NCU09026		feruloyl esterase			0
NCU09491	fea-1	feruloyl esterase	Yes		1
NCU09774	ce1-5	feruloyl esterase			0
NCU00710	ce1-4	acetyl esterase			0
NCU03181		acetyl esterase			0
NCU04494	ce1-2	acetyl esterase			0
NCU04870	ce1-1	acetyl esterase	Yes		1
NCU05159	ce5-1	acetyl esterase	Yes	Yes	1
NCU09663	ce5-2	acetyl esterase	Yes		1
NCU09664	ce5-3	acetyl esterase	Yes		1
NCU00709	gh3-8	extracellular b-xylosidase			0
NCU09923	gh3-7	extracellular b-xylosidase	Yes		1
NCU09416		acetyl mannan esterase			0
NCU08412	gh5-7	endo-b-1,4-mannanase	Yes		1
NCU00985	gh2-4	(probable) extracellular b-mannosidase	Yes		1
NCU04885	gh31-4	a-xylosidase			0
NCU06381	gh17-1	endo-b-1,3-glucanase			0
NCU07347	gh17-2	endo-b-1,3-glucanase			0
NCU09175	gh17-3	endo-b-1,3-glucanase	Yes		1
NCU03914	gh5-4	exo-b-1,3-glucanase			0
NCU09326	gh17-4	exo-b-1,3-glucanase	Yes		1
NCU02369	gh28-1	endogalacturonase	Yes		1
NCU06961	gh28-2	exogalacturonase	Yes		1
NCU06326	pl1-1	pectate lyase	Yes		1
NCU08176	pl3-1	pectate lyase	Yes		1
NCU10045	ce8-1	pectin methyl esterase	Yes		1
NCU05598	pl4-1	rhamnogalacturonan lyase	Yes		1
NCU00972	gh53-1	endo-b-1,4-galactanase			0
NCU05882	gh5-5	endo-b-1,6-galactanase	Yes		1
NCU09702		endo-b-1,6-galactanase			0
NCU00852	gh43-1	endoarabinanase			0
NCU05965	gh43-7	endoarabinanase	Yes		1
NCU09924	gh93-1	exoarabinanase			0
NCU00937	gh79-1	extracellular b-glucuronidase	Yes		1
NCU08179	gh79-2	extracellular b-glucuronidase			0
NCU09976	ce12-1	rhamnogalacturonan acetyl esterase	Yes		1
NCU00743	gh13-7	amylo-a-1,6-glucosidase			0
NCU02478	gh13-8	a-amylase			0
NCU05429	gh13-9	a-amylase			0
NCU05873	gh13-6	a-amylase			0
NCU08131	gh13-1	a-amylase			0
NCU08132	gh13-10	a-amylase			0
NCU09486	gh13-3	a-amylase			0
NCU09805	gh13-2	a-amylase			0
NCU08746		starch-active lytic polysaccharide monooxygenase (LPMO)	Yes		1
NCU01517	gla-1	extracellular a-glucosidase	Yes		1
NCU02583	gla-2	extracellular a-glucosidase	Yes		1
NCU03098	gh15-1	extracellular a-glucosidase			0
NCU04203	gh31-2	extracellular a-glucosidase			0
NCU04674	gh31-3	extracellular a-glucosidase	Yes		1
NCU09281	gh31-1	extracellular a-glucosidase	Yes		1
NCU08398		extracellular aldose 1-epimerase	Yes		1
NCU08516		extracellular aldose 1-epimerase	Yes		1
NCU00801	cdt-1	cellodextrin transporter		Yes	1
NCU00809		cellobiose transporter			0
NCU08114	cdt-2	cellodextrin and xylodextrin transporter		Yes	1
NCU05853	cdt-3	cellobionic acid transporter		Yes	1
NCU01633	glt-1	glucose transporter			0
NCU04963	an29-2	glucose and xylose transporter			0
NCU06138	xy31	glucose and xylose transporter		Yes	1
NCU10021	hgt-1	glucose transporter			0
NCU01132	xat-1	xylose and arabinose transporter			0
NCU02188	lat-1	xylose and arabinose transporter			0
NCU00988	gat-1	galacturonic acid and glucuronic acid transporter			0
NCU00821	an25	xylose transporter			0
NCU04537		xylose transporter			0
NCU05627	xyt-1	xylose transporter			0
NCU09287		xylose transporter			0
NCU05897		fucose transporter			0
NCU01868		maltose transporter			0
NCU06522		maltose transporter			0
NCU12154		maltose transporter			0
NCU00130	gh1-1	intracellular b-glucosidase		Yes	1
NCU05577	gh3-5	intracellular b-glucosidase			0
NCU07487	gh3-6	intracellular b-glucosidase			0
NCU08054	gh3-2	intracellular b-glucosidase			0
NCU09425	gh94-1	cellobiose phosphorylase			0
NCU10058	rg-1	phosphoglucomutase			0
NCU00575		hexokinase			0
NCU02542		hexokinase			0
NCU04728		hexokinase			0
NCU06996		hexokinase			0
NCU07626		hexokinase			0
NCU04923	gcy-1	glyceraldehyde reductase			0
NCU01900	gh43-2	intracellular b-xylosidase		Yes	1
NCU09652	gh43-5	intracellular b-xylosidase			1
NCU08384		D-xylose reductase, L-arabinose reductase, D-galactose reductase	Yes	Yes	1
NCU00891		xylitol dehydrogenase, D-sorbitol dehydrogenase		Yes	1
NCU11353		xylulokinase		Yes	1
NCU00519		ribulose-phosphate 3-epimerase			0
NCU00643		L-arabitol dehydrogenase, galactitol dehydrogenase			0
NCU09041		L-xylulose reductase, L-sorbitol reductase			0
NCU00890	gh2-1	intracellular b-mannosidase		Yes	1
NCU02322		mannose-6-phosphate isomerase			0
NCU07165		mannose-6-phosphate isomerase			0
NCU08687		galactokinase			0
NCU04460		galactose-1-phosphate uridylyltransferase			0
NCU07072		galactose-1-phosphate uridylyltransferase			0
NCU02654	gh105-1	unsaturated rhamnogalacturonyl hydrolase			0
NCU01906		D-galacturonate reductase			0
NCU09533		D-galacturonate reductase			0
NCU07064		L-galactonate dehydratase			0
NCU05977		2-keto-3-deoxy-L-galactonate aldolase			0
NCU09532		2-keto-3-deoxy-L-galactonate aldolase			0
NCU01399		4-deoxy-L-erythro-5-hexoseulose uronate reductase			0
NCU09035		L-rhamnose 1-dehydrogenase			0
NCU03605		L-rhamnono-1,4-lactonase			0
NCU09034		L-rhamnonate dehydratase			0
NCU05037		L-2-keto-3-deoxy-rhamnonate aldolase			0
NCU00378		lactaldehyde dehydrogenase			0
NCU00417		lactaldehyde dehydrogenase			0
NCU00810	gh2-3	intracellular b-galactosidase			0
NCU05956	gh2-2	intracellular b-galactosidase			0
NCU06523	gh13-4	intracellular a-glucosidase			0
NCU07860	gh13-5	intracellular a-glucosidase			0
NCU04442		intracellular aldose 1-epimerase			0
NCU08030		intracellular aldose 1-epimerase			0
NCU09705		intracellular aldose 1-epimerase		Yes	1

## Sheet: Secretome_in_Conditions 
Secretome of WT and mutant strains of Neurospora crassa under different conditions from published literature.
Strain and Condition	WT Sucrose	WT Miscanthus	WT Avicel	WT Xylan	WT Pectin	WT Orange Peel Powder	Cre-1 KO Avicel	Triple b-glucosidase Cellobiose	Triple b-glucosidase Cre-1 KO Cellobiose
Number of Genes detected in secretome	26	34	38	34	81	90	31	42	28
Reference	19555771	20018766	20018766	21980519	24224966	24224966	22345350	22474347	22474347
	NCU00355	NCU00206	NCU00206	NCU00642	NCU00233	NCU00263	NCU00206	NCU00206	NCU00206
	NCU00586	NCU00762	NCU00762	NCU01517	NCU00263	NCU00399	NCU00449	NCU00762	NCU00762
	NCU00716	NCU01050	NCU00798	NCU02343	NCU00355	NCU00642	NCU00762	NCU00798	NCU01050
	NCU00957	NCU01651	NCU01050	NCU04265	NCU00399	NCU00762	NCU02240	NCU01517	NCU01517
	NCU01353	NCU02343	NCU01595	NCU04431	NCU00642	NCU00798	NCU02855	NCU01595	NCU01595
	NCU01752	NCU04202	NCU02240	NCU05137	NCU00701	NCU00831	NCU04870	NCU02133	NCU02240
	NCU02041	NCU04870	NCU02696	NCU05686	NCU00798	NCU00937	NCU04952	NCU02136	NCU04265
	NCU02184	NCU04952	NCU02855	NCU06961	NCU00831	NCU00943	NCU05057	NCU02343	NCU05057
	NCU02948	NCU05057	NCU04205	NCU07143	NCU00937	NCU00957	NCU05121	NCU02696	NCU05137
	NCU03013	NCU05137	NCU04395	NCU07200	NCU00985	NCU00985	NCU05137	NCU04202	NCU05159
	NCU03530	NCU05159	NCU04952	NCU07225	NCU01045	NCU01045	NCU05598	NCU04205	NCU05924
	NCU05137	NCU05751	NCU05057	NCU07787	NCU01063	NCU01123	NCU05852	NCU04265	NCU05955
	NCU05667	NCU05924	NCU05121	NCU08171	NCU01517	NCU01517	NCU05924	NCU04395	NCU07143
	NCU05974	NCU05955	NCU05134	NCU08189	NCU02330	NCU02189	NCU05955	NCU04431	NCU07190
	NCU06185	NCU06239	NCU05137	NCU08909	NCU02343	NCU02330	NCU07143	NCU04482	NCU07225
	NCU06781	NCU07143	NCU05852	NCU09024	NCU02369	NCU02343	NCU07190	NCU04522	NCU07326
	NCU07277	NCU07190	NCU05924	NCU09170	NCU02583	NCU02369	NCU07200	NCU05057	NCU07340
	NCU07523	NCU07225	NCU05955	NCU09175	NCU03322	NCU02583	NCU07225	NCU05134	NCU07787
	NCU07776	NCU07326	NCU05974	NCU08936	NCU03543	NCU02855	NCU07326	NCU05137	NCU07898
	NCU07817	NCU07340	NCU07143	NCU04395	NCU03648	NCU02904	NCU07340	NCU05598	NCU08412
	NCU08755	NCU07898	NCU07190	NCU06781	NCU04194	NCU03543	NCU07898	NCU05686	NCU08760
	NCU08907	NCU08189	NCU07225	NCU09267	NCU04265	NCU03646	NCU08398	NCU05955	NCU08936
	NCU08936	NCU08398	NCU07326	NCU07281	NCU04395	NCU04108	NCU08412	NCU05974	NCU09175
	NCU09133	NCU08412	NCU07340	NCU04202	NCU04431	NCU04265	NCU08760	NCU06781	NCU09267
	NCU09175	NCU08760	NCU07898	NCU05974	NCU04482	NCU04265	NCU08785	NCU07143	NCU09491
	NCU09326	NCU08785	NCU08171	NCU02136	NCU04533	NCU04431	NCU08909	NCU07190	NCU09664
		NCU09024	NCU08189	NCU02252	NCU04623	NCU04482	NCU09175	NCU07200	NCU09680
		NCU09175	NCU08398	NCU00798	NCU04674	NCU04493	NCU09491	NCU07281	NCU09764
		NCU09267	NCU08412	NCU04482	NCU04675	NCU04675	NCU09518	NCU07340
		NCU09491	NCU08760	NCU08384	NCU04850	NCU04850	NCU09664	NCU07523
		NCU09680	NCU08909	NCU05275	NCU04952	NCU04854	NCU09680	NCU07787
		NCU09708	NCU08936	NCU07067	NCU04994	NCU04870		NCU08171
		NCU09775	NCU09024	NCU08418	NCU05030	NCU04952		NCU08412
		NCU09923	NCU09046	NCU09491	NCU05134	NCU05057		NCU08760
			NCU09175		NCU05137	NCU05134		NCU08909
			NCU09491		NCU05534	NCU05137		NCU08936
			NCU09680		NCU05598	NCU05534		NCU09024
			NCU09764		NCU05686	NCU05598		NCU09175
					NCU05788	NCU05686		NCU09267
					NCU05882	NCU05788		NCU09491
					NCU05965	NCU05882		NCU09775
					NCU05974	NCU05924		NCU09992
					NCU06143	NCU05955
					NCU06323	NCU05974
					NCU06326	NCU06143
					NCU06555	NCU06323
					NCU06720	NCU06555
					NCU06861	NCU06720
					NCU06961	NCU06961
					NCU07067	NCU07029
					NCU07159	NCU07067
					NCU07787	NCU07159
					NCU07817	NCU07225
					NCU07923	NCU07326
					NCU08171	NCU07340
					NCU08176	NCU07536
					NCU08189	NCU07787
					NCU08418	NCU07898
					NCU08432	NCU07923
					NCU08516	NCU08171
					NCU08643	NCU08176
					NCU08739	NCU08398
					NCU08746	NCU08418
					NCU08755	NCU08432
					NCU08936	NCU08516
					NCU09024	NCU08643
					NCU09046	NCU08720
					NCU09133	NCU08755
					NCU09170	NCU08760
					NCU09175	NCU08785
					NCU09267	NCU08936
					NCU09445	NCU09046
					NCU09525	NCU09133
					NCU09620	NCU09170
					NCU09775	NCU09175
					NCU09791	NCU09267
					NCU09923	NCU09281
					NCU09976	NCU09445
					NCU09992	NCU09491
					NCU10045	NCU09525
					NCU10852	NCU09620
						NCU09663
						NCU09664
						NCU09680
						NCU09775
						NCU09788
						NCU09923
						NCU09976
						NCU09992
						NCU10852

## Sheet: References
Type of Experiment	Pubmed ID	Reference	Conditions
Proteome	24881580	Xiong Y, Coradetti ST, Li X, et al. The proteome and phosphoproteome of Neurospora crassa in response to cellulose, sucrose and carbon starvation. Fungal Genet Biol. 2014;	Avicel, No Carbon, Sucrose
Secretome	24224966	Benz JP, Chau BH, Zheng D, Bauer S, Glass NL, Somerville CR. A comparative systems analysis of polysaccharide-elicited responses in Neurospora crassa reveals carbon source-specific cellular adaptations. Mol Microbiol. 2014;91(2):275-99.	Pectin, Orange Peel
Secretome	22474347	Znameroski EA, Coradetti ST, Roche CM, et al. Induction of lignocellulose-degrading enzymes in Neurospora crassa by cellodextrins. Proc Natl Acad Sci USA. 2012;109(16):6012-7.	Triple beta-glucosidase KO, Triple beta-glucosidase Cre-1 KO
Secretome	22345350	Sun J, Tian C, Diamond S, Glass NL. Deciphering transcriptional regulatory mechanisms associated with hemicellulose degradation in Neurospora crassa. Eukaryotic Cell. 2012;11(4):482-93.	Xylan
Quantification of Secretome	21744778	Phillips CM, Iavarone AT, Marletta MA. Quantitative proteomic approach for cellulose degradation by Neurospora crassa. J Proteome Res. 2011;10(9):4177-85.	Avicel
Secretome	21980519	Sun J, Glass NL. Identification of the CRE-1 cellulolytic regulon in Neurospora crassa. PLoS ONE. 2011;6(9):e25654.	Cre-1 KO
Secretome	20018766	Tian C, Beeson WT, Iavarone AT, et al. Systems analysis of plant cell wall degradation by the model filamentous fungus Neurospora crassa. Proc Natl Acad Sci USA. 2009;106(52):22157-62.	Avicel, Miscanthus
Secretome	19555771	Maddi A, Bowman SM, Free SJ. Trifluoromethanesulfonic acid-based proteomic analysis of cell wall and secreted proteins of the ascomycetous fungi Neurospora crassa and Candida albicans. Fungal Genet Biol. 2009;46(10):768-81.	Sucrose
