# Supplementary material for: Network reconstruction and systems analysis of plant cell wall deconstruction by Neurospora crassa
Source: Biotechnol Biofuels. 2017 Sep 21;10:225. doi: 10.1186/s13068-017-0901-2 (PMC5609067; doi:10.1186/s13068-017-0901-2)
Supplement: Supplementary file 6 — Additional file 6. Compiled dataset of experimentally validated deletion strains with growth-deficient phenotypes compared to WT for genes in the plant cell wall degradation network (PCWDN) of N. crassa. [file 13068_2017_901_MOESM6_ESM.xlsx]

## Sheet: Introduction
Additional File 6: Compiled dataset of experimentally validated deletion strains with growth-deficient phenotypes compared to WT for genes in the plant cell wall degradation network (PCWDN) of N. crassa.

## Sheet: Genetics
Gene	Name	Our Annotation	Mutant Phenotype
			Annotation Support	Condition	References
NCU00762	gh5-1	endo-b-1,4-glucanase	1	Avicel	20018766
NCU04027	gh7-3	endo-b-1,4-glucanase	0
NCU04854	gh7-2	endo-b-1,4-glucanase	0
NCU05057	gh7-1	endo-b-1,4-glucanase	0
NCU05121	gh45-1	endo-b-1,4-glucanase	0
NCU05955	gh74-1	endo-b-1,4-glucanase	0
NCU09764		endo-b-1,4-glucanase and exo-b-1,3/1,6-glucanase	0
NCU00836		lytic polysaccharide monooxygenase 1 (LPMO1)	0
NCU01867	NcLPMO9J	lytic polysaccharide monooxygenase 1 (LPMO1)	0
NCU02344		lytic polysaccharide monooxygenase 1 (LPMO1)	0
NCU03328	NcLPMO9F	lytic polysaccharide monooxygenase 1 (LPMO1)	0
NCU08760	NcLPMO9E	lytic polysaccharide monooxygenase 1 (LPMO1)	0
NCU03000		lytic polysaccharide monooxygenase 3 (LPMO3)	0
NCU05969		lytic polysaccharide monooxygenase 3 (LPMO3)	0
NCU07520		lytic polysaccharide monooxygenase 3 (LPMO3)	0
NCU07760		lytic polysaccharide monooxygenase 3 (LPMO3)	0
NCU07898	NcLPMO9M	lytic polysaccharide monooxygenase 3 (LPMO3)	0
NCU07974		lytic polysaccharide monooxygenase 3 (LPMO3)	0
NCU01050	NcLPMO9D	lytic polysaccharide monooxygenase 2 (LPMO2)	0
NCU02240		lytic polysaccharide monooxygenase 2 (LPMO2)	0
NCU02916	NcLPMO9C	lytic polysaccharide monooxygenase 2 (LPMO2)	0
NCU03996	gh6-1	exo-b-1,4-glucanase or cellobiohydrolase	0
NCU05104	gh7-4	exo-b-1,4-glucanase or cellobiohydrolase	0
NCU07190	gh6-3	exo-b-1,4-glucanase or cellobiohydrolase	0
NCU07340	cbh-1	exo-b-1,4-glucanase or cellobiohydrolase	1	Avicel	20018766
NCU09680	gh6-2 or cbh-2	exo-b-1,4-glucanase or cellobiohydrolase	1	Avicel	20018766
NCU01866		extracellular lactonase	0
NCU07143		extracellular lactonase	0
NCU07703		extracellular lactonase	0
NCU00206	cdh-1	cellobiose dehydrogenase	0
NCU05923	cdh-2	cellobiose dehydrogenase	0
NCU03641	gh3-1	extracellular b-glucosidase	0
NCU04952	gh3-4	extracellular b-glucosidase	1	Avicel	20018766 26288653
NCU08755	gh3-3	extracellular b-glucosidase	0
NCU02855	gh11-1	endo-b-1,4-xylanase	0
NCU04997	gh10-3	endo-b-1,4-xylanase	0
NCU05924	gh10-1	endo-b-1,4-xylanase	0
NCU07130	gh10-4	endo-b-1,4-xylanase	0
NCU07225	gh11-2	endo-b-1,4-xylanase	0
NCU08189	gh10-2	endo-b-1,4-xylanase	1	Xylan	22345350
NCU02343	gh51-1	a-arabinofuranosidase	0
NCU07326	gh43-6	a-arabinofuranosidase	0
NCU09170	gh43-4	a-arabinofuranosidase	0
NCU09775	gh54-1	a-arabinofuranosidase	0
NCU06143	gh115-1	a-glucuronidase	0
NCU07351	gh67-1	a-glucuronidase	0
NCU02550	gh36-1	a-galactosidase	0
NCU00642	gh35-1	extracellular b-galactosidase	1	Pectin	24224966
NCU04623	gh35-2	extracellular b-galactosidase	0
NCU08785	ce1-3	feruloyl esterase	0
NCU09026		feruloyl esterase	0
NCU09491	fea-1	feruloyl esterase	0
NCU09774	ce1-5	feruloyl esterase	0
NCU00710	ce1-4	acetyl esterase	0
NCU03181		acetyl esterase	0
NCU04494	ce1-2	acetyl esterase	0
NCU04870	ce1-1	acetyl esterase	0
NCU05159	ce5-1	acetyl esterase	0
NCU09663	ce5-2	acetyl esterase	0
NCU09664	ce5-3	acetyl esterase	0
NCU00709	gh3-8	extracellular b-xylosidase	0
NCU09923	gh3-7	extracellular b-xylosidase	0
NCU09416		acetyl mannan esterase	0
NCU08412	gh5-7	endo-b-1,4-mannanase	1	Glucomannan	Present Study
NCU00985	gh2-4	(probable) extracellular b-mannosidase	0
NCU04885	gh31-4	a-xylosidase	0
NCU06381	gh17-1	endo-b-1,3-glucanase	0
NCU07347	gh17-2	endo-b-1,3-glucanase	0
NCU09175	gh17-3	endo-b-1,3-glucanase	0
NCU03914	gh5-4	exo-b-1,3-glucanase	0
NCU09326	gh17-4	exo-b-1,3-glucanase	0
NCU02369	gh28-1	endogalacturonase	1	Pectin	24224966
NCU06961	gh28-2	exogalacturonase	1	Pectin	24224966
NCU06326	pl1-1	pectate lyase	0
NCU08176	pl3-1	pectate lyase	0
NCU10045	ce8-1	pectin methyl esterase	1	Pectin	24224966
NCU05598	pl4-1	rhamnogalacturonan lyase	0
NCU00972	gh53-1	endo-b-1,4-galactanase	0
NCU05882	gh5-5	endo-b-1,6-galactanase	0
NCU09702		endo-b-1,6-galactanase	0
NCU00852	gh43-1	endoarabinanase	0
NCU05965	gh43-7	endoarabinanase	1	Pectin	24224966
NCU09924	gh93-1	exoarabinanase	0
NCU00937	gh79-1	extracellular b-glucuronidase	0
NCU08179	gh79-2	extracellular b-glucuronidase	0
NCU09976	ce12-1	rhamnogalacturonan acetyl esterase	0
NCU00743	gh13-7	amylo-a-1,6-glucosidase	0
NCU02478	gh13-8	a-amylase	0
NCU05429	gh13-9	a-amylase	0
NCU05873	gh13-6	a-amylase	0
NCU08131	gh13-1	a-amylase	0
NCU08132	gh13-10	a-amylase	0
NCU09486	gh13-3	a-amylase	0
NCU09805	gh13-2	a-amylase	0
NCU08746		starch-active lytic polysaccharide monooxygenase (LPMO)	0
NCU01517	gla-1	extracellular a-glucosidase	0
NCU02583	gla-2	extracellular a-glucosidase	0
NCU03098	gh15-1	extracellular a-glucosidase	0
NCU04203	gh31-2	extracellular a-glucosidase	0
NCU04674	gh31-3	extracellular a-glucosidase	0
NCU09281	gh31-1	extracellular a-glucosidase	0
NCU08398		extracellular aldose 1-epimerase	0
NCU08516		extracellular aldose 1-epimerase	0
NCU00801	cdt-1	cellodextrin transporter	1	Avicel; Cellobiose; Xylan; Xylodextrin	24586693
NCU00809		cellobiose transporter	0
NCU08114	cdt-2	cellodextrin and xylodextrin transporter	1	Avicel; Xylan; Xylodextrin	20829451 24586693
NCU05853	cdt-3	cellobionic acid transporter	0
NCU01633	glt-1	glucose transporter	0
NCU04963	an29-2	glucose and xylose transporter	0
NCU06138	xy31	glucose and xylose transporter	0
NCU10021	hgt-1	glucose transporter	0
NCU01132	xat-1	xylose and arabinose transporter	0
NCU02188	lat-1	xylose and arabinose transporter	1	L-arabinose	24502254
NCU00988	gat-1	galacturonic acid and glucuronic acid transporter	1	Pectin	24502254
NCU00821	an25	xylose transporter	0
NCU04537		xylose transporter	0
NCU05627	xyt-1	xylose transporter	0
NCU09287		xylose transporter	0
NCU05897		fucose transporter	0
NCU01868		maltose transporter	0
NCU06522		maltose transporter	0
NCU12154		maltose transporter	0
NCU00130	gh1-1	intracellular b-glucosidase	0
NCU05577	gh3-5	intracellular b-glucosidase	0
NCU07487	gh3-6	intracellular b-glucosidase	0
NCU08054	gh3-2	intracellular b-glucosidase	0
NCU09425	gh94-1	cellobiose phosphorylase	0
NCU10058	rg-1	phosphoglucomutase	0
NCU00575		hexokinase	0
NCU02542		hexokinase	0
NCU04728		hexokinase	0
NCU06996		hexokinase	0
NCU07626		hexokinase	0
NCU04923	gcy-1	glyceraldehyde reductase	0
NCU01900	gh43-2	intracellular b-xylosidase	0
NCU09652	gh43-5	intracellular b-xylosidase	0
NCU08384		D-xylose reductase, L-arabinose reductase, D-galactose reductase	1	L-arabinose, D-xylose	24581151
NCU00891		xylitol dehydrogenase, D-sorbitol dehydrogenase	1	L-arabinose, D-xylose	24581151
NCU11353		xylulokinase	0
NCU00519		ribulose-phosphate 3-epimerase	0
NCU00643		L-arabitol dehydrogenase, galactitol dehydrogenase	1	L-arabinose	24581151
NCU09041		L-xylulose reductase, L-sorbitol reductase	1	L-arabinose	24581151
NCU00890	gh2-1	intracellular b-mannosidase	0
NCU02322		mannose-6-phosphate isomerase	0
NCU07165		mannose-6-phosphate isomerase	0
NCU08687		galactokinase	0
NCU04460		galactose-1-phosphate uridylyltransferase	0
NCU07072		galactose-1-phosphate uridylyltransferase	0
NCU02654	gh105-1	unsaturated rhamnogalacturonyl hydrolase	0
NCU01906		D-galacturonate reductase	0
NCU09533		D-galacturonate reductase	0
NCU07064		L-galactonate dehydratase	0
NCU05977		2-keto-3-deoxy-L-galactonate aldolase	0
NCU09532		2-keto-3-deoxy-L-galactonate aldolase	0
NCU01399		4-deoxy-L-erythro-5-hexoseulose uronate reductase	0
NCU09035		L-rhamnose 1-dehydrogenase	0
NCU03605		L-rhamnono-1,4-lactonase	0
NCU09034		L-rhamnonate dehydratase	0
NCU05037		L-2-keto-3-deoxy-rhamnonate aldolase	0
NCU00378		lactaldehyde dehydrogenase	0
NCU00417		lactaldehyde dehydrogenase	0
NCU00810	gh2-3	intracellular b-galactosidase	0
NCU05956	gh2-2	intracellular b-galactosidase	0
NCU06523	gh13-4	intracellular a-glucosidase	0
NCU07860	gh13-5	intracellular a-glucosidase	0
NCU04442		intracellular aldose 1-epimerase	0
NCU08030		intracellular aldose 1-epimerase	0
NCU09705		intracellular aldose 1-epimerase	0

## Sheet: Growth-deficient mutants
Gene	Condition	Growth Phenotype	Reference
NCU00642	Pectin	Poor	24224966
NCU00643	Arabinose	Poor	24581151
NCU00762	Avicel	Poor	20018766
NCU00891	Arabinose, Xylose	Poor	24581151
NCU00988	Pectin	Poor	24502254
NCU01517	Xylan	Poor	22345350
NCU02188	Arabinose	Poor	24224966
NCU02343	Xylan	Poor	22345350
NCU02369	Pectin	Poor	24224966
NCU03725	Avicel	Poor	25144221
NCU04952	Avicel	Poor	20018766 26288653
NCU05788	Pectin	Poor	24224966
NCU05965	Pectin	Poor	24224966
NCU06961	Pectin	Poor	24224966
NCU06971	Xylan	Poor	22345350
NCU07340	Avicel	Poor	20018766
NCU07705	Avicel	Poor	22532664
NCU07788	Fructose, Glucose, Sucrose	Poor	25144221
NCU07923	Pectin	Poor	24224966
NCU08042	Avicel	Poor	22532664
NCU08114	Avicel	Poor	20829451
NCU08114	Xylan, Xylodextrin	Poor	24586693
NCU08189	Xylan	Poor	22345350
NCU08384	Arabinose, Xylose	Poor	24581151
NCU08412	Glucomannan	Poor	This Study
NCU09041	Arabinose	Poor	24581151
NCU09133	Xylan	Poor	22345350
NCU09680	Avicel	Poor	20018766
NCU10045	Xylan	Poor	22345350
NCU10045	Pectin	Poor	24224966
NCU00801; NCU08114	Avicel, Cellobiose, Xylan, Xylodextrin	Poor	24586693
