# Supplementary material for: Network reconstruction and systems analysis of plant cell wall deconstruction by Neurospora crassa
Source: Biotechnol Biofuels. 2017 Sep 21;10:225. doi: 10.1186/s13068-017-0901-2 (PMC5609067; doi:10.1186/s13068-017-0901-2)
Supplement: Supplementary file 7 — Additional file 7. Biochemical characterization of genes in the plant cell wall degradation network (PCWDN) of N. crassa. [file 13068_2017_901_MOESM7_ESM.xlsx]

## Sheet: Introduction
Additional File 7: Biochemical characterization of genes in the plant cell wall degradation network (PCWDN) of N. crassa.

## Sheet: Biochemical
Gene	Name	Our Annotation	Biochemical Characterization
			Annotation Support	Details	References
NCU00762	gh5-1	endo-b-1,4-glucanase	1	Neurospora crassa	20826217
NCU04027	gh7-3	endo-b-1,4-glucanase	0
NCU04854	gh7-2	endo-b-1,4-glucanase	1	Ortholog/Paralog AN3418 in Aspergillus nidulans has been characterized.	16844780
NCU05057	gh7-1	endo-b-1,4-glucanase	1	Ortholog/Paralog AN3418 in Aspergillus nidulans has been characterized.	16844780
NCU05121	gh45-1	endo-b-1,4-glucanase	1	Ortholog/Paralog 3695 in Rhizopus oryzae has been characterized.	12591897
NCU05955	gh74-1	endo-b-1,4-glucanase	1	Ortholog/Paralog An01g01870 in Aspergillus niger has been characterized.	11916668
NCU09764		endo-b-1,4-glucanase and exo-b-1,3/1,6-glucanase	0
NCU00836		lytic polysaccharide monooxygenase 1 (LPMO1)	0
NCU01867	NcLPMO9J	lytic polysaccharide monooxygenase 1 (LPMO1)	1	Neurospora crassa	23102010
NCU02344		lytic polysaccharide monooxygenase 1 (LPMO1)	0
NCU03328	NcLPMO9F	lytic polysaccharide monooxygenase 1 (LPMO1)	1	Neurospora crassa	23102010
NCU08760	NcLPMO9E	lytic polysaccharide monooxygenase 1 (LPMO1)	1	Neurospora crassa	22004347 22188218 23102010
NCU03000		lytic polysaccharide monooxygenase 3 (LPMO3)	0
NCU05969		lytic polysaccharide monooxygenase 3 (LPMO3)	0
NCU07520		lytic polysaccharide monooxygenase 3 (LPMO3)	0
NCU07760		lytic polysaccharide monooxygenase 3 (LPMO3)	0
NCU07898	NcLPMO9M	lytic polysaccharide monooxygenase 3 (LPMO3)	1	Neurospora crassa	22004347 22188218
NCU07974		lytic polysaccharide monooxygenase 3 (LPMO3)	0
NCU01050	NcLPMO9D	lytic polysaccharide monooxygenase 2 (LPMO2)	1	Neurospora crassa	22004347 22188218
NCU02240		lytic polysaccharide monooxygenase 2 (LPMO2)	0
NCU02916	NcLPMO9C	lytic polysaccharide monooxygenase 2 (LPMO2)	1	Neurospora crassa	22729546 23102010 24733907
NCU03996	gh6-1	exo-b-1,4-glucanase or cellobiohydrolase	1	Ortholog/Paralog AN5282 in Aspergillus nidulans has been characterized.	16844780
NCU05104	gh7-4	exo-b-1,4-glucanase or cellobiohydrolase	0
NCU07190	gh6-3	exo-b-1,4-glucanase or cellobiohydrolase	0
NCU07340	cbh-1	exo-b-1,4-glucanase or cellobiohydrolase	1	Ortholog/Paralog AN0494 and AN5176 in Aspergillus nidulans have been characterized.	12409103 16844780
NCU09680	gh6-2 or cbh-2	exo-b-1,4-glucanase or cellobiohydrolase	1	Ortholog/Paralog AN5282 in Aspergillus nidulans has been characterized.	16844780
NCU01866		extracellular lactonase	1	Ortholog/Paralog FOXG_16906 in Fusarium oxysporium has been characterized.	15503009
NCU07143		extracellular lactonase	0
NCU07703		extracellular lactonase	1	Ortholog/Paralog 2298860 in Myceliophthora thermophila has been characterized.	21075873
NCU00206	cdh-1	cellobiose dehydrogenase	1	Neurospora crassa	20709172
NCU05923	cdh-2	cellobiose dehydrogenase	1	Neurospora crassa	22729546
NCU03641	gh3-1	extracellular b-glucosidase	1	Ortholog/Paralog An18g03570 in Aspergillus niger has been characterized.	10671536 21785931
NCU04952	gh3-4	extracellular b-glucosidase	1	Neurospora crassa	1368541
NCU08755	gh3-3	extracellular b-glucosidase	1	Ortholog/Paralog An18g03570 in Aspergillus niger has been characterized.	10671536 17259976
NCU02855	gh11-1	endo-b-1,4-xylanase	1	Ortholog/Paralog AN3613 and AN9365 in Aspergillus nidulans have been characterized.	8787417 16844780
NCU04997	gh10-3	endo-b-1,4-xylanase	1	Ortholog/Paralog AN1818 in Aspergillus nidulans has been characterized. Ortholog/Paralog An03g00940 in Aspergillus niger has been characterized.	8890913 16844780
NCU05924	gh10-1	endo-b-1,4-xylanase	1	Ortholog/Paralog AN1818 in Aspergillus nidulans has been characterized. Ortholog/Paralog An03g00940 in Aspergillus niger has been characterized.	8890913 16844780
NCU07130	gh10-4	endo-b-1,4-xylanase	1	Ortholog/Paralog AN1818 in Aspergillus nidulans has been characterized. Ortholog/Paralog An03g00940 in Aspergillus niger has been characterized.	8890913 16844780
NCU07225	gh11-2	endo-b-1,4-xylanase	1	Ortholog/Paralog AN3613 and AN9365 in Aspergillus nidulans have been characterized.	8787417 16844780
NCU08189	gh10-2	endo-b-1,4-xylanase	1	Ortholog/Paralog AN1818 in Aspergillus nidulans has been characterized. Ortholog/Paralog An03g00940 in Aspergillus niger has been characterized.	8890913 16844780
NCU02343	gh51-1	a-arabinofuranosidase	1	Ortholog/Paralog An01g00330 in Aspergillus niger has been characterized.	7764056
NCU07326	gh43-6	a-arabinofuranosidase	0
NCU09170	gh43-4	a-arabinofuranosidase	0
NCU09775	gh54-1	a-arabinofuranosidase	1	Ortholog/Paralog AN1571 in Aspergillus nidulans has been characterized. Ortholog/Paralog An15g02300 in Aspergillus niger has been characterized.	7764056 16844780
NCU06143	gh115-1	a-glucuronidase	0
NCU07351	gh67-1	a-glucuronidase	1	Ortholog/Paralog AN9286 in Aspergillus nidulans has been characterized.	16844780
NCU02550	gh36-1	a-galactosidase
NCU00642	gh35-1	extracellular b-galactosidase	1	Ortholog/Paralog An01g12150 in Aspergillus niger has been characterized.	1368193
NCU04623	gh35-2	extracellular b-galactosidase	1	Ortholog/Paralog An01g12150 in Aspergillus niger has been characterized.	1368193
NCU08785	ce1-3	feruloyl esterase	1	Ortholog/Paralog AN5267 in Aspergillus nidulans has been characterized.	16844780
NCU09026		feruloyl esterase	1	Ortholog/Paralog AN1772 in Aspergillus nidulans has been characterized.	17043824
NCU09491	fea-1	feruloyl esterase	1	Neurospora crassa	12435269
NCU09774	ce1-5	feruloyl esterase	1	Ortholog/Paralog AN5267 in Aspergillus nidulans has been characterized.	16844780
NCU00710	ce1-4	acetyl esterase	1	Ortholog/Paralog AN6093 in Aspergillus nidulans has been characterized. Ortholog/Paralog An12g05010 in Aspergillus niger has been characterized.	9758775 16844780
NCU03181		acetyl esterase	1	Ortholog/Paralog AN3294 in Aspergillus nidulans has been characterized.	16844780
NCU04494	ce1-2	acetyl esterase	0
NCU04870	ce1-1	acetyl esterase	1	Ortholog/Paralog AN6093 in Aspergillus nidulans has been characterized. Ortholog/Paralog An12g05010 in Aspergillus niger has been characterized.	9758775 16844780
NCU05159	ce5-1	acetyl esterase	1	Ortholog/Paralog 73632 in Trichoderma reesei has been characterized.	8647098
NCU09663	ce5-2	acetyl esterase	0
NCU09664	ce5-3	acetyl esterase	1	Ortholog/Paralog 73632 in Trichoderma reesei has been characterized.	8647098
NCU00709	gh3-8	extracellular b-xylosidase	1	Ortholog/Paralog AN8401 in Aspergillus nidulans has been characterized.	16844780
NCU09923	gh3-7	extracellular b-xylosidase	1	Ortholog/Paralog AN8401 in Aspergillus nidulans has been characterized.	16844780
NCU09416		acetyl mannan esterase	0
NCU08412	gh5-7	endo-b-1,4-mannanase	1	Ortholog/Paralog AN6427 in Aspergillus nidulans has been characterized.	16844780
NCU00985	gh2-4	(probable) extracellular b-mannosidase	0
NCU04885	gh31-4	a-xylosidase	0
NCU06381	gh17-1	endo-b-1,3-glucanase	0
NCU07347	gh17-2	endo-b-1,3-glucanase	1	Ortholog/Paralog AN4700 in Aspergillus nidulans has been characterized.	16844780
NCU09175	gh17-3	endo-b-1,3-glucanase	0
NCU03914	gh5-4	exo-b-1,3-glucanase	1	Ortholog/Paralog AN7533 in Aspergillus nidulans has been characterized.	16844780
NCU09326	gh17-4	exo-b-1,3-glucanase	0
NCU02369	gh28-1	endogalacturonase	1	Ortholog/Paralog AN4372 in Aspergillus nidulans has been characterized.	16844780
NCU06961	gh28-2	exogalacturonase	1	Ortholog/Paralog An03g06740 in Aspergillus niger has been characterized.	10642523 19618506
NCU06326	pl1-1	pectate lyase	1	Ortholog/Paralog AN0741 in Aspergillus nidulans has been characterized.	16844780
NCU08176	pl3-1	pectate lyase	1	Ortholog/Paralog AN3337 in Aspergillus nidulans has been characterized.	16844780
NCU10045	ce8-1	pectin methyl esterase	1	Ortholog/Paralog AN3390 in Aspergillus nidulans has been characterized. Ortholog/Paralog An03g06310 in Aspergillus niger has been characterized.	16844780 1937044
NCU05598	pl4-1	rhamnogalacturonan lyase	1	Ortholog/Paralog AN7135 in Aspergillus nidulans has been characterized. Ortholog/Paralog An14g01130 in Aspergillus niger has been characterized.	12387863 16844780
NCU00972	gh53-1	endo-b-1,4-galactanase	1	Ortholog/Paralog AN5727 in Aspergillus nidulans has been characterized. Ortholog/Paralog An18g05940 in Aspergillus niger has been characterized.	12383257 16844780
NCU05882	gh5-5	endo-b-1,6-galactanase	1	Ortholog/Paralog FOXG_13229 in Fusarium oxysporium has been characterized.	17351093
NCU09702		endo-b-1,6-galactanase	0
NCU00852	gh43-1	endoarabinanase	1	Ortholog/Paralog AN8007 in Aspergillus nidulans has been characterized.	16844780
NCU05965	gh43-7	endoarabinanase	0
NCU09924	gh93-1	exoarabinanase	1	Ortholog/Paralog 75851 in Penicillium chrysogenum has been characterized.	11425761
NCU00937	gh79-1	extracellular b-glucuronidase	1	Neurospora crassa	18377882
NCU08179	gh79-2	extracellular b-glucuronidase	0
NCU09976	ce12-1	rhamnogalacturonan acetyl esterase	1	Ortholog/Paralog AN2528 in Aspergillus nidulans has been characterized. Ortholog/Paralog An09g02160 in Aspergillus niger has been characterized.	10990025 16844780
NCU00743	gh13-7	amylo-a-1,6-glucosidase	0
NCU02478	gh13-8	a-amylase	0
NCU05429	gh13-9	a-amylase	0
NCU05873	gh13-6	a-amylase	1	Ortholog/Paralog An01g13610 in Aspergillus niger has been characterized.	18048915
NCU08131	gh13-1	a-amylase	0
NCU08132	gh13-10	a-amylase	0
NCU09486	gh13-3	a-amylase	1	Ortholog/Paralog An01g13610 in Aspergillus niger has been characterized.	18048915
NCU09805	gh13-2	a-amylase	1	Ortholog/Paralog Aspka1_0174133 in Aspergillus kawachii has been characterized.	http://www.sciencedirect.com/science/article/pii/0922338X96805794
NCU08746		starch-active lytic polysaccharide monooxygenase (LPMO)	1	Neurospora crassa	25201969
NCU01517	gla-1	extracellular a-glucosidase	1	Ortholog/Paralog An03g06550 in Aspergillus niger has been characterized.	6203744
NCU02583	gla-2	extracellular a-glucosidase	1	Ortholog/Paralog AN7345 in Aspergillus nidulans has been characterized.	16844780
NCU03098	gh15-1	extracellular a-glucosidase	0
NCU04203	gh31-2	extracellular a-glucosidase	0
NCU04674	gh31-3	extracellular a-glucosidase	1	Ortholog/Paralog AN7345 in Aspergillus nidulans has been characterized.	16844780
NCU09281	gh31-1	extracellular a-glucosidase	1	Ortholog/Paralog AN7345 in Aspergillus nidulans has been characterized.	16844780
NCU08398		extracellular aldose 1-epimerase	0
NCU08516		extracellular aldose 1-epimerase	0
NCU00801	cdt-1	cellodextrin transporter	1	Neurospora crassa	20829451
NCU00809		cellobiose transporter	1	Neurospora crassa	20871937 21187422
NCU08114	cdt-2	cellodextrin and xylodextrin transporter	1	Neurospora crassa	20829451 24586693 25647728
NCU05853	cdt-3	cellobionic acid transporter	1	Neurospora crassa	24881580
NCU01633	glt-1	glucose transporter	1	Neurospora crassa	24581151
NCU04963	an29-2	glucose and xylose transporter	1	Neurospora crassa	20714641
NCU06138	xy31	glucose and xylose transporter	1	Neurospora crassa	20714641
NCU10021	hgt-1	glucose transporter	1	Neurospora crassa	15531214
NCU01132	xat-1	xylose and arabinose transporter	1	Neurospora crassa	24581151
NCU02188	lat-1	xylose and arabinose transporter	1	Neurospora crassa	20714641 24224966
NCU00988	gat-1	galacturonic acid and glucuronic acid transporter	1	Neurospora crassa	24502254
NCU00821	an25	xylose transporter	1	Neurospora crassa	20714641
NCU04537		xylose transporter	1	Neurospora crassa	20714641
NCU05627	xyt-1	xylose transporter	1	Neurospora crassa	24581151
NCU09287		xylose transporter	1	Neurospora crassa	20714641
NCU05897		fucose transporter	0
NCU01868		maltose transporter	0
NCU06522		maltose transporter	0
NCU12154		maltose transporter	0
NCU00130	gh1-1	intracellular b-glucosidase	1	Neurospora crassa	20829451
NCU05577	gh3-5	intracellular b-glucosidase	1	Ortholog/Paralog AO090003001511 in Aspergillus oryzae has been characterized.	18340445
NCU07487	gh3-6	intracellular b-glucosidase	0
NCU08054	gh3-2	intracellular b-glucosidase	1	Ortholog/Paralog An18g03570 in Aspergillus niger has been characterized.	10671536 17259976
NCU09425	gh94-1	cellobiose phosphorylase	1	Neurospora crassa	24055472 24944578
NCU10058	rg-1	phosphoglucomutase	0
NCU00575		hexokinase	1	Ortholog/Paralog YFR053C in Saccharomyces cerevisiae has been characterized.	671283
NCU02542		hexokinase	1	Ortholog/Paralog YFR053C in Saccharomyces cerevisiae has been characterized.	671283
NCU04728		hexokinase	0
NCU06996		hexokinase	0
NCU07626		hexokinase	0
NCU04923	gcy-1	glyceraldehyde reductase	1	Ortholog/Paralog 122778 in Trichoderma reesei has been characterized.	16930134
NCU01900	gh43-2	intracellular b-xylosidase	1	Neurospora crassa	25647728
NCU09652	gh43-5	intracellular b-xylosidase	1	Neurospora crassa	25647728
NCU08384		D-xylose reductase, L-arabinose reductase, D-galactose reductase	1	Ortholog/Paralog An01g03740 in Aspergillus niger has been characterized.	700255
NCU00891		xylitol dehydrogenase, D-sorbitol dehydrogenase	1	Ortholog/Paralog AO090038000631 in Aspergillus oryzae has been characterized.	656325
NCU11353		xylulokinase	1	Ortholog/Paralog YGR194C in Saccharomyces cerevisiae has been characterized.	645058
NCU00519		ribulose-phosphate 3-epimerase	0
NCU00643		L-arabitol dehydrogenase, galactitol dehydrogenase	1	Ortholog/Paralog An01g10920 in Aspergillus niger has been characterized.	696988
NCU09041		L-xylulose reductase, L-sorbitol reductase	1	Neurospora crassa	17261518
NCU00890	gh2-1	intracellular b-mannosidase	1	Ortholog/Paralog AN3368 in Aspergillus nidulans has been characterized.	16844780
NCU02322		mannose-6-phosphate isomerase	0
NCU07165		mannose-6-phosphate isomerase	1	Ortholog/Paralog Afu1g13280 in Aspergillus fumigatus has been characterized.	705568
NCU08687		galactokinase	1	Ortholog/Paralog 74122 in Trichoderma reesei has been characterized.	17452322
NCU04460		galactose-1-phosphate uridylyltransferase	0
NCU07072		galactose-1-phosphate uridylyltransferase	0
NCU02654	gh105-1	unsaturated rhamnogalacturonyl hydrolase	0
NCU01906		D-galacturonate reductase	1	Ortholog/Paralog 22004 in Trichoderma reesei has been characterized.	16101307
NCU09533		D-galacturonate reductase	1	Ortholog/Paralog An02g07710 in Aspergillus niger has been characterized.	18768163
NCU07064		L-galactonate dehydratase	1	Ortholog/Paralog An16g05390 in Aspergillus niger has been characterized.	18768163
NCU05977		2-keto-3-deoxy-L-galactonate aldolase	1	Ortholog/Paralog An02g07720 in Aspergillus niger has been characterized.	18768163
NCU09532		2-keto-3-deoxy-L-galactonate aldolase	1	Ortholog/Paralog An02g07720 in Aspergillus niger has been characterized.	18768163
NCU01399		4-deoxy-L-erythro-5-hexoseulose uronate reductase	0
NCU09035		L-rhamnose 1-dehydrogenase	1	Ortholog/Paralog RHA1 in Pichia stipitis has been characterized.	22037608
NCU03605		L-rhamnono-1,4-lactonase	1	Ortholog/Paralog LRA2 in Pichia stipitis has been characterized.	22037608
NCU09034		L-rhamnonate dehydratase	1	Ortholog/Paralog LRA3 in Pichia stipitis has been characterized.	22037608
NCU05037		L-2-keto-3-deoxy-rhamnonate aldolase	1	Ortholog/Paralog LRA4 in Pichia stipitis has been characterized.	22037608
NCU00378		lactaldehyde dehydrogenase	1	Ortholog/Paralog LADH in Pichia stipitis has been characterized.	22037608
NCU00417		lactaldehyde dehydrogenase	1	Ortholog/Paralog LADH in Pichia stipitis has been characterized.	22037608
NCU00810	gh2-3	intracellular b-galactosidase	1	Ortholog/Paralog AAS18310 in Kluyveromyces marxianus has been characterized.	17625262
NCU05956	gh2-2	intracellular b-galactosidase	1	Ortholog/Paralog AAS18310 in Kluyveromyces marxianus has been characterized.	17625262
NCU06523	gh13-4	intracellular a-glucosidase	1	Ortholog/Paralog YGR292W in Saccharomyces cerevisiae has been characterized.	20562106
NCU07860	gh13-5	intracellular a-glucosidase	0
NCU04442		intracellular aldose 1-epimerase	1	Ortholog/Paralog YBR019C in Saccharomyces cerevisiae has been characterized.	14764091
NCU08030		intracellular aldose 1-epimerase	0
NCU09705		intracellular aldose 1-epimerase	0

## Sheet: N_crassa 
Gene	Name	Annotation	Biochemical Characterization
			Details	References
NCU00762	gh5-1	endo-b-1,4-glucanase	Neurospora crassa	20826217
NCU04027	gh7-3	endo-b-1,4-glucanase
NCU04854	gh7-2	endo-b-1,4-glucanase
NCU05057	gh7-1	endo-b-1,4-glucanase
NCU05121	gh45-1	endo-b-1,4-glucanase
NCU05955	gh74-1	endo-b-1,4-glucanase
NCU09764		endo-b-1,4-glucanase and exo-b-1,3/1,6-glucanase
NCU00836		lytic polysaccharide monooxygenase 1 (LPMO1)
NCU01867	NcLPMO9J	lytic polysaccharide monooxygenase 1 (LPMO1)	Neurospora crassa	23102010
NCU02344		lytic polysaccharide monooxygenase 1 (LPMO1)
NCU03328	NcLPMO9F	lytic polysaccharide monooxygenase 1 (LPMO1)	Neurospora crassa	23102010
NCU08760	NcLPMO9E	lytic polysaccharide monooxygenase 1 (LPMO1)	Neurospora crassa	22004347 22188218 23102010
NCU03000		lytic polysaccharide monooxygenase 3 (LPMO3)
NCU05969		lytic polysaccharide monooxygenase 3 (LPMO3)
NCU07520		lytic polysaccharide monooxygenase 3 (LPMO3)
NCU07760		lytic polysaccharide monooxygenase 3 (LPMO3)
NCU07898	NcLPMO9M	lytic polysaccharide monooxygenase 3 (LPMO3)	Neurospora crassa	22004347 22188218
NCU07974		lytic polysaccharide monooxygenase 3 (LPMO3)
NCU01050	NcLPMO9D	lytic polysaccharide monooxygenase 2 (LPMO2)	Neurospora crassa	22004347 22188218
NCU02240		lytic polysaccharide monooxygenase 2 (LPMO2)
NCU02916	NcLPMO9C	lytic polysaccharide monooxygenase 2 (LPMO2)	Neurospora crassa	22729546 23102010 24733907
NCU03996	gh6-1	exo-b-1,4-glucanase or cellobiohydrolase
NCU05104	gh7-4	exo-b-1,4-glucanase or cellobiohydrolase
NCU07190	gh6-3	exo-b-1,4-glucanase or cellobiohydrolase
NCU07340	cbh-1	exo-b-1,4-glucanase or cellobiohydrolase
NCU09680	gh6-2 or cbh-2	exo-b-1,4-glucanase or cellobiohydrolase
NCU01866		extracellular lactonase
NCU07143		extracellular lactonase
NCU07703		extracellular lactonase
NCU00206	cdh-1	cellobiose dehydrogenase	Neurospora crassa	20709172
NCU05923	cdh-2	cellobiose dehydrogenase	Neurospora crassa	22729546
NCU03641	gh3-1	extracellular b-glucosidase
NCU04952	gh3-4	extracellular b-glucosidase	Neurospora crassa	1368541
NCU08755	gh3-3	extracellular b-glucosidase
NCU02855	gh11-1	endo-b-1,4-xylanase
NCU04997	gh10-3	endo-b-1,4-xylanase
NCU05924	gh10-1	endo-b-1,4-xylanase
NCU07130	gh10-4	endo-b-1,4-xylanase
NCU07225	gh11-2	endo-b-1,4-xylanase
NCU08189	gh10-2	endo-b-1,4-xylanase
NCU02343	gh51-1	a-arabinofuranosidase
NCU07326	gh43-6	a-arabinofuranosidase
NCU09170	gh43-4	a-arabinofuranosidase
NCU09775	gh54-1	a-arabinofuranosidase
NCU06143	gh115-1	a-glucuronidase
NCU07351	gh67-1	a-glucuronidase
NCU02550	gh36-1	a-galactosidase
NCU00642	gh35-1	extracellular b-galactosidase
NCU04623	gh35-2	extracellular b-galactosidase
NCU08785	ce1-3	feruloyl esterase
NCU09026		feruloyl esterase
NCU09491	fea-1	feruloyl esterase	Neurospora crassa	12435269
NCU09774	ce1-5	feruloyl esterase
NCU00710	ce1-4	acetyl esterase
NCU03181		acetyl esterase
NCU04494	ce1-2	acetyl esterase
NCU04870	ce1-1	acetyl esterase
NCU05159	ce5-1	acetyl esterase
NCU09663	ce5-2	acetyl esterase
NCU09664	ce5-3	acetyl esterase
NCU00709	gh3-8	extracellular b-xylosidase
NCU09923	gh3-7	extracellular b-xylosidase
NCU09416		acetyl mannan esterase
NCU08412	gh5-7	endo-b-1,4-mannanase
NCU00985	gh2-4	(probable) extracellular b-mannosidase
NCU04885	gh31-4	a-xylosidase
NCU06381	gh17-1	endo-b-1,3-glucanase
NCU07347	gh17-2	endo-b-1,3-glucanase
NCU09175	gh17-3	endo-b-1,3-glucanase
NCU03914	gh5-4	exo-b-1,3-glucanase
NCU09326	gh17-4	exo-b-1,3-glucanase
NCU02369	gh28-1	endogalacturonase
NCU06961	gh28-2	exogalacturonase
NCU06326	pl1-1	pectate lyase
NCU08176	pl3-1	pectate lyase
NCU10045	ce8-1	pectin methyl esterase
NCU05598	pl4-1	rhamnogalacturonan lyase
NCU00972	gh53-1	endo-b-1,4-galactanase
NCU05882	gh5-5	endo-b-1,6-galactanase
NCU09702		endo-b-1,6-galactanase
NCU00852	gh43-1	endoarabinanase
NCU05965	gh43-7	endoarabinanase
NCU09924	gh93-1	exoarabinanase
NCU00937	gh79-1	extracellular b-glucuronidase	Neurospora crassa	18377882
NCU08179	gh79-2	extracellular b-glucuronidase
NCU09976	ce12-1	rhamnogalacturonan acetyl esterase
NCU00743	gh13-7	amylo-a-1,6-glucosidase
NCU02478	gh13-8	a-amylase
NCU05429	gh13-9	a-amylase
NCU05873	gh13-6	a-amylase
NCU08131	gh13-1	a-amylase
NCU08132	gh13-10	a-amylase
NCU09486	gh13-3	a-amylase
NCU09805	gh13-2	a-amylase
NCU08746		starch-active lytic polysaccharide monooxygenase (LPMO)	Neurospora crassa	25201969
NCU01517	gla-1	extracellular a-glucosidase
NCU02583	gla-2	extracellular a-glucosidase
NCU03098	gh15-1	extracellular a-glucosidase
NCU04203	gh31-2	extracellular a-glucosidase
NCU04674	gh31-3	extracellular a-glucosidase
NCU09281	gh31-1	extracellular a-glucosidase
NCU08398		extracellular aldose 1-epimerase
NCU08516		extracellular aldose 1-epimerase
NCU00801	cdt-1	cellodextrin transporter	Neurospora crassa	20829451
NCU00809		cellobiose transporter	Neurospora crassa	20871937 21187422
NCU08114	cdt-2	cellodextrin and xylodextrin transporter	Neurospora crassa	20829451 24586693 25647728
NCU05853	cdt-3	cellobionic acid transporter	Neurospora crassa	24881580
NCU01633	glt-1	glucose transporter	Neurospora crassa	24581151
NCU04963	an29-2	glucose and xylose transporter	Neurospora crassa	20714641
NCU06138	xy31	glucose and xylose transporter	Neurospora crassa	20714641
NCU10021	hgt-1	glucose transporter	Neurospora crassa	15531214
NCU01132	xat-1	xylose and arabinose transporter	Neurospora crassa	24581151
NCU02188	lat-1	xylose and arabinose transporter	Neurospora crassa	20714641 24224966
NCU00988	gat-1	galacturonic acid and glucuronic acid transporter	Neurospora crassa	24502254
NCU00821	an25	xylose transporter	Neurospora crassa	20714641
NCU04537		xylose transporter	Neurospora crassa	20714641
NCU05627	xyt-1	xylose transporter	Neurospora crassa	24581151
NCU09287		xylose transporter	Neurospora crassa	20714641
NCU05897		fucose transporter
NCU01868		maltose transporter
NCU06522		maltose transporter
NCU12154		maltose transporter
NCU00130	gh1-1	intracellular b-glucosidase	Neurospora crassa	20829451
NCU05577	gh3-5	intracellular b-glucosidase
NCU07487	gh3-6	intracellular b-glucosidase
NCU08054	gh3-2	intracellular b-glucosidase
NCU09425	gh94-1	cellobiose phosphorylase	Neurospora crassa	24055472 24944578
NCU10058	rg-1	phosphoglucomutase
NCU00575		hexokinase
NCU02542		hexokinase
NCU04728		hexokinase
NCU06996		hexokinase
NCU07626		hexokinase
NCU04923	gcy-1	glyceraldehyde reductase
NCU01900	gh43-2	intracellular b-xylosidase	Neurospora crassa	25647728
NCU09652	gh43-5	intracellular b-xylosidase	Neurospora crassa	25647728
NCU08384		D-xylose reductase, L-arabinose reductase, D-galactose reductase
NCU00891		xylitol dehydrogenase, D-sorbitol dehydrogenase
NCU11353		xylulokinase
NCU00519		ribulose-phosphate 3-epimerase
NCU00643		L-arabitol dehydrogenase, galactitol dehydrogenase
NCU09041		L-xylulose reductase, L-sorbitol reductase	Neurospora crassa	17261518
NCU00890	gh2-1	intracellular b-mannosidase
NCU02322		mannose-6-phosphate isomerase
NCU07165		mannose-6-phosphate isomerase
NCU08687		galactokinase
NCU04460		galactose-1-phosphate uridylyltransferase
NCU07072		galactose-1-phosphate uridylyltransferase
NCU02654	gh105-1	unsaturated rhamnogalacturonyl hydrolase
NCU01906		D-galacturonate reductase
NCU09533		D-galacturonate reductase
NCU07064		L-galactonate dehydratase
NCU05977		2-keto-3-deoxy-L-galactonate aldolase
NCU09532		2-keto-3-deoxy-L-galactonate aldolase
NCU01399		4-deoxy-L-erythro-5-hexoseulose uronate reductase
NCU09035		L-rhamnose 1-dehydrogenase
NCU03605		L-rhamnono-1,4-lactonase
NCU09034		L-rhamnonate dehydratase
NCU05037		L-2-keto-3-deoxy-rhamnonate aldolase
NCU00378		lactaldehyde dehydrogenase
NCU00417		lactaldehyde dehydrogenase
NCU00810	gh2-3	intracellular b-galactosidase
NCU05956	gh2-2	intracellular b-galactosidase
NCU06523	gh13-4	intracellular a-glucosidase
NCU07860	gh13-5	intracellular a-glucosidase
NCU04442		intracellular aldose 1-epimerase
NCU08030		intracellular aldose 1-epimerase
NCU09705		intracellular aldose 1-epimerase

## Sheet: Ortholog_Paralog_in Other_Fungi
Enzyme	Organism	Protein	Gene	Reference	Ortholog/Paralog in Neurospora crassa
endo-b-1,4-glucanase	Aspergillus nidulans		AN3418	16844780	NCU04854; NCU05057
endo-b-1,4-glucanase	Trichoderma reesei	CAA83846	49976	7984103	None
endo-b-1,4-glucanase	Rhizopus oryzae	12591897	3695	12591897	NCU05121
endo-b-1,4-glucanase	Aspergillus niger		An01g01870	11916668	NCU05955
exo-b-1,4-glucanase or cellobiohydrolase	Aspergillus nidulans		AN5282	16844780	NCU03996; NCU09680
exo-b-1,4-glucanase or cellobiohydrolase	Aspergillus nidulans		AN0494; AN5176	12409103 16844780	NCU07340
extracellular lactonase	Fusarium oxysporum		FOXG_16906	15503009	NCU01866
extracellular lactonase	Myceliophthora thermophila	ADR72984	2298860	21075873	NCU07703
b-glucosidase	Aspergillus niger		An18g03570	10671536 21785931	NCU03641; NCU08755
endo-b-1,4-xylanase	Aspergillus nidulans		AN3613; AN9365	8787417 16844780	NCU02885; NCU07225
endo-b-1,4-xylanase	Aspergillus nidulans		AN1818	16844780	NCU04997; NCU05924; NCU07130; NCU08189
endo-b-1,4-xylanase	Aspergillus niger		An03g00940	8890913	NCU04997; NCU05924; NCU07130; NCU08189
a-arabinofuranosidase	Aspergillus niger		An01g00330	7764056	NCU02343
a-arabinofuranosidase	Aspergillus niger		An15g02300	7764056	NCU09775
a-arabinofuranosidase	Aspergillus nidulans		AN1571	16844780	NCU09775
a-glucuronidase	Aspergillus nidulans		AN9286	16844780	NCU07351
b-galactosidase	Aspergillus niger		An01g12150	1368193	NCU00643; NCU04623
feruloyl esterase	Aspergillus nidulans		AN5267	16844780	NCU08785; NCU09774
feruloyl esterase	Aspergillus nidulans		AN1772	17043824	NCU09026
acetyl esterase	Aspergillus nidulans		AN3294	16844780	NCU03181
acetyl esterase	Aspergillus nidulans		AN6093	16844780	NCU04870
acetyl esterase	Aspergillus niger		An12g05010	9758775	NCU04870
acetyl esterase	Trichoderma reesei		73632	8647098	NCU05159; NCU09664
b-xylosidase	Aspergillus nidulans		AN8401	16844780	NCU00709; NCU09923
a-xylosidase	Aspergillus niger	XP_001393647	An09g03300	22033931	None
a-xylosidase	Aspergillus nidulans	XP_680774	AN7505	16844780	None
endo-b-1,4-mannanase	Aspergillus nidulans		AN6427	16844780	NCU08412
endo-b-1,3-glucanase	Aspergillus nidulans		AN4700	16844780	NCU07347
exo-b-1,3-glucanase	Aspergillus nidulans		AN7533	16844780	NCU03914
endogalacturonase	Aspergillus nidulans		AN4372	16844780	NCU02369
exogalacturonase	Aspergillus niger		An03g06740	10642523 19618506	NCU06961
pectate lyase	Aspergillus nidulans		AN0741	16844780	NCU06326
pectate lyase	Aspergillus nidulans		AN3337	16844780	NCU08176
pectin methyl esterase	Aspergillus nidulans		AN3390	16844780	NCU10045
pectin methyl esterase	Aspergillus niger		An03g06310	1937044	NCU10045
rhamnogalacturonan lyase	Aspergillus nidulans		AN7135	16844780	NCU05598
rhamnogalacturonan lyase	Aspergillus niger		An14g01130	12387863	NCU05598
endo-b-1,6-galactanase	Aspergillus nidulans		AN5727	16844780	NCU00972
endo-b-1,6-galactanase	Aspergillus niger		An18g05940	12387863	NCU00972
endo-b-1,6-galactanase	Fusarium oxysporum		FOXG_13229	17351093	NCU05882
endoarabinanase	Aspergillus nidulans		AN8007	16844780	NCU00852
exoarabinanase	Penicillium chrysogenum		75851	11425761	NCU09924
rhamnogalacturonan acetyl esterase	Aspergillus nidulans		AN2528	16844780	NCU09976
rhamnogalacturonan acetyl esterase	Aspergillus niger		An09g02160	10990025	NCU09976
a-amylase	Aspergillus niger		An01g13610	18048915	NCU05873; NCU09486
a-amylase	Aspergillus kawachii	BAA22993	Aspka1_0174133	http://www.sciencedirect.com/science/article/pii/0922338X96805794	NCU09805
a-glucosidase	Aspergillus niger	CAA25219	An03g06550	6203744	NCU01517
a-glucosidase	Aspergillus oryzae	XP_001827696	AO090010000746	1368680	NCU01517
a-glucosidase	Aspergillus niger	BAA23616	An04g06920	9165762	NCU02583; NCU04674; NCU09281
a-glucosidase	Aspergillus nidulans	XP_680614	AN7345	16844780	NCU02583; NCU04674; NCU09281
b-glucosidase	Aspergillus oryzae		AO090003001511	18340445	NCU05577
b-glucosidase	Aspergillus niger		An18g03570	10671536 17259976	NCU08054
hexokinase	Saccharomyces cerevisiae	P04806	YFR053C	671283	NCU00575; NCU02542
alcohol dehydrogenase	Pichia stipitis	ABN68405	RHA1	22037608	NCU09035
lactonase	Pichia stipitis	ABN68402	LRA2	22037608	NCU03605
L-galactonate dehydratase	Aspergillus niger		An16g05390	18768163	NCU07064
L-rhamnonate dehydratase	Pichia stipitis	ABN68404	LRA3	22037608	NCU09034
aldolase	Pichia stipitis	ABN68403	LRA4	22037608	NCU05037
aldolase	Aspergillus niger		An02g07720	18768163	NCU5977; NCU09532
glyceraldehyde reductase	Trichoderma reesei		122778	16930134	NCU04923
D-xylose reductase	Aspergillus niger	Q9P8R5	An01g03740	700255	NCU08384
xylitol dehydrogenase	Aspergillus oryzae	Q86ZV0	AO090038000631	656325	NCU00891
xylulokinase	Saccharomyces cerevisiae	P42826	YGR194C	645058	NCU11353
L-arabitol dehydrogenase	Aspergillus niger	A2QAC0	An01g10920	696988	NCU00643
b-mannosidase	Aspergillus nidulans		AN3368	16844780	NCU00890
mannose-6-phosphate isomerase	Aspergillus fumigatus	Q66WM4	Afu1g13280	705568	NCU07165
galactokinase	Trichoderma reesei		74122	17452322	NCU08687
D-galacturonate reductase	Trichoderma reesei	CB901350	22004	16101307	NCU01906
D-galacturonate reductase	Aspergillus niger		An02g07710	18768163	NCU09533
lactaldehyde dehydrogenase	Pichia stipitis	ABN68402	LADH	22037608	NCU00378; NCU00417
a-glucosidase	Saccharomyces cerevisiae	NP_011808	YGR292W	20562106	NCU06523
b-galactosidase	Kluyveromyces marxianus	AAS18310		17625262	NCU00810; NCU05956
aldose-1-epimerase	Saccharomyces cerevisiae		GAL10	14764091	NCU04442
