# Supplementary material for: Network reconstruction and systems analysis of plant cell wall deconstruction by Neurospora crassa
Source: Biotechnol Biofuels. 2017 Sep 21;10:225. doi: 10.1186/s13068-017-0901-2 (PMC5609067; doi:10.1186/s13068-017-0901-2)
Supplement: Supplementary file 10 — Additional file 10. Hierarchical clustering of genes in the plant cell wall degradation network (PCWDN) of N. crassa based on RNA-seq data obtained in nine different conditions. The first sheet lists the different clusters in the same order as shown in Fig. 5. [file 13068_2017_901_MOESM10_ESM.xlsx]

## Sheet: Introduction
Additional File 10: Hierarchical clustering of genes in the plant cell wall degradation network (PCWDN) of N. crassa based on RNA-seq data obtained in nine different conditions. The first sheet lists the different clusters in the same order as shown in Figure 5.

## Sheet: Clusters
Small Clusters	Larger Cluster 1	Larger Cluster 2	Larger Cluster 3	Larger Cluster 4	Larger Cluster 5	Larger Cluster 6
NCU03641	NCU09764	NCU07143	NCU07760	NCU01866	NCU01517	NCU04885
NCU07351	NCU02916	NCU05924	NCU04997	NCU00709	NCU05627	NCU00985
NCU05873	NCU04854	NCU04870	NCU09976	NCU09923	NCU04674	NCU09486
NCU09663	NCU05121	NCU07225	NCU04623	NCU09924	NCU10021	NCU03098
NCU02369	NCU05955	NCU05159	NCU09491	NCU02343	NCU04963	NCU09281
NCU09326	NCU03328	NCU00710	NCU10045	NCU06143	NCU05897	NCU01868
NCU02478	NCU00762	NCU08189	NCU08176	NCU01906		NCU06522
NCU01633	NCU05057	NCU09705	NCU05598	NCU04460		NCU04728
NCU04923	NCU00836	NCU06138	NCU00972	NCU03605		NCU09041
NCU09175	NCU07898	NCU09652	NCU08746	NCU09035		NCU02550
NCU08132	NCU02240	NCU01900		NCU04537		NCU05956
NCU07974	NCU07340	NCU00891		NCU09170		NCU08131
NCU07072	NCU08760	NCU08687		NCU05882		NCU09287
NCU08030	NCU08785	NCU08384		NCU06326		NCU06996
NCU02344	NCU01050	NCU11353		NCU09775		NCU05429
NCU05969	NCU09680			NCU00809		NCU02583
NCU00575	NCU00206			NCU08179		NCU00937
	NCU07487			NCU00810		NCU08516
	NCU07326			NCU00642		NCU01132
	NCU03181			NCU06961		NCU05037
	NCU08398			NCU02654		NCU02188
	NCU00801			NCU09034		NCU00988
	NCU02855			NCU05965		NCU07626
	NCU09416			NCU00643		NCU05977
	NCU09664			NCU09533		NCU02322
	NCU07190			NCU07064		NCU01399
	NCU00130			NCU09532		NCU04203
	NCU04952					NCU00821
	NCU08412					NCU00378
	NCU08755
	NCU08114
	NCU05853
	NCU09425
