# Supplementary material for: Network reconstruction and systems analysis of plant cell wall deconstruction by Neurospora crassa
Source: Biotechnol Biofuels. 2017 Sep 21;10:225. doi: 10.1186/s13068-017-0901-2 (PMC5609067; doi:10.1186/s13068-017-0901-2)
Supplement: Supplementary file 12 — Additional file 12. Comparative analysis of the plant cell wall degradation network (PCWDN) with the genome-scale metabolic models of N. crassa and other filamentous fungi. The first and second sheets compare the list of reactions and genes, respectively, in the PCWDN and genome-scale metabolic model iJDZ836 of N. crassa. The third sheet gives the occurrence of orthologs or paralogs of N. crassa PCWDN genes in genome-scale metabolic models of other filamentous fungi. [file 13068_2017_901_MOESM12_ESM.xlsx]

## Sheet: Introduction
Additional File 12: Comparative analysis of the plant cell wall degradation network (PCWDN) with the genome-scale metabolic models of N. crassa and other filamentous fungi. The first and second sheets compare the list of reactions and genes, respectively, in the PCWDN and genome-scale metabolic model iJDZ836 of N. crassa. The third sheet gives the occurrence of orthologs or paralogs of N. crassa …

## Sheet: Reactions PCWDN iJDZ836
Reaction Name	Equation	Subsystem	EC	Gene Association	Accounted in iJDZ836
Extracellular Reactions
endo-b-1,4-glucanase	cellulose[e] + h2o[e] --> beta14glucan_cut_reducing_nonreducing[e]	Cellulose	3.2.1.4	NCU00762; NCU04027; NCU04854; NCU05057; NCU05121; NCU05955; NCU09764	No
lytic polysaccharide monooxygenase 1 or 3	cellulose[e] + o2[e] + fadh2[e] --> beta14glucan_cut_lactone_nonreducing[e] + fad[e] + h2o[e]	Cellulose		NCU00836; NCU01867; NCU02344; NCU03328; NCU08760; NCU09764; NCU03000; NCU05969; NCU07520; NCU07760; NCU07898; NCU07974	No
lytic polysaccharide monooxygenase 2 or 3	cellulose[e] + o2[e] + fadh2[e] --> beta14glucan_cut_reducing_ketoaldose[e] + fad[e] + h2o[e]	Cellulose		NCU01050; NCU02240; NUC02916; NCU03000; NCU05969; NCU07520; NCU07760; NCU07898	No
exo-b-1,4-glucanase or cellobiohydrolase	beta14glucan_cut_reducing_nonreducing[e] + h2o[e] --> cellobiose[e] + cellotriose[e] + cellotetraose[e] + cellopentaose[e]	Cellulose, Hemicellulose	3.2.1.91	NCU03996; NCU05104; NCU07190; NCU07340; NCU09680	Yes
exo-b-1,4-glucanase or cellobiohydrolase	beta14glucan_cut_lactone_nonreducing[e] + h2o[e] --> cellobiose[e] + cellobiono-1,5-lactone[e]	Cellulose, Hemicellulose	3.2.1.91	NCU03996; NCU05104; NCU07190; NCU07340; NCU09680	No
exo-b-1,4-glucanase or cellobiohydrolase	beta14glucan_cut_reducing_ketoaldose[e] + h2o[e] --> cellobiose[e] + 4-ketocellobiose[e]	Cellulose, Hemicellulose	3.2.1.91	NCU03996; NCU05104; NCU07190; NCU07340; NCU09680	No
extracellular cellobiono-1,5-lactonase	cellobiono-1,5-lactone[e] + h2o[e] <--> cellobionic_acid[e]	Cellulose, Hemicellulose	3.1.1.17	NCU01866; NCU07143; NCU07703	No
cellobiose dehydrogenase	cellobiose[e] + fad[e] <--> cellobiono-1,5-lactone[e] + fadh2[e]	Cellulose, Hemicellulose	1.1.99.18	NCU00206; NCU05923	No
extracellular b-glucosidase	cellobiose[e] + h2o[e] --> 2 beta-D-glucose[e]	Cellulose, Hemicellulose	3.2.1.21	NCU03641; NCU04952; NCU08755	Yes
extracellular b-glucosidase	cellotriose[e] + 2 h2o[e] --> 3 beta-D-glucose[e]	Cellulose, Hemicellulose	3.2.1.21	NCU03641; NCU04952; NCU08755	No
extracellular b-glucosidase	cellotetraose[e] + 3 h2o[e] --> 4 beta-D-glucose[e]	Cellulose, Hemicellulose	3.2.1.21	NCU03641; NCU04952; NCU08755	No
extracellular b-glucosidase	cellopentaose[e] + 4 h2o[e] --> 5 beta-D-glucose[e]	Cellulose, Hemicellulose	3.2.1.21	NCU03641; NCU04952; NCU08755	No
extracellular b-glucosidase	cellobionic_acid[e] + h2o[e] --> beta-D-glucose[e] + D-gluconate[e]	Cellulose, Hemicellulose	3.2.1.21	NCU03641; NCU04952; NCU08755	No
extracellular b-glucosidase	4-ketocellobiose[e] + h2o[e] --> beta-D-glucose[e] + 4-keto-D-glucose[e]	Cellulose, Hemicellulose	3.2.1.21	NCU03641; NCU04952; NCU08755	No
extracellular D-glucono-1,5-lactonase	D-glucono-1,5-lactone[e] + h2o[e] <--> D-gluconate[e]	Cellulose, Hemicellulose	3.1.1.17	NCU01866; NCU07143; NCU07703	No
hemicellulose composition	hemicellulose[e] --> xylan[e] + galactomannan[e] + mannan[e] + glucomannan[e] + xyloglucan[e] + mixed_linkage_glucan[e]	Hemicellulose			No
endo-b-1,4-xylanase	xylan[e] + h2o[e] --> xylobiose[e] + xylotriose[e] + xylotetraose[e] + xylopentaose[e]	Hemicellulose	3.2.1.8	NCU02855; NCU04997; NCU05924; NCU07130; NCU07225; NCU08189	No
a-arabinofuranosidase	xylan[e] + h2o[e] --> xylan[e] + L-arabinose[e]	Hemicellulose	3.2.1.55	NCU02343; NCU07326; NCU09170; NCU09775	No
a-glucuronidase	xylan[e] + h2o[e] --> xylan[e] + D-glucuronate[e]	Hemicellulose	3.2.1.139	NCU06143; NCU07351	No
a-galactosidase	xylan[e] + h2o[e] --> xylan[e] + D-galactose[e]	Hemicellulose	3.2.1.22	NCU02550	No
extracellular b-galactosidase	xylan[e] + h2o[e] --> xylan[e] + D-galactose[e]	Hemicellulose	3.2.1.23	NCU00642; NCU04623	No
feruloyl esterase	xylan[e] + h2o[e] --> xylan[e] + ferulate[e]	Hemicellulose	3.1.1.73	NCU08785; NCU09026; NCU09491; NCU09774	No
acetyl esterase	xylan[e] + h2o[e] --> xylan[e] + acetate[e]	Hemicellulose	3.1.1.72	NCU00710; NCU03181; NCU04494; NCU04870; NCU05159; NCU09663; NCU09664	No
extracellular b-xylosidase	xylobiose[e] + h2o[e] --> 2 D-xylose[e]	Hemicellulose	3.2.1.72	NCU00709; NCU09923	No
extracellular b-xylosidase	xylotriose[e] + 2 h2o[e] --> 3 D-xylose[e]	Hemicellulose	3.2.1.72	NCU00709; NCU09923	No
extracellular b-xylosidase	xylotetraose[e] + 3 h2o[e] --> 4 D-xylose[e]	Hemicellulose	3.2.1.72	NCU00709; NCU09923	No
extracellular b-xylosidase	xylopentaose[e] + 4 h2o[e] --> 5 D-xylose[e]	Hemicellulose	3.2.1.72	NCU00709; NCU09923	No
a-galactosidase	galactomannan[e] + h2o[e] --> mannan[e] + D-galactose[e]	Hemicellulose	3.2.1.22	NCU02550	No
extracellular b-galactosidase	galactomannan[e] + h2o[e] --> mannan[e] + D-galactose[e]	Hemicellulose	3.2.1.23	NCU00642; NCU04623	No
acetyl mannan esterase	galactomannan[e] + h2o[e] --> galactomannan[e] + acetate[e]	Hemicellulose		NCU09416	No
endo-b-1,4-mannanase	mannan[e] + h2o[e] --> mannobiose[e] + mannotriose[e] + mannotetraose[e] + mannopentaose[e]	Hemicellulose	3.2.1.78	NCU08412	No
extracellular b-mannosidase	mannobiose[e] + h2o[e] --> 2 D-mannose[e]	Hemicellulose	3.2.1.25	NCU00985	No
extracellular b-mannosidase	mannotriose[e] + 2 h2o[e] --> 3 D-mannose[e]	Hemicellulose	3.2.1.25	NCU00985	No
extracellular b-mannosidase	mannotetraose[e] + 3 h2o[e] --> 4 D-mannose[e]	Hemicellulose	3.2.1.25	NCU00985	No
extracellular b-mannosidase	mannopentaose[e] + 4 h2o[e] --> 5 D-mannose[e]	Hemicellulose	3.2.1.25	NCU00985	No
a-galactosidase	glucomannan[e] + h2o[e] --> glucomannan[e] + D-galactose[e]	Hemicellulose	3.2.1.22	NCU02550	No
extracellular b-galactosidase	glucomannan[e] + h2o[e] --> glucomannan[e] + D-galactose[e]	Hemicellulose	3.2.1.23	NCU00642; NCU04623	No
acetyl mannan esterase	glucomannan[e] + h2o[e] --> glucomannan[e] + acetate[e]	Hemicellulose		NCU09416	No
endo-b-1,4-mannanase	glucomannan[e] + h2o[e] --> mannobiose[e] + mannotriose[e] + 4-O-beta-D-Mannopyranosyl-D-glucose[e]	Hemicellulose	3.2.1.78	NCU08412	No
extracellular b-glucosidase	4-O-beta-D-Mannopyranosyl-D-glucose[e] + h2o[e] --> D-mannose[e] + beta-D-glucose[e]	Hemicellulose	3.2.1.21	NCU03641; NCU04952; NCU08755	No
endo-b-1,4-glucanase	xyloglucan[e] + h2o[e] --> beta14glucan_cut_reducing_nonreducing[e]	Hemicellulose	3.2.1.151	NCU00762; NCU04027; NCU04854; NCU05057; NCU05121; NCU05955; NCU09764	No
lytic polysaccharide monooxygenase 1 or 3	xyloglucan[e] + o2[e] + fadh2[e] --> beta14glucan_cut_lactone_nonreducing[e] + fad[e] + h2o[e]	Hemicellulose		NCU00836; NCU01867; NCU02344; NCU03328; NCU08760; NCU09764; NCU03000; NCU05969; NCU07520; NCU07760; NCU07898; NCU07974	No
lytic polysaccharide monooxygenase 2 or 3	xyloglucan[e] + o2[e] + fadh2[e] --> beta14glucan_cut_reducing_ketoaldose[e] + fad[e] + h2o[e]	Hemicellulose		NCU01050; NCU02240; NUC02916; NCU03000; NCU05969; NCU07520; NCU07760; NCU07898	No
a-xylosidase	xyloglucan[e] + h2o[e] --> xyloglucan[e] + D-xylose[e]	Hemicellulose	3.2.1.177	NCU04885	No
a-arabinofuranosidase	xyloglucan[e] + h2o[e] --> xyloglucan[e] + L-arabinose[e]	Hemicellulose	3.2.1.55	NCU02343; NCU07326; NCU09170; NCU09775	No
a-fucosidase	xyloglucan[e] + h2o[e] --> xyloglucan[e] + L-fucose[e]	Hemicellulose	3.2.1.51		No
a-galactosidase	xyloglucan[e] + h2o[e] --> xyloglucan[e] + D-galactose[e]	Hemicellulose	3.2.1.22	NCU02550	No
extracellular b-galactosidase	xyloglucan[e] + h2o[e] --> xyloglucan[e] + D-galactose[e]	Hemicellulose	3.2.1.23	NCU00642; NCU04623	No
endo-b-1,3-glucanase	mixed_linkage_glucan[e] + h2o[e] --> beta1314glucan_cut_reducing_nonreducing[e]	Hemicellulose	3.2.1.39	NCU06381; NCU07347; NCU09175	No
endo-b-1,4-glucanase	mixed_linkage_glucan[e] + h2o[e] --> beta1314glucan_cut_reducing_nonreducing[e]	Hemicellulose	3.2.1.4	NCU00762; NCU04027; NCU04854; NCU05057; NCU05121; NCU05955; NCU09764	No
lytic polysaccharide monooxygenase 1 or 3	mixed_linkage_glucan[e] + o2[e] + fadh2[e] --> beta1314glucan_cut_lactone_nonreducing[e] + fad[e] + h2o[e]	Hemicellulose		NCU00836; NCU01867; NCU02344; NCU03328; NCU08760; NCU09764; NCU03000; NCU05969; NCU07520; NCU07760; NCU07898; NCU07974	No
lytic polysaccharide monooxygenase 2 or 3	mixed_linkage_glucan[e] + o2[e] + fadh2[e] --> beta1314glucan_cut_reducing_ketoaldose[e] + fad[e] + h2o[e]	Hemicellulose		NCU01050; NCU02240; NUC02916; NCU03000; NCU05969; NCU07520; NCU07760; NCU07898	No
exo-b-1,3-glucanase	beta1314glucan_cut_reducing_nonreducing[e] + h2o[e] --> beta14glucan_cut_reducing_nonreducing[e] + beta-D-glucose[e] + cellobiose[e]	Hemicellulose	3.2.1.39	NCU03914; NCU09326; NCU09764	No
exo-b-1,3-glucanase	beta1314glucan_cut_lactone_nonreducing[e] + h2o[e] --> beta14glucan_cut_lactone_nonreducing[e] + beta-D-glucose[e] + cellobiose[e]	Hemicellulose	3.2.1.39	NCU03914; NCU09326; NCU09764	No
exo-b-1,3-glucanase	beta1314glucan_cut_reducing_ketoaldose[e] + h2o[e] --> beta14glucan_cut_reducing_ketoaldose[e] + beta-D-glucose[e] + cellobiose[e]	Hemicellulose	3.2.1.39	NCU03914; NCU09326; NCU09764	No
pectin composition	pectin[e] --> homogalacturonan[e] + xylogalacturonan[e] + rhamnogalacturonan[e]	Pectin			No
endogalacturonase	homogalacturonan[e] + h2o[e] --> galacturonan_oligosaccharide[e]	Pectin	3.2.1.15	NCU02369	No
exogalacturonase	galacturonan_oligosaccharide[e] + h2o[e] --> D-galacturonate[e]	Pectin	3.2.1.67	NCU06961	No
pectate lyase	homogalacturonan[e] --> unsaturated_digalacturonate[e]	Pectin	4.2.2.2	NCU06326; NCU08176	No
pectin lyase	homogalacturonan[e] --> (4-deoxy-6-O-methyl-alpha-D-galact-4-enuronosyl)-D-galacturonate[e]	Pectin	4.2.2.10		No
pectin methyl esterase	(4-deoxy-6-O-methyl-alpha-D-galact-4-enuronosyl)-D-galacturonate[e] + h2o[e] --> unsaturated_digalacturonate[e] + methanol[e]	Pectin	3.1.1.11	NCU10045	No
feruloyl esterase	homogalacturonan[e] + h2o[e] --> homogalacturonan[e] + ferulate[e]	Pectin	3.1.1.73	NCU08785; NCU09026; NCU09491; NCU09774	No
acetyl esterase	homogalacturonan[e] + h2o[e] --> homogalacturonan[e] + acetate[e]	Pectin	3.1.1.72	NCU00710; NCU03181; NCU04494; NCU04870; NCU05159; NCU09663; NCU09664	No
endogalacturonase	xylogalacturonan[e] + h2o[e] --> xylogalacturonan_oligosaccharide[e]	Pectin	3.2.1.15	NCU02369	No
exogalacturonase	xylogalacturonan_oligosaccharide[e] + h2o[e] --> beta-1,3-D-xylosyl-D-galacturonate[e] + D-galacturonate[e]	Pectin	3.2.1.67	NCU06961	No
pectate lyase	xylogalacturonan[e] --> unsaturated_digalacturonate[e]	Pectin	4.2.2.2	NCU06326; NCU08176	No
pectin lyase	xylogalacturonan[e] --> (4-deoxy-6-O-methyl-alpha-D-galact-4-enuronosyl)-D-galacturonate[e]	Pectin	4.2.2.10		No
feruloyl esterase	xylogalacturonan[e] + h2o[e] --> xylogalacturonan[e] + ferulate[e]	Pectin	3.1.1.73	NCU08785; NCU09026; NCU09491; NCU09774	No
acetyl esterase	xylogalacturonan[e] + h2o[e] --> xylogalacturonan[e] + acetate[e]	Pectin	3.1.1.72	NCU00710; NCU03181; NCU04494; NCU04870; NCU05159; NCU09663; NCU09664	No
extracellular b-xylosidase	beta-1,3-D-xylosyl-D-galacturonate[e] + h2o[e] --> D-xylose[e] + D-galacturonate[e]	Pectin	3.2.1.72	NCU00709; NCU09923	No
endogalacturonase	rhamnogalacturonan[e] + h2o[e] --> rhamnogalacturonan_oligosaccharide[e]	Pectin	3.2.1.15	NCU02369	No
exogalacturonase	rhamnogalacturonan_oligosaccharide[e] + h2o[e] --> D-galacturonate[e] + L-rhamnose[e]	Pectin	3.2.1.67	NCU06961	No
rhamnogalacturonan lyase	rhamnogalacturonan[e] --> (4-deoxy-4,5-unsaturated-D-galactopyranosyluronate)-L-rhamnose[e]	Pectin	4.2.2.23	NCU05598	No
endo-b-1,4-galactanase	rhamnogalacturonan[e] + h2o[e] --> rhamnogalacturonan[e] + arabinogalactan[e]	Pectin	3.2.1.89	NCU00972	No
endo-b-1,6-galactanase	rhamnogalacturonan[e] + h2o[e] --> rhamnogalacturonan[e] + arabinogalactan[e]	Pectin	3.2.1.164	NCU05882; NCU09702	No
a-arabinofuranosidase	arabinogalactan[e] + h2o[e] --> galactan[e] + L-arabinose[e]	Pectin	3.2.1.55	NCU02343; NCU07326; NCU09170; NCU09775	No
endo-b-1,4-galactanase	galactan[e] + h2o[e] --> galactobiose[e] + galactotriose[e] + galactotetraose[e] + galactopentaose[e]	Pectin	3.2.1.89	NCU00972	No
extracellular b-galactosidase	galactobiose[e] + h2o[e] --> 2 D-galactose[e]	Pectin	3.2.1.23	NCU00642; NCU04623	No
extracellular b-galactosidase	galactotriose[e] + 2 h2o[e] --> 3 D-galactose[e]	Pectin	3.2.1.23	NCU00642; NCU04623	No
extracellular b-galactosidase	galactotetraose[e] + 3 h2o[e] --> 4 D-galactose[e]	Pectin	3.2.1.23	NCU00642; NCU04623	No
extracellular b-galactosidase	galactopentaose[e] + 4 h2o[e] --> 5 D-galactose[e]	Pectin	3.2.1.23	NCU00642; NCU04623	No
endoarabinanase	rhamnogalacturonan[e] + h2o[e] --> rhamnogalacturonan[e] + arabinan[e]	Pectin	3.2.1.99	NCU00852; NCU05965	No
exoarabinanase	arabinan[e] + h2o[e] --> L-arabinose[e]	Pectin	3.2.1.55	NCU09924	No
a-arabinofuranosidase	arabinan[e] + h2o[e] --> L-arabinose[e]	Pectin	3.2.1.55	NCU02343; NCU07326; NCU09170; NCU09775	No
extracellular b-glucuronidase	rhamnogalacturonan[e] + h2o[e] --> rhamnogalacturonan[e] + D-glucuronate[e]	Pectin	3.2.1.31	NCU00937; NCU08179	No
rhamnogalacturonan acetyl esterase	rhamnogalacturonan[e] + h2o[e] --> rhamnogalacturonan[e] + acetate[e]	Pectin	3.1.1.86	NCU09976	No
feruloyl esterase	rhamnogalacturonan[e] + h2o[e] --> rhamnogalacturonan[e] + ferulate[e]	Pectin	3.1.1.73	NCU08775; NCU09026; NCU09491; NCU09774	No
starch composition	starch[e] --> amylose[e] + amylopectin[e]	Starch			No
amylo-a-1,6-glucosidase	amylopectin[e] + h2o[e] --> alpha14glucan[e]	Starch	3.2.1.33	NCU00743	No
a-amylase	alpha14glucan[e] + h2o[e] --> maltose[e] + maltotriose[e] + maltotetraose[e] + maltopentaose[e]	Starch	3.2.1.1	NCU02478; NCU05429; NCU05873; NCU08131; NCU08132; NCU09486; NCU09805	No
a-amylase	amylose[e] + h2o[e] --> maltose[e] + maltotriose[e] + maltotetraose[e] + maltopentaose[e]	Starch	3.2.1.1	NCU02478; NCU05429; NCU05873; NCU08131; NCU08132; NCU09486; NCU09805	No
starch-active lytic polysaccharide monooxygenase	alpha14glucan[e] + o2[e] + fadh2[e] --> alpha14glucan_cut_lactone_nonreducing[e] + fad[e] + h2o[e]	Starch		NCU08746	No
starch lytic polysaccharide monooxygenase	amylose[e] + o2[e] + fadh2[e] --> alpha14glucan_cut_lactone_nonreducing[e] + fad[e] + h2o[e]	Starch		NCU08746	No
a-amylase	alpha14glucan_cut_lactone_nonreducing[e] + h2o[e] --> maltose[e] + maltobiono-1,5-lactone[e]	Starch		NCU02478; NCU05429; NCU05873; NCU08131; NCU08132; NCU09486; NCU09805	No
extracellular lactonase	maltobiono-1,5-lactone[e] + h2o[e] <--> maltobionic_acid[e]	Starch	3.1.1.17	NCU01866; NCU07143; NCU07703	No
extracellular a-glucosidase	maltose[e] + h2o[e] --> 2 alpha-D-glucose[e]	Starch	3.2.1.3	NCU01517; NCU02583; NCU03098; NCU04203; NCU04674; NCU09281	Yes
extracellular a-glucosidase	maltotriose[e] + 2 h2o[e] --> 3 alpha-D-glucose[e]	Starch	3.2.1.3	NCU01517; NCU02583; NCU03098; NCU04203; NCU04674; NCU09281	No
extracellular a-glucosidase	maltotetraose[e] + 3 h2o[e] --> 4 alpha-D-glucose[e]	Starch	3.2.1.3	NCU01517; NCU02583; NCU03098; NCU04203; NCU04674; NCU09281	No
extracellular a-glucosidase	maltopentaose[e] + 4 h2o[e] --> 5 alpha-D-glucose[e]	Starch	3.2.1.3	NCU01517; NCU02583; NCU03098; NCU04203; NCU04674; NCU09281	No
extracellular a-glucosidase	maltobionic_acid[e] + h2o[e] --> alpha-D-glucose[e] + D-gluconate[e]	Starch	3.2.1.3	NCU01517; NCU02583; NCU03098; NCU04203; NCU04674; NCU09281	No
extracellular aldose 1-epimerase	alpha-D-glucose[e] <--> beta-D-glucose[e]	Starch	5.1.3.3	NCU08398; NCU08516	Yes
Transport Reactions
cellodextrin transport	cellobiose[e] + h[e] <--> cellobiose[c] + h[c]	Cellulose, Hemicellulose		NCU00801; NCU00809; NCU08114	Yes
cellodextrin transport	cellotriose[e] + h[e] <--> cellotriose[c] + h[c]	Cellulose, Hemicellulose		NCU00801; NCU08114	No
cellodextrin transport	cellotetraose[e] + h[e] <--> cellotetraose[c] + h[c]	Cellulose, Hemicellulose		NCU00801	No
cellodextrin transport	cellopentaose[e] + h[e] <--> cellopentaose[c] + h[c]	Cellulose, Hemicellulose		NCU00801	No
cellobionic acid transport	cellobionic_acid[e] + h[e] <--> cellobionic_acid[c] + h[c]	Cellulose, Hemicellulose		NCU05853	No
b-D-glucose transport	beta-D-glucose[e] + h[e] <--> beta-D-glucose[c] + h[c]	Cellulose, Hemicellulose, Starch		NCU01633; NCU04963; NCU06138; NCU10021	Yes
gluconic acid transport	D-gluconate[e] + h[e] <--> D-gluconate[c] + h[c]	Cellulose, Hemicellulose			Yes
arabinose transport	L-arabinose[e] + h[e] <--> L-arabinose[c] + h[c]	Hemicellulose, Pectin		NCU01132; NCU02188	Yes
glucuronate transport	D-glucuronate[e] + h[e] <--> D-glucuronate[c] + h[c]	Hemicellulose, Pectin		NCU00988	No
galactose transport	D-galactose[e] + h[e] <--> D-galactose[c] + h[c]	Hemicellulose, Pectin			Yes
acetate transport	acetate[e] + h[e] <--> acetate[c] + h[c]	Hemicellulose, Pectin			Yes
xylodextrin transport	xylobiose[e] + h[e] <--> xylobiose[c] + h[c]	Hemicellulose		NCU08114	No
xylodextrin transport	xylotriose[e] + h[e] <--> xylotriose[c] + h[c]	Hemicellulose		NCU08114	No
xylodextrin transport	xylotetraose[e] + h[e] <--> xylotetraose[c] + h[c]	Hemicellulose		NCU08114	No
xylodextrin transport	xylopentaose[e] + h[e] <--> xylopentaose[c] + h[c]	Hemicellulose			No
xylose transport	D-xylose[e] + h[e] <--> D-xylose[c] + h[c]	Hemicellulose, Pectin		NCU00821; NCU01132; NCU04963; NCU05627; NCU06138; NCU09287	Yes
mannodextrin transport	mannobiose[e] + h[e] <--> mannobiose[c] + h[c]	Hemicellulose			No
mannodextrin transport	mannotriose[e] + h[e] <--> mannotriose[c] + h[c]	Hemicellulose			No
mannodextrin transport	mannotetraose[e] + h[e] <--> mannotetraose[c] + h[c]	Hemicellulose			No
mannodextrin transport	mannopentaose[e] + h[e] <--> mannopentaose[c] + h[c]	Hemicellulose			No
mannose transport	D-mannose[e] + h[e] <--> D-mannose[c] + h[c]	Hemicellulose			Yes
fucose transport	L-fucose[e] + h[e] <--> L-fucose[c] + h[c]	Hemicellulose		NCU05897	No
galacturonate transport	D-galacturonate[e] + h[e] <--> D-galacturonate[c] + h[c]	Pectin		NCU00988	No
unsaturated digalacturonate transport	unsaturated_digalacturonate[e] + h[e] <--> unsaturated_digalacturonate[c] + h[c]	Pectin			No
rhamnose transport	L-rhamnose[e] + h[e] <--> L-rhamnose[c] + h[c]	Pectin			No
unsaturated galacturonate rhamnose dimer transport	(4-deoxy-4,5-unsaturated-D-galactopyranosyluronate)-L-rhamnose[e] + h[e] <--> (4-deoxy-4,5-unsaturated-D-galactopyranosyluronate)-L-rhamnose[c] + h[c]	Pectin			No
galactodextrin transport	galactobiose[e] + h[e] <--> galactobiose[c] + h[c]	Pectin			No
galactodextrin transport	galactotriose[e] + h[e] <--> galactotriose[c] + h[c]	Pectin			No
galactodextrin transport	galactotetraose[e] + h[e] <--> galactotetraose[c] + h[c]	Pectin			No
galactodextrin transport	galactopentaose[e] + h[e] <--> galactopentaose[c] + h[c]	Pectin			No
maltodextrin transport	maltose[e] <--> maltose[c]	Strach		NCU01868; NCU06522; NCU12154	No
maltodextrin transport	maltotriose[e] <--> maltotriose[c]	Strach		NCU01868; NCU06522; NCU12154	No
maltodextrin transport	maltotetraose[e] <--> maltotetraose[c]	Strach		NCU01868; NCU06522; NCU12154	No
maltodextrin transport	maltopentaose[e] <--> maltopentaose[c]	Strach		NCU01868; NCU06522; NCU12154	No
a-D-glucose transport	alpha-D-glucose[e] + h[e] <--> alpha-D-glucose[c] + h[c]	Starch		NCU01633; NCU04963; NCU06138; NCU10021	Yes
Internal Reactions
intracellular b-glucosidase	cellobiose[c] + h2o[c] --> 2 beta-D-glucose[c]	Cellulose, Hemicellulose	3.2.1.21	NCU00130; NCU05577; NCU07487; NCU08054	Yes
intracellular b-glucosidase	cellotriose[c] + 2 h2o[c] --> 3 beta-D-glucose[c]	Cellulose, Hemicellulose	3.2.1.21	NCU00130; NCU05577; NCU07487; NCU08054	No
intracellular b-glucosidase	cellotetraose[c] + 3 h2o[c] --> 4 beta-D-glucose[c]	Cellulose, Hemicellulose	3.2.1.21	NCU00130; NCU05577; NCU07487; NCU08054	No
intracellular b-glucosidase	cellopentaose[c] + 4 h2o[c] --> 5 beta-D-glucose[c]	Cellulose, Hemicellulose	3.2.1.21	NCU00130; NCU05577; NCU07487; NCU08054	No
intracellular b-glucosidase	cellobionic_acid[c] + h2o[c] --> beta-D-glucose[c] + D-gluconate[c]	Cellulose, Hemicellulose	3.2.1.21	NCU00130; NCU05577; NCU07487; NCU08054	No
cellobiose phosphorylase	cellobiose[c] + pi[c] <--> D-glucose-1-phosphate[c] + beta-D-glucose[c]	Cellulose, Hemicellulose	2.4.1.20	NCU09425	No
cellobiose phosphorylase	cellobionic_acid[c] + pi[c] <--> D-glucose-1-phosphate[c] + D-gluconate[c]	Cellulose, Hemicellulose	2.4.1.20	NCU09425	No
phosphoglucomutase	D-glucose-1-phosphate[c] <--> D-glucose-6-phosphate[c]	Cellulose, Hemicellulose	5.4.2.2	NCU10058	No
glucokinase	beta-D-glucose[c] + atp[c] --> D-glucose-6-phosphate[c] + adp[c]	Cellulose, Hemicellulose	2.7.1.1	NCU00575; NCU02542; NCU04728; NCU06996; NCU07626	Yes
glucose 1-dehydrogenase	beta-D-glucose[c] + nad[c] <--> D-glucono-1,5-lactone[c] + nadh[c] + h[c]	Cellulose, Hemicellulose, Starch	1.1.1.47		Yes
D-glucono-1,5-lactonase	D-glucono-1,5-lactone[c] + h2o[c] <--> D-gluconate[c]	Cellulose, Hemicellulose, Starch	3.1.1.17		Yes
D-gluconate dehydratase	D-gluconate[c] --> 2-keto-3-deoxy-D-gluconate[c] + h2o[c]	Cellulose, Hemicellulose, Starch	4.2.1.39		No
2-keto-3-deoxy-D-gluconate aldolase	2-keto-3-deoxy-D-gluconate[c] --> D-glyceraldehyde[c] + pyruvate[c]	Cellulose, Hemicellulose, Starch	4.1.2.20		No
D-glyceraldehyde reductase	D-glyceraldehyde[c] +nadph[c] + h[c] --> glycerol[c] + nadp[c]	Cellulose, Hemicellulose, Starch	1.1.1.72	NCU04923	Yes
intracellular b-xylosidase	xylobiose[c] + h2o[c] --> 2 D-xylose[c]	Hemicellulose	3.2.1.72	NCU01900; NCU09652	No
intracellular b-xylosidase	xylotriose[c] + 2 h2o[c] --> 3 D-xylose[c]	Hemicellulose	3.2.1.72	NCU01900; NCU09652	No
intracellular b-xylosidase	xylotetraose[c] + 3 h2o[c] --> 4 D-xylose[c]	Hemicellulose	3.2.1.72	NCU01900; NCU09652	No
intracellular b-xylosidase	xylopentaose[c] + 4 h2o[c] --> 5 D-xylose[c]	Hemicellulose	3.2.1.72	NCU01900; NCU09652	No
D-xylose reductase	D-xylose[c] + nadph[c] + h[c] <--> xylitol[c] + nadp[c]	Hemicellulose	1.1.1.307	NCU08384	Yes
xylitol dehydrogenase	xylitol[c] + nad[c] <--> D-xylulose[c] + nadh[c] + h[c]	Hemicellulose, Pectin	1.1.1.9	NCU00891	Yes
xylulokinase	D-xylulose[c] + atp[c] --> D-xylulose-5-phosphate[c] + adp[c]	Hemicellulose, Pectin	2.7.1.17	NCU11353	Yes
ribulose-phosphate 3-epimerase	D-xylulose-5-phosphate[c] <--> D-ribulose-5-phosphate[c]	Hemicellulose, Pectin	5.1.3.1	NCU00519	Yes
L-arabinose reductase	L-arabinose[c] + nadph[c] + h[c] <--> L-arabitol[c] + nadp[c]	Hemicellulose, Pectin	1.1.1.307	NCU08384	Yes
L-arabitol dehydrogenase	L-arabitol[c] + nad[c] <--> L-xylulose[c] + nadh[c] + h[c]	Hemicellulose, Pectin	1.1.1.12	NCU00643	Yes
L-xylulose reductase	L-xylulose[c] + nadph[c] + h[c] <--> xylitol[c] + nadp[c]	Hemicellulose, Pectin	1.1.1.10	NCU09041	Yes
D-glucuronate reductase	D-glucuronate[c] + nadph[c] + h[c] --> L-gulonate[c] + nadp[c]	Hemicellulose, Pectin	1.1.1.19		No
L-gulonate dehydrogenase	L-gulonate[c] + nad[c] --> 3-keto-L-gulonate[c] + nadh[c] +h[c]	Hemicellulose, Pectin	1.1.1.45		No
β-keto-L-gulonic acid decarboxylase	3-keto-L-gulonate[c] + h[c] --> L-xylulose[c] + co2[c]	Hemicellulose, Pectin	4.1.1.34		No
intracellular beta-mannosidase	mannobiose[c] + h2o[c] --> 2 D-mannose[c]	Hemicellulose	3.2.1.25	NCU00890	No
intracellular b-mannosidase	mannotriose[c] + 2 h2o[c] --> 3 D-mannose[c]	Hemicellulose	3.2.1.25	NCU00890	No
intracellular b-mannosidase	mannotetraose[c] + 3 h2o[c] --> 4 D-mannose[c]	Hemicellulose	3.2.1.25	NCU00890	No
intracellular b-mannosidase	mannopentaose[c] + 4 h2o[c] --> 5 D-mannose[c]	Hemicellulose	3.2.1.25	NCU00890	No
hexokinase	D-mannose[c] + atp[c] --> D-mannose-6-phosphate[c] + adp[c]	Hemicellulose	2.7.1.1	NCU00575; NCU02542; NCU04728; NCU06996	Yes
mannose-6-phosphate isomerase	D-mannose-6-phosphate[c] <--> D-fructose-6-phosphate[c]	Hemicellulose	5.3.1.8	NCU02322; NCU07165	Yes
D-galactose reductase	D-galactose[c] + nadph[c] + h[c] <--> galactitol[c] + nadp[c]	Hemicellulose, Pectin	1.1.1.307	NCU08384	No
galactitol dehydrogenase	galactitol[c] + nad[c] <--> L-xylo-3-hexulose[c] + nadh[c] + h[c]	Hemicellulose, Pectin	1.1.1.12	NCU00643	No
L-sorbitol reductase	L-xylo-3-hexulose[c] + nadph[c] + h[c] <--> D-sorbitol[c] + nadp[c]	Hemicellulose, Pectin	1.1.1.10	NCU09041	No
D-sorbitol dehydrogenase	D-sorbitol[c] + nad[c] <--> D-fructose[c] + nadh[c] + h[c]	Hemicellulose, Pectin	1.1.1.9	NCU00891	Yes
fructokinase	D-fructose[c] + atp[c] --> D-fructose-6-phosphate[c] + adp[c]	Hemicellulose, Pectin	2.7.1.1	NCU00575; NCU02542; NCU04728; NCU06996; NCU07626	Yes
intracellular aldose 1-epimerase	D-galactose[c] <--> alpha-D-galactose[c]	Hemicellulose, Pectin	5.1.3.3	NCU04442; NCU08030; NCU09705	Yes
galactokinase	alpha-D-galactose[c] + atp[c] --> alpha-D-galactose-1-phosphate[c] + adp[c]	Hemicellulose, Pectin	2.7.1.6	NCU08687	Yes
galactose-1-phosphate uridylyltransferase	alpha-D-galactose-1-phosphate[c] + UDP-D-glucose[c] --> UDP-D-galactose[c] + D-glucose-1-phosphate[c]	Hemicellulose, Pectin	2.7.7.12	NCU04460; NCU07072	Yes
unsaturated rhamnogalacturonyl hydrolase	unsaturated_digalacturonate[c] + h2o[c] --> unsaturated_galacturonate[c] + D-galacturonate[c]	Pectin	3.2.1.173	NCU02654	No
unsaturated rhamnogalacturonyl hydrolase	(4-deoxy-4,5-unsaturated-D-galactopyranosyluronate)-L-rhamnose[e] + h2o[e] --> unsaturated_galacturonate[c] + L-rhamnose[e]	Pectin	3.2.1.173	NCU02654	No
spontaneous conversion	unsaturated_galacturonate[c] --> 5-dehydro-4-deoxy-D-glucuronate[c]	Pectin			No
D-galacturonate reductase	D-galacturonate[c] + nadph[c] + h[c] --> L-galactonate[c] + nadp[c]	Pectin	1.1.1.203	NCU01906; NCU09533	No
L-galactonate dehydratase	L-galactonate[c] --> 2-keto-3-deoxy-L-galactonate[c] + h2o[c]	Pectin	4.2.1.6	NCU07064	No
2-keto-3-deoxy-L-galactonate aldolase	2-keto-3-deoxy-L-galactonate[c] --> L-glyceraldehyde[c] + pyruvate[c]	Pectin	4.1.2.-	NCU05977; NCU09532	No
L-glyceraldehyde reductase	L-glyceraldehyde[c] + nadph[c] + h[c] <--> glycerol[c] + nadp[c]	Cellulose, Hemicellulose, Pectin	1.1.1.72	NCU04923	Yes
4-deoxy-L-erythro-5-hexoseulose uronate reductase	5-dehydro-4-deoxy-D-glucuronate[c] + nadh[c] + h[c] --> 2-keto-3-deoxy-D-gluconate[c] + nad[c]	Pectin		NCU01399	No
2-keto-3-deoxy-D-gluconate aldolase	2-keto-3-deoxy-D-gluconate[c] --> D-glyceraldehyde[c] + pyruvate[c]	Pectin	4.1.2.20		No
L-rhamnose 1-dehydrogenase	L-rhamnose[c] + nadp[c] <--> L-rhamnono-1,4-lactone[c] + nadph[c] + h[c]	Pectin	1.1.1.173	NCU09035	No
L-rhamnono-1,4-lactonase	L-rhamnono-1,4-lactone[c] + h2o[c] <--> L-rhamnonate[c]	Pectin	3.1.1.65	NCU03605	No
L-rhamnonate dehydratase	L-rhamnonate[c] --> 2-keto-3-deoxy-L-rhamnonate[c] + h2o[c]	Pectin	4.2.1.90	NCU09034	No
L-2-keto-3-deoxy-rhamnonate aldolase	2-keto-3-deoxy-L-rhamnonate[c] --> L-lactaldehyde[c] + pyruvate[c]	Pectin	4.1.2.-	NCU05037	No
lactaldehyde dehydrogenase	L-lactaldehyde[c] + nad[c] + h2o[c] <--> L-lactate[c] + nadh[c] + h[c]	Pectin	1.2.1.22	NCU00378; NCU00417	No
intracellular b-galactosidase	galactobiose[c] + h2o[c] --> 2 D-galactose[c]	Pectin	3.2.1.23	NCU00810; NCU05956	No
intracellular b-galactosidase	galactotriose[c] + 2 h2o[c] --> 3 D-galactose[c]	Pectin	3.2.1.23	NCU00810; NCU05956	No
intracellular b-galactosidase	galactotetraose[c] + 3 h2o[c] --> 4 D-galactose[c]	Pectin	3.2.1.23	NCU00810; NCU05956	No
intracellular b-galactosidase	galactopentaose[c] + 4 h2o[c] --> 5 D-galactose[c]	Pectin	3.2.1.23	NCU00810; NCU05956	No
intracellular a-glucosidase	maltose[c] + h2o[c] --> 2 alpha-D-glucose[c]	Starch	3.2.1.3	NCU06523; NCU07860	No
intracellular a-glucosidase	maltotriose[c] + 2 h2o[c] --> 3 alpha-D-glucose[c]	Starch	3.2.1.3	NCU06523; NCU07860	No
intracellular a-glucosidase	maltotetraose[c] + 3 h2o[c] --> 4 alpha-D-glucose[c]	Starch	3.2.1.3	NCU06523; NCU07860	No
intracellular a-glucosidase	maltopentaose[c] + 4 h2o[c] --> 5 alpha-D-glucose[c]	Starch	3.2.1.3	NCU06523; NCU07860	No
glucokinase	alpha-D-glucose[c] + atp[c] --> D-glucose-6-phosphate[c] + adp[c]	Starch	2.7.1.1	NCU00575; NCU02542; NCU04728; NCU06996; NCU07626	Yes
intracellular aldose 1-epimerase	alpha-D-glucose[c] <--> beta-D-glucose[c]	Starch	5.1.3.3	NCU04442; NCU08030; NCU09705	Yes

## Sheet:  Genes PCWDN iJDZ836
Gene	Name	Our Annotation	Subsystem	References	Accounted in iJDZ836	Annotation in iJDZ836
NCU00762	gh5-1	endo-b-1,4-glucanase	Cellulose, Hemicellulose	20018766 20826217 21744778 21980519 22345350 22474347 22532664	Yes	endo-b-1,4-glucanase
NCU04027	gh7-3	endo-b-1,4-glucanase	Cellulose, Hemicellulose	12712197 15007097	No
NCU04854	gh7-2	endo-b-1,4-glucanase	Cellulose, Hemicellulose	16844780 20018766 21980519 22474347 22532664	Yes	endo-b-1,4-glucanase
NCU05057	gh7-1	endo-b-1,4-glucanase	Cellulose, Hemicellulose	16844780 20018766 22345350 22474347 22532664	Yes	endo-b-1,4-glucanase
NCU05121	gh45-1	endo-b-1,4-glucanase	Cellulose, Hemicellulose	12591897 20018766 21980519 22474347 22532664	Yes	endo-b-1,4-glucanase
NCU05955	gh74-1	endo-b-1,4-glucanase	Cellulose, Hemicellulose	11916668 20018766	No
NCU09764		endo-b-1,4-glucanase and exo-b-1,3/1,6-glucanase	Cellulose, Hemicellulose	22474347 22532664 22578542 23023747	No
NCU00836		lytic polysaccharide monooxygenase 1 (LPMO1)	Cellulose, Hemicellulose	20018766 22345350 22474347 22532664 22578542	Yes	endo-b-1,4-glucanase
NCU01867	NcLPMO9J	lytic polysaccharide monooxygenase 1 (LPMO1)	Cellulose, Hemicellulose	20018766 22578542 23102010	Yes	endo-b-1,4-glucanase
NCU02344		lytic polysaccharide monooxygenase 1 (LPMO1)	Cellulose, Hemicellulose	20018766 22474347 22532664 22578542	Yes	endo-b-1,4-glucanase
NCU03328	NcLPMO9F	lytic polysaccharide monooxygenase 1 (LPMO1)	Cellulose, Hemicellulose	20018766 21980519 22345350 22474347 22532664 22578542 23102010	Yes	endo-b-1,4-glucanase
NCU08760	NcLPMO9E	lytic polysaccharide monooxygenase 1 (LPMO1)	Cellulose, Hemicellulose	20018766 22004347 22188218 22345350 22474347 22532664 22578542 23102010	Yes	endo-b-1,4-glucanase
NCU03000		lytic polysaccharide monooxygenase 3 (LPMO3)	Cellulose, Hemicellulose	22578542	No
NCU05969		lytic polysaccharide monooxygenase 3 (LPMO3)	Cellulose, Hemicellulose	20018766 22578542	No
NCU07520		lytic polysaccharide monooxygenase 3 (LPMO3)	Cellulose, Hemicellulose	22578542	No
NCU07760		lytic polysaccharide monooxygenase 3 (LPMO3)	Cellulose, Hemicellulose	20018766 22474347 22532664	Yes	endo-b-1,4-glucanase
NCU07898	NcLPMO9M	lytic polysaccharide monooxygenase 3 (LPMO3)	Cellulose, Hemicellulose	20018766 21980519 22004347 22188218 22474347 22532664 22578542	Yes	endo-b-1,4-glucanase
NCU07974		lytic polysaccharide monooxygenase 3 (LPMO3)	Cellulose, Hemicellulose	22578542	Yes	endo-b-1,4-glucanase
NCU01050	NcLPMO9D	lytic polysaccharide monooxygenase 2 (LPMO2)	Cellulose, Hemicellulose	20018766 22004347 22188218 22345350 22474347 22532664 22578542	Yes	endo-b-1,4-glucanase
NCU02240		lytic polysaccharide monooxygenase 2 (LPMO2)	Cellulose, Hemicellulose	20018766 22345350 22474347 22532664 22578542	Yes	endo-b-1,4-glucanase
NCU02916	NcLPMO9C	lytic polysaccharide monooxygenase 2 (LPMO2)	Cellulose, Hemicellulose	20018766 22345350 22532664 22578542 22729546 23102010 24324265 24733907 26178376	Yes	endo-b-1,4-glucanase
NCU03996	gh6-1	exo-b-1,4-glucanase or cellobiohydrolase	Cellulose, Hemicellulose	12712197 16844780 15007097	No
NCU05104	gh7-4	exo-b-1,4-glucanase or cellobiohydrolase	Cellulose, Hemicellulose	20018766 22532664	No
NCU07190	gh6-3	exo-b-1,4-glucanase or cellobiohydrolase	Cellulose, Hemicellulose	20018766 21980519 22345350 22474347 22532664	Yes	exo-b-1,4-glucanase or cellobiohydrolase
NCU07340	cbh-1	exo-b-1,4-glucanase or cellobiohydrolase	Cellulose, Hemicellulose	12409103 16844780 20018766 21744778 21980519 22345350 22474347 22532664	Yes	exo-b-1,4-glucanase or cellobiohydrolase
NCU09680	gh6-2 or cbh-2	exo-b-1,4-glucanase or cellobiohydrolase	Cellulose, Hemicellulose	16844780 20018766 21744778 21980519 22345350 22474347 22532664	Yes	exo-b-1,4-glucanase or cellobiohydrolase
NCU01866		extracellular lactonase	Cellulose, Hemicellulose, Starch	12712197 15007097 15503009 22532664	No
NCU07143		extracellular lactonase	Cellulose, Hemicellulose, Starch	12712197 15007097	Yes	Intracellular lactonase
NCU07703		extracellular lactonase	Cellulose, Hemicellulose, Starch	12712197 15007097 21075873	No
NCU00206	cdh-1	cellobiose dehydrogenase	Cellulose, Hemicellulose	20018766 20709172 21980519 22004347 22474347 22532664	Yes	glucose oxidase
NCU05923	cdh-2	cellobiose dehydrogenase	Cellulose, Hemicellulose	20018766 20709172 21980519 22004347 22474347 22532664 22729546	No
NCU03641	gh3-1	extracellular b-glucosidase	Cellulose, Hemicellulose	10671536 21785931 23410930	No
NCU04952	gh3-4	extracellular b-glucosidase	Cellulose, Hemicellulose	1368541 21744778 21980519 22474347 22532664 23410930 26288653	Yes	extracellular b-glucosidase
NCU08755	gh3-3	extracellular b-glucosidase	Cellulose, Hemicellulose	10671536 17259976 20018766 22474347 22532664 23410930	Yes	extracellular b-glucosidase
NCU02855	gh11-1	endo-b-1,4-xylanase	Hemicellulose	8787417 16844780 20018766 22345350 22462823 22474347 22532664	No
NCU04997	gh10-3	endo-b-1,4-xylanase	Hemicellulose	8787417 16844780 22474347 22532664	No
NCU05924	gh10-1	endo-b-1,4-xylanase	Hemicellulose	8890913 16844780 20018766 22345350 22462823 22474347 22532664	No
NCU07130	gh10-4	endo-b-1,4-xylanase	Hemicellulose	8787417 16844780 12712197 15007097	No
NCU07225	gh11-2	endo-b-1,4-xylanase	Hemicellulose	8787417 16844780 20018766 22345350 22462823 22474347 22532664	No
NCU08189	gh10-2	endo-b-1,4-xylanase	Hemicellulose	8787417 16844780 20018766 22345350 22462823 22474347 22532664	No
NCU02343	gh51-1	a-arabinofuranosidase	Hemicellulose, Pectin	7764056 20018766 22345350 22462823 22474347 22532664 24224966	No
NCU07326	gh43-6	a-arabinofuranosidase	Hemicellulose, Pectin	21980519	No
NCU09170	gh43-4	a-arabinofuranosidase	Hemicellulose, Pectin	20018766 22345350 24224966	No
NCU09775	gh54-1	a-arabinofuranosidase	Hemicellulose, Pectin	7764056 16844780 20018766 20932514 22474347 22532664 24224966	No
NCU06143	gh115-1	a-glucuronidase	Hemicellulose	24224966	No
NCU07351	gh67-1	a-glucuronidase	Hemicellulose	16844780 22462823	No
NCU02550	gh36-1	a-galactosidase	Hemicellulose	24224966	Yes	a-galactosidase
NCU00642	gh35-1	extracellular b-galactosidase	Hemicellulose, Pectin	1368193 22345350 22532664 24224966	Yes	extracellular b-galactosidase
NCU04623	gh35-2	extracellular b-galactosidase	Hemicellulose, Pectin	1368193 22345350 22532664 24224966	Yes	extracellular b-galactosidase
NCU08785	ce1-3	feruloyl esterase	Hemicellulose, Pectin	16844780	No
NCU09026		feruloyl esterase	Hemicellulose, Pectin	12712197 15007097 17043824	No
NCU09491	fea-1	feruloyl esterase	Hemicellulose, Pectin	12435269 22345350 22532664 24224966	No
NCU09774	ce1-5	feruloyl esterase	Hemicellulose, Pectin	16844780	No
NCU00710	ce1-4	acetyl esterase	Hemicellulose, Pectin	9758775 16844780 20018766 22345350 22474347 22532664 24224966	No
NCU03181		acetyl esterase	Hemicellulose, Pectin	16844780 21980519 22532664 24224966	No
NCU04494	ce1-2	acetyl esterase	Hemicellulose, Pectin	12712197 15007097	No
NCU04870	ce1-1	acetyl esterase	Hemicellulose, Pectin	9758775 16844780 20018766 22462823 22532664 24224966	No
NCU05159	ce5-1	acetyl esterase	Hemicellulose, Pectin	8647098 20018766 22345350 22462823 22532664 24224966	No
NCU09663	ce5-2	acetyl esterase	Hemicellulose, Pectin	12712197 15007097	No
NCU09664	ce5-3	acetyl esterase	Hemicellulose, Pectin	8647098 21980519 22462823 22532664 24224966	No
NCU00709	gh3-8	extracellular b-xylosidase	Hemicellulose, Pectin	16844780 22532664 24224966	No
NCU09923	gh3-7	extracellular b-xylosidase	Hemicellulose, Pectin	16844780 20018766 22532664 24224966	No
NCU09416		acetyl mannan esterase	Hemicellulose		No
NCU08412	gh5-7	endo-b-1,4-mannanase	Hemicellulose	16844780 22532664 23766336 24224966	No
NCU00985	gh2-4	(probable) extracellular b-mannosidase	Hemicellulose		Yes	extracellular b-galactosidase
NCU04885	gh31-4	a-xylosidase	Hemicellulose	12712197 15007097	No
NCU06381	gh17-1	endo-b-1,3-glucanase	Hemicellulose	12712197 15007097	No
NCU07347	gh17-2	endo-b-1,3-glucanase	Hemicellulose	12712197 16844780 15007097	No
NCU09175	gh17-3	endo-b-1,3-glucanase	Hemicellulose	12712197 15007097 19555771 22345350	No
NCU03914	gh5-4	exo-b-1,3-glucanase	Hemicellulose	16844780 19555771	Yes	endo-b-1,4-glucanase
NCU09326	gh17-4	exo-b-1,3-glucanase	Hemicellulose	12712197 15007097 19555771	No
NCU02369	gh28-1	endogalacturonase	Pectin	16844780 18431596 24224966	No
NCU06961	gh28-2	exogalacturonase	Pectin	10642523 18431596 19618506 24224966	No
NCU06326	pl1-1	pectate lyase	Pectin	12712197 15007097 16844780 24224966	No
NCU08176	pl3-1	pectate lyase	Pectin	12712197 15007097 16844780 23766336 24224966	No
NCU10045	ce8-1	pectin methyl esterase	Pectin	1937044 16844780 22345350 22462823 24224966	No
NCU05598	pl4-1	rhamnogalacturonan lyase	Pectin	12387863 16844780 19555771 22345350 24224966	No
NCU00972	gh53-1	endo-b-1,4-galactanase	Pectin	12383257 16844780 24224966	No
NCU05882	gh5-5	endo-b-1,6-galactanase	Pectin	17351093 20932514 24224966	Yes	endo-b-1,4-glucanase
NCU09702		endo-b-1,6-galactanase	Pectin	20932514	No
NCU00852	gh43-1	endoarabinanase	Pectin	12712197 16844780	No
NCU05965	gh43-7	endoarabinanase	Pectin	24224966	No
NCU09924	gh93-1	exoarabinanase	Pectin	11425761	No
NCU00937	gh79-1	extracellular b-glucuronidase	Pectin	18377882 24224966	No
NCU08179	gh79-2	extracellular b-glucuronidase	Pectin		No
NCU09976	ce12-1	rhamnogalacturonan acetyl esterase	Pectin	10990025 16844780 20018766 24224966	No
NCU00743	gh13-7	amylo-a-1,6-glucosidase	Starch	12712197 15007097	Yes	4-a-glucanotransferase
NCU02478	gh13-8	a-amylase	Starch	12712197 15007097	No
NCU05429	gh13-9	a-amylase	Starch	12712197 15007097	No
NCU05873	gh13-6	a-amylase	Starch	12712197 15007097 18048915 19049410	No
NCU08131	gh13-1	a-amylase	Starch	12712197 15007097 19049410	No
NCU08132	gh13-10	a-amylase	Starch	12712197 15007097 19049410	No
NCU09486	gh13-3	a-amylase	Starch	12712197 15007097 18048915 19049410	No
NCU09805	gh13-2	a-amylase	Starch	12712197 15007097 19049410 21980519	No
NCU08746		starch-active lytic polysaccharide monooxygenase (LPMO)	Starch	25201969	No
NCU01517	gla-1	extracellular a-glucosidase	Starch	6203744 12712197 15007097	No
NCU02583	gla-2	extracellular a-glucosidase	Starch	12712197 15007097 16844780	Yes	extracellular a-glucosidase
NCU03098	gh15-1	extracellular a-glucosidase	Starch	12712197 15007097	No
NCU04203	gh31-2	extracellular a-glucosidase	Starch	12712197 15007097	No
NCU04674	gh31-3	extracellular a-glucosidase	Starch	12712197 15007097 16844780	No
NCU09281	gh31-1	extracellular a-glucosidase	Starch	12712197 15007097 17031028 16844780	No
NCU08398		extracellular aldose 1-epimerase	Starch	12712197 15007097 21980519	Yes	extracellular aldose 1-epimerase
NCU08516		extracellular aldose 1-epimerase	Starch	12712197 15007097	Yes	extracellular aldose 1-epimerase
NCU00801	cdt-1	cellodextrin transporter	Cellulose, Hemicellulose	2039228 19777228 20018766 20348908 20400566 20829451 21187422 22474347 22532664	Yes	cellobiose transporter and intracellular b-glucosidase
NCU00809		cellobiose transporter	Cellulose, Hemicellulose	20871937 21187422	No
NCU08114	cdt-2	cellodextrin and xylodextrin transporter	Cellulose, Hemicellulose	2039228 19777228 20018766 20348908 20400566 20829451 21187422 22345350 22474347 22532664 22532664 24586693 25647728	Yes	cellobiose transporter
NCU05853	cdt-3	cellobionic acid transporter	Cellulose, Hemicellulose	24881580 25398875	Yes	xylose transporter
NCU01633	glt-1	glucose transporter	Cellulose, Hemicellulose, Starch	24581151	No
NCU04963	an29-2	glucose and xylose transporter	Cellulose, Hemicellulose, Pectin, Starch	20018766 20714641 22345350	Yes	glucose transporter
NCU06138	xy31	glucose and xylose transporter	Cellulose, Hemicellulose, Pectin, Starch	20018766 20714641 22345350 22532664	No
NCU10021	hgt-1	glucose transporter	Cellulose, Hemicellulose, Starch	15531214 20018766 20876563 22474347	Yes	glucose transporter
NCU01132	xat-1	xylose and arabinose transporter	Hemicellulose, Pectin	24581151 25841015	No
NCU02188	lat-1	xylose and arabinose transporter	Hemicellulose, Pectin	20714641 24224966 25841015	No
NCU00988	gat-1	galacturonic acid and glucuronic acid transporter	Hemicellulose, Pectin	24502254	Yes	quinate transporter
NCU00821	an25	xylose transporter	Hemicellulose, Pectin	20714641 24224966	No
NCU04537		xylose transporter	Hemicellulose, Pectin	20714641	No
NCU05627	xyt-1	xylose transporter	Hemicellulose, Pectin	24581151	Yes	glucose transporter
NCU09287		xylose transporter	Hemicellulose, Pectin	20714641	No
NCU05897		fucose transporter	Hemicellulose	20018766 22345350 24224966	No
NCU01868		maltose transporter	Starch	12712197 15007097	No
NCU06522		maltose transporter	Starch	12712197 15007097	No
NCU12154		maltose transporter	Starch	12712197 15007097	No
NCU00130	gh1-1	intracellular b-glucosidase	Cellulose, Hemicellulose	20018766 20829451 22345350 22474347 22532664	Yes	intracellular b-glucosidase
NCU05577	gh3-5	intracellular b-glucosidase	Cellulose, Hemicellulose	18340445 23410930	Yes	extracellular b-glucosidase
NCU07487	gh3-6	intracellular b-glucosidase	Cellulose, Hemicellulose	22462823 23410930	No
NCU08054	gh3-2	intracellular b-glucosidase	Cellulose, Hemicellulose	10671536 17259976 23410930	No
NCU09425	gh94-1	cellobiose phosphorylase	Cellulose, Hemicellulose	5653182 9249035 21336923 22474347 22532664 23178501 24055472 24944578 26279678	No
NCU10058	rg-1	phosphoglucomutase	Cellulose, Hemicellulose	12712197 15007097	Yes	phosphoglucomutase
NCU00575		hexokinase	Cellulose, Hemicellulose, Starch	671283	Yes	hexokinase
NCU02542		hexokinase	Cellulose, Hemicellulose, Starch	671283	Yes	hexokinase
NCU04728		hexokinase	Cellulose, Hemicellulose, Starch	12712197 15007097	Yes	hexokinase
NCU06996		hexokinase	Cellulose, Hemicellulose, Starch	12712197 15007097	Yes	hexokinase
NCU07626		hexokinase	Cellulose, Hemicellulose, Starch	12712197 15007097 26279678	No
NCU04923	gcy-1	glyceraldehyde reductase	Cellulose, Hemicellulose, Starch, Pectin	16930134 18768163 24224966	Yes	glyceraldehyde reductase
NCU01900	gh43-2	intracellular b-xylosidase	Hemicellulose	22345350 22474347 25647728	No
NCU09652	gh43-5	intracellular b-xylosidase	Hemicellulose	22345350 22462823 22474347 22532664 22532664 24224966 25647728	No
NCU08384		D-xylose reductase, L-arabinose reductase, D-galactose reductase	Hemicellulose, Pectin	700255 24581151	Yes	D-xylose reductase
NCU00891		xylitol dehydrogenase, D-sorbitol dehydrogenase	Hemicellulose, Pectin	656325 24581151	Yes	xylitol dehydrogenase, D-sorbitol dehydrogenase
NCU11353		xylulokinase	Hemicellulose, Pectin	645058 24581151	Yes	xylulokinase
NCU00519		ribulose-phosphate 3-epimerase	Hemicellulose, Pectin	12712197 15007097 15531214	Yes	ribulose-phosphate 3-epimerase
NCU00643		L-arabitol dehydrogenase, galactitol dehydrogenase	Hemicellulose, Pectin	696988 24581151	Yes	L-arabitol dehydrogenase
NCU09041		L-xylulose reductase, L-sorbitol reductase	Hemicellulose, Pectin	17261518 24581151	Yes	L-xylulose reductase
NCU00890	gh2-1	intracellular b-mannosidase	Hemicellulose	16844780 23766336 24224966	No
NCU02322		mannose-6-phosphate isomerase	Hemicellulose	17261518 24581151 24692637	Yes	mannose-6-phosphate isomerase
NCU07165		mannose-6-phosphate isomerase	Hemicellulose	705568 17261518 24581151	Yes	mannose-6-phosphate isomerase
NCU08687		galactokinase	Hemicellulose, Pectin	12712197 15007097 17452322	Yes	galactokinase
NCU04460		galactose-1-phosphate uridylyltransferase	Hemicellulose, Pectin	12712197 15007097 17898858	Yes	galactose-1-phosphate uridylyltransferase
NCU07072		galactose-1-phosphate uridylyltransferase	Hemicellulose, Pectin	12712197 15007097 17898858	No
NCU02654	gh105-1	unsaturated rhamnogalacturonyl hydrolase	Pectin	24224966	No
NCU01906		D-galacturonate reductase	Pectin	16101307 21388872 24224966	No
NCU09533		D-galacturonate reductase	Pectin	18768163 24224966	No
NCU07064		L-galactonate dehydratase	Pectin	16879654 18768163 24224966	No
NCU05977		2-keto-3-deoxy-L-galactonate aldolase	Pectin	18505728 18768163 22037608 24224966	No
NCU09532		2-keto-3-deoxy-L-galactonate aldolase	Pectin	17609199 18768163 20796274 24224966	No
NCU01399		4-deoxy-L-erythro-5-hexoseulose uronate reductase	Pectin	20685299 22267807	Yes	Intracellular lactonase
NCU09035		L-rhamnose 1-dehydrogenase	Pectin	18400031 22037608 24224966	No
NCU03605		L-rhamnono-1,4-lactonase	Pectin	18400031 22037608	No
NCU09034		L-rhamnonate dehydratase	Pectin	18505728 22037608 24224966	No
NCU05037		L-2-keto-3-deoxy-rhamnonate aldolase	Pectin	18505728 22037608 24224966	No
NCU00378		lactaldehyde dehydrogenase	Pectin	17202142 18793327 22037608	Yes	aldehyde dehydrogenase
NCU00417		lactaldehyde dehydrogenase	Pectin	17202142 18793327 22037608	No
NCU00810	gh2-3	intracellular b-galactosidase	Pectin	17625262 22345350 23766336	Yes	extracellular b-galactosidase
NCU05956	gh2-2	intracellular b-galactosidase	Pectin	17625262 22345350 23766336	Yes	extracellular b-galactosidase
NCU06523	gh13-4	intracellular a-glucosidase	Starch	12712197 15007097 19049410 20562106	No
NCU07860	gh13-5	intracellular a-glucosidase	Starch	12712197 15007097 19049410	No
NCU04442		intracellular aldose 1-epimerase	Starch	12712197 14764091 15007097	Yes	intracellular aldose 1-epimerase
NCU08030		intracellular aldose 1-epimerase	Starch	12712197 15007097	No
NCU09705		intracellular aldose 1-epimerase	Starch	12712197 15007097 22462823	Yes	intracellular aldose 1-epimerase

## Sheet: PCWDN and GSM of other fungi
Organism	Genes in metabolic model	Ortholog/Paralog of genes in PCWDN of N. crassa	Ortholog/Paralog in metabolic model	Ortholog/Paralog not in metabolic model	Reference
Aspergillus nidulans	674	178	53	125	18405346
Aspergillus niger	869	160	40	120	18364712
Aspergillus oryzae	1346	197	104	93	18500999
Aspergillus terreus	1456	192	116	76	23624532
Penicillium chrysogenum	1006	164	85	79	23555215
